# Supplementary material for: Crystal structure of 5-(5,6-di­hydro­benzo[4,5]imidazo[1,2-c]quinazolin-6-yl)-2-meth­oxy­phenol
Source: Acta Crystallogr E Crystallogr Commun. 2015 Nov 21;71(Pt 12):o971–2. doi: 10.1107/S2056989015021180 (PMC4719928; doi:10.1107/S2056989015021180)
Supplement: Supplementary file 1 [file e-71-0o971-sup1.cif]

##############################################################################
#                                                                            #
# This CIF contains the data in a paper accepted for publication in          #
# Acta Crystallographica Section E. It conforms to the requirements of       #
# Notes for Authors for Acta Crystallographica Section E, and has been       #
# peer reviewed under the auspices of the IUCr Commission on Journals.       #
#                                                                            #
# Full details of the Crystallographic Information File format               #
# are given in the paper "The Crystallographic Information File (CIF):       #
# a New Standard Archive File for Crystallography" by S. R. Hall, F. H.      #
# Allen and I. D. Brown [Acta Cryst. (1991), A47, 655-685].                  #
#                                                                            #
# The current version of the core CIF dictionary is obtainable from          #
# ftp://ftp.iucr.org/pub/cif_core.dic.                                       #
#                                                                            #
# Software is freely available for graphical display of the structure(s)     #
# in this CIF. For information consult the CIF software page                 #
# http://www.iucr.org/resources/cif/software.                                #
#                                                                            #
# This file may be used for bona fide research purposes within the           #
# scientific community so long as proper attribution is given to the journal # 
# article from which it was obtained.                                        #
#                                                                            #
##############################################################################
data_I
_audit_creation_method     SHELXL-2013
_database_code_depnum_ccdc_archive     'CCDC 1048554'
_chemical_name_systematic
;
5-(5,6-Dihydrobenzo[4,5]imidazo[1,2-<i>c</i>]quinazolin-6-yl)-2-methoxyphenol
;
_chemical_name_common     ?
_chemical_formula_moiety     'C21 H17 N3 O2'
_chemical_formula_sum     'C21 H17 N3 O2'
_chemical_formula_iupac     'C21 H17 N3 O2'
_chemical_formula_weight     343.38
_chemical_melting_point_lt     560
_shelx_space_group_comment
;
The symmetry employed for this shelxl refinement is uniquely defined
by the following loop, which should always be used as a source of
symmetry information in preference to the above space-group names.
They are only intended as comments.
;
_space_group_crystal_system     monoclinic
_space_group_name_H-M_alt     'P 21/n'
_space_group_name_Hall     '-P 2yn'
loop_
    _space_group_symop_operation_xyz
    'x, y, z'
    '-x+1/2, y+1/2, -z+1/2'
    '-x, -y, -z'
    'x-1/2, -y-1/2, z-1/2'
_cell_length_a     9.7359(7)
_cell_length_b     10.0822(7)
_cell_length_c     17.4624(13)
_cell_angle_alpha     90
_cell_angle_beta     94.2958(15)
_cell_angle_gamma     90
_cell_volume     1709.3(2)
_cell_formula_units_Z     4
_cell_measurement_reflns_used     4581
_cell_measurement_theta_min     3.08
_cell_measurement_theta_max     27.80
_cell_measurement_temperature     294(2)
_exptl_crystal_description     'block'
_exptl_crystal_colour     'colourless'
_exptl_crystal_size_max     0.292
_exptl_crystal_size_mid     0.200
_exptl_crystal_size_min     0.122
_exptl_crystal_density_diffrn     1.334
_exptl_crystal_density_meas     ?
_exptl_crystal_density_method     ?
_exptl_crystal_F_000     720
_exptl_absorpt_coefficient_mu     0.088
_exptl_absorpt_correction_type     none
_exptl_absorpt_process_details     ?
_shelx_estimated_absorpt_T_min     0.975
_shelx_estimated_absorpt_T_max     0.989
_exptl_absorpt_correction_T_min     ?
_exptl_absorpt_correction_T_max     ?
_exptl_special_details     ?
_diffrn_ambient_temperature     294(2)
_diffrn_radiation_type     MoK\a
_diffrn_radiation_wavelength     0.71073
_diffrn_measurement_device_type     'Bruker APEXII CCD'
_diffrn_measurement_method     '\f and \w scans'
_diffrn_detector_area_resol_mean     ?
_diffrn_reflns_number     19177
_diffrn_reflns_av_R_equivalents     0.0297
_diffrn_reflns_theta_min     2.324
_diffrn_reflns_theta_max     30.050
_diffrn_reflns_theta_full     25.242
_diffrn_measured_fraction_theta_max     0.995
_diffrn_measured_fraction_theta_full     0.994
_diffrn_reflns_limit_h_min     -13
_diffrn_reflns_limit_h_max     13
_diffrn_reflns_limit_k_min     -14
_diffrn_reflns_limit_k_max     14
_diffrn_reflns_limit_l_min     -23
_diffrn_reflns_limit_l_max     24
_refine_special_details     ?
_reflns_number_total     4987
_reflns_number_gt     3575
_reflns_threshold_expression     'I > 2\s(I)'
_refine_ls_structure_factor_coef     Fsqd
_refine_ls_matrix_type     full
_refine_ls_R_factor_all     0.0717
_refine_ls_R_factor_gt     0.0490
_refine_ls_wR_factor_gt     0.1248
_refine_ls_wR_factor_ref     0.1394
_refine_ls_goodness_of_fit_ref     1.046
_refine_ls_restrained_S_all     0.980
_refine_ls_number_reflns     4987
_refine_ls_number_parameters     370
_refine_ls_number_restraints     752
_refine_ls_hydrogen_treatment     mixed
_refine_ls_weighting_scheme     calc
_refine_ls_weighting_details
              'w=1/[\s^2^(Fo^2^)+(0.0534P)^2^+0.4546P] where P=(Fo^2^+2Fc^2^)/3'
_atom_sites_solution_hydrogens     mixed
_atom_sites_solution_primary     ?
_atom_sites_solution_secondary     ?
_refine_ls_shift/su_max     0.000
_refine_ls_shift/su_mean     0.000
_refine_diff_density_max     0.339
_refine_diff_density_min     -0.228
_refine_ls_extinction_method     none
_refine_ls_extinction_coef     .
loop_
    _atom_type_symbol
    _atom_type_description
    _atom_type_scat_dispersion_real
    _atom_type_scat_dispersion_imag
    _atom_type_scat_source
    'C' 'C' 0.0033 0.0016
                         'International Tables Vol C Tables 4.2.6.8 and 6.1.1.4'
    'H' 'H' 0.0000 0.0000
                         'International Tables Vol C Tables 4.2.6.8 and 6.1.1.4'
    'N' 'N' 0.0061 0.0033
                         'International Tables Vol C Tables 4.2.6.8 and 6.1.1.4'
    'O' 'O' 0.0106 0.0060
                         'International Tables Vol C Tables 4.2.6.8 and 6.1.1.4'
_computing_data_collection
;
APEX2 (Bruker, 2008)
;
_computing_cell_refinement
;
SAINT (Bruker, 2008)
;
_computing_data_reduction
;
SAINT (Bruker, 2008)
;
_computing_structure_solution
;
SHELXS97 (Sheldrick 2008)
;
_computing_structure_refinement
;
SHELXL2013 (Sheldrick, 2015)
;
_computing_molecular_graphics
;
SHELXTL (Sheldrick, 2008)
;
_computing_publication_material
;
SHELXTL (Sheldrick, 2008)
;
loop_
    _atom_site_type_symbol
    _atom_site_label
    _atom_site_fract_x
    _atom_site_fract_y
    _atom_site_fract_z
    _atom_site_U_iso_or_equiv
    _atom_site_adp_type
    _atom_site_calc_flag
    _atom_site_occupancy
    _atom_site_disorder_assembly
    _atom_site_disorder_group
    O O1 0.93764(14) 0.63506(12) -0.04088(7) 0.0588(4) Uani d 1 . .
    O O2 0.86896(12) 0.89115(10) -0.05203(6) 0.0491(3) Uani d 1 . .
    N N1 0.59770(15) 0.75237(13) 0.35710(8) 0.0396(3) Uani d 0.863(2) A 1
    N N2 0.69523(14) 0.63791(13) 0.26610(7) 0.0359(3) Uani d 0.863(2) A 1
    N N3 0.57057(16) 0.51245(15) 0.17367(9) 0.0468(4) Uani d 0.863(2) A 1
    H H3B 0.5651 0.4327 0.1563 0.056 Uiso calc 0.863(2) A 1
    C C1 0.7995(2) 0.6669(2) 0.32075(11) 0.0351(4) Uani d 0.863(2) A 1
    C C2 0.9392(3) 0.6376(2) 0.32537(13) 0.0478(5) Uani d 0.863(2) A 1
    H H2A 0.9797 0.5919 0.2866 0.057 Uiso calc 0.863(2) A 1
    C C3 1.0146(3) 0.6803(3) 0.39098(19) 0.0598(7) Uani d 0.863(2) A 1
    H H3A 1.1089 0.6642 0.3960 0.072 Uiso calc 0.863(2) A 1
    C C4 0.9543(3) 0.7462(3) 0.44958(16) 0.0597(7) Uani d 0.863(2) A 1
    H H4A 1.0086 0.7713 0.4933 0.072 Uiso calc 0.863(2) A 1
    C C5 0.8155(3) 0.7756(2) 0.44454(12) 0.0487(5) Uani d 0.863(2) A 1
    H H5A 0.7753 0.8198 0.4839 0.058 Uiso calc 0.863(2) A 1
    C C6 0.7377(2) 0.7363(2) 0.37795(13) 0.0375(4) Uani d 0.863(2) A 1
    C C7 0.5774(3) 0.6934(7) 0.2911(3) 0.0361(7) Uani d 0.863(2) A 1
    C C8 0.4506(2) 0.6765(2) 0.24247(13) 0.0403(4) Uani d 0.863(2) A 1
    C C9 0.3310(3) 0.7459(2) 0.25541(13) 0.0526(5) Uani d 0.863(2) A 1
    H H9A 0.3318 0.8086 0.2945 0.063 Uiso calc 0.863(2) A 1
    C C10 0.2110(3) 0.7218(3) 0.2101(2) 0.0635(8) Uani d 0.863(2) A 1
    H H10A 0.1311 0.7688 0.2180 0.076 Uiso calc 0.863(2) A 1
    C C11 0.2111(3) 0.6263(4) 0.1525(2) 0.0674(9) Uani d 0.863(2) A 1
    H H11A 0.1300 0.6088 0.1226 0.081 Uiso calc 0.863(2) A 1
    C C12 0.3284(3) 0.5578(3) 0.13899(14) 0.0559(6) Uani d 0.863(2) A 1
    H H12A 0.3264 0.4942 0.1003 0.067 Uiso calc 0.863(2) A 1
    C C13 0.4515(2) 0.5835(2) 0.18347(13) 0.0424(4) Uani d 0.863(2) A 1
    C C14 0.7041(5) 0.5718(5) 0.1925(2) 0.0344(6) Uani d 0.863(2) A 1
    H H14B 0.7722 0.5004 0.1994 0.041 Uiso calc 0.863(2) A 1
    N N1X 0.5001(9) 0.7439(9) 0.3169(5) 0.0386(19) Uani d 0.137(2) A 2
    N N2X 0.5950(10) 0.6217(9) 0.2297(5) 0.0419(19) Uani d 0.137(2) A 2
    N N3X 0.8202(12) 0.5396(10) 0.2406(5) 0.056(2) Uani d 0.137(2) A 2
    H H3XB 0.8617 0.4652 0.2356 0.067 Uiso calc 0.137(2) A 2
    C C1X 0.4602(9) 0.6321(10) 0.2060(7) 0.040(2) Uani d 0.137(2) A 2
    C C2X 0.3809(14) 0.5828(12) 0.1429(6) 0.053(3) Uani d 0.137(2) A 2
    H H2XA 0.4212 0.5298 0.1071 0.063 Uiso calc 0.137(2) A 2
    C C3X 0.2413(14) 0.6126(16) 0.1331(6) 0.059(4) Uani d 0.137(2) A 2
    H H3XA 0.1882 0.5796 0.0908 0.071 Uiso calc 0.137(2) A 2
    C C4X 0.1810(9) 0.6918(15) 0.1865(8) 0.052(4) Uani d 0.137(2) A 2
    H H4XA 0.0876 0.7117 0.1799 0.063 Uiso calc 0.137(2) A 2
    C C5X 0.2603(13) 0.7411(10) 0.2496(6) 0.054(3) Uani d 0.137(2) A 2
    H H5XA 0.2200 0.7941 0.2853 0.065 Uiso calc 0.137(2) A 2
    C C6X 0.3999(12) 0.7113(10) 0.2594(5) 0.036(2) Uani d 0.137(2) A 2
    C C7X 0.611(2) 0.683(4) 0.2897(19) 0.032(3) Uani d 0.137(2) A 2
    C C8X 0.7465(9) 0.6924(9) 0.3393(6) 0.036(2) Uani d 0.137(2) A 2
    C C9X 0.7716(11) 0.7555(10) 0.4097(7) 0.043(3) Uani d 0.137(2) A 2
    H H9XA 0.7015 0.8027 0.4308 0.051 Uiso calc 0.137(2) A 2
    C C10X 0.9013(14) 0.7482(15) 0.4486(6) 0.061(5) Uani d 0.137(2) A 2
    H H10B 0.9180 0.7904 0.4957 0.073 Uiso calc 0.137(2) A 2
    C C11X 1.0059(10) 0.6776(18) 0.4170(8) 0.071(5) Uani d 0.137(2) A 2
    H H11B 1.0927 0.6727 0.4430 0.085 Uiso calc 0.137(2) A 2
    C C12X 0.9809(11) 0.6144(14) 0.3466(7) 0.061(4) Uani d 0.137(2) A 2
    H H12B 1.0509 0.5673 0.3255 0.074 Uiso calc 0.137(2) A 2
    C C13X 0.8512(13) 0.6218(9) 0.3077(5) 0.045(2) Uani d 0.137(2) A 2
    C C14X 0.712(4) 0.588(3) 0.1788(18) 0.052(6) Uani d 0.137(2) A 2
    H H14A 0.6815 0.5086 0.1499 0.062 Uiso calc 0.137(2) A 2
    C C15 0.75062(14) 0.66702(13) 0.13052(7) 0.0347(3) Uani d 1 . .
    C C16 0.82721(14) 0.61424(13) 0.07362(8) 0.0360(3) Uani d 1 . .
    H H16A 0.8526 0.5253 0.0760 0.043 Uiso calc 1 . .
    C C17 0.86614(14) 0.69147(13) 0.01369(7) 0.0351(3) Uani d 1 . .
    C C18 0.82827(14) 0.82542(13) 0.01053(7) 0.0354(3) Uani d 1 . .
    C C19 0.75414(18) 0.87820(14) 0.06726(9) 0.0465(4) Uani d 1 . .
    H H19A 0.7295 0.9673 0.0654 0.056 Uiso calc 1 . .
    C C20 0.71589(18) 0.79913(14) 0.12733(9) 0.0475(4) Uani d 1 . .
    H H20A 0.6664 0.8359 0.1656 0.057 Uiso calc 1 . .
    C C21 0.8361(2) 1.02811(16) -0.05978(11) 0.0623(5) Uani d 1 . .
    H H21A 0.8729 1.0624 -0.1053 0.093 Uiso calc 1 . .
    H H21B 0.8754 1.0754 -0.0157 0.093 Uiso calc 1 . .
    H H21C 0.7379 1.0390 -0.0636 0.093 Uiso calc 1 . .
    H H1O1 0.969(3) 0.692(3) -0.0666(15) 0.096(8) Uiso d 1 . .
loop_
    _atom_site_aniso_label
    _atom_site_aniso_U_11
    _atom_site_aniso_U_22
    _atom_site_aniso_U_33
    _atom_site_aniso_U_12
    _atom_site_aniso_U_13
    _atom_site_aniso_U_23
    O1 0.0862(9) 0.0403(6) 0.0563(7) 0.0106(6) 0.0472(7) 0.0054(5)
    O2 0.0672(7) 0.0399(5) 0.0426(6) 0.0027(5) 0.0206(5) 0.0083(4)
    N1 0.0473(8) 0.0401(7) 0.0333(7) 0.0007(6) 0.0145(6) -0.0021(5)
    N2 0.0400(7) 0.0406(7) 0.0284(6) 0.0019(6) 0.0117(5) -0.0006(5)
    N3 0.0548(9) 0.0404(7) 0.0466(8) -0.0107(6) 0.0136(6) -0.0101(6)
    C1 0.0402(10) 0.0353(9) 0.0305(8) 0.0008(8) 0.0081(7) 0.0053(7)
    C2 0.0433(13) 0.0536(11) 0.0471(12) 0.0052(10) 0.0077(9) 0.0060(9)
    C3 0.0489(12) 0.0677(16) 0.0609(17) 0.0029(11) -0.0089(10) 0.0096(13)
    C4 0.0650(18) 0.0624(15) 0.0490(13) -0.0030(14) -0.0144(11) 0.0055(10)
    C5 0.0674(15) 0.0454(10) 0.0328(10) -0.0047(10) 0.0008(9) 0.0020(8)
    C6 0.0496(11) 0.0341(9) 0.0297(10) -0.0012(8) 0.0089(8) 0.0027(8)
    C7 0.0403(16) 0.0370(13) 0.0331(10) 0.0027(15) 0.0174(13) 0.0005(8)
    C8 0.0396(10) 0.0447(11) 0.0379(11) -0.0012(8) 0.0108(8) 0.0023(8)
    C9 0.0419(12) 0.0642(13) 0.0529(12) 0.0060(12) 0.0115(11) 0.0099(9)
    C10 0.0392(12) 0.085(2) 0.067(2) 0.0031(13) 0.0073(12) 0.0217(16)
    C11 0.0461(12) 0.092(2) 0.0631(19) -0.0165(14) -0.0052(13) 0.0200(16)
    C12 0.0547(15) 0.0652(14) 0.0469(11) -0.0225(12) -0.0023(10) 0.0043(10)
    C13 0.0451(10) 0.0463(11) 0.0363(10) -0.0126(9) 0.0074(8) 0.0041(8)
    C14 0.0465(11) 0.0317(9) 0.0272(14) 0.0000(8) 0.0162(9) 0.0024(9)
    N1X 0.042(4) 0.045(4) 0.030(4) -0.001(4) 0.009(3) -0.003(3)
    N2X 0.058(4) 0.043(4) 0.026(4) 0.000(4) 0.015(3) -0.003(3)
    N3X 0.075(6) 0.053(5) 0.042(5) 0.030(5) 0.026(4) 0.017(4)
    C1X 0.052(5) 0.037(6) 0.032(6) -0.009(5) 0.011(4) -0.015(4)
    C2X 0.063(7) 0.063(8) 0.035(6) -0.031(7) 0.020(5) -0.013(5)
    C3X 0.074(9) 0.068(9) 0.037(7) -0.015(8) 0.005(7) 0.011(5)
    C4X 0.046(7) 0.070(10) 0.040(8) -0.009(6) -0.005(5) 0.008(6)
    C5X 0.034(6) 0.075(8) 0.054(7) -0.001(7) -0.003(6) 0.002(6)
    C6X 0.035(5) 0.039(6) 0.033(5) 0.001(5) 0.002(5) -0.005(4)
    C7X 0.036(6) 0.030(7) 0.030(5) -0.001(7) 0.015(6) 0.001(4)
    C8X 0.047(5) 0.031(5) 0.033(5) 0.006(4) 0.015(4) -0.005(4)
    C9X 0.050(6) 0.043(6) 0.035(7) -0.004(5) 0.000(5) 0.002(5)
    C10X 0.059(10) 0.063(8) 0.058(7) 0.005(8) -0.021(7) 0.014(6)
    C11X 0.063(8) 0.079(11) 0.067(10) 0.003(7) -0.019(7) 0.022(8)
    C12X 0.045(7) 0.083(9) 0.057(8) 0.013(6) 0.008(5) 0.033(6)
    C13X 0.034(5) 0.055(7) 0.048(5) 0.011(5) 0.012(4) 0.026(4)
    C14X 0.063(8) 0.055(13) 0.038(10) 0.015(9) 0.013(6) -0.021(9)
    C15 0.0395(7) 0.0351(6) 0.0306(6) 0.0002(5) 0.0092(5) -0.0015(5)
    C16 0.0412(7) 0.0308(6) 0.0374(7) 0.0015(5) 0.0127(5) 0.0000(5)
    C17 0.0376(7) 0.0356(6) 0.0335(6) -0.0005(5) 0.0121(5) -0.0036(5)
    C18 0.0420(7) 0.0337(6) 0.0311(6) -0.0016(5) 0.0073(5) 0.0012(5)
    C19 0.0646(10) 0.0306(6) 0.0468(8) 0.0050(6) 0.0198(7) -0.0008(6)
    C20 0.0670(10) 0.0369(7) 0.0415(8) 0.0053(7) 0.0244(7) -0.0053(6)
    C21 0.0813(13) 0.0413(8) 0.0660(11) -0.0010(8) 0.0158(9) 0.0155(8)
_geom_special_details
;
All e.s.d.'s (except the e.s.d. in the dihedral angle between two l.s. planes)
are estimated using the full covariance matrix. The cell e.s.d.'s are taken
into account individually in the estimation of e.s.d.'s in distances, angles
and torsion angles; correlations between e.s.d.'s in cell parameters are only
used when they are defined by crystal symmetry. An approximate (isotropic)
treatment of cell e.s.d.'s is used for estimating e.s.d.'s involving l.s.
planes.
;
loop_
    _geom_bond_atom_site_label_1
    _geom_bond_atom_site_label_2
    _geom_bond_site_symmetry_2
    _geom_bond_distance
    _geom_bond_publ_flag
    O1 C17 . 1.3473(16) ?
    O1 H1O1 . 0.80(3) ?
    O2 C18 . 1.3617(16) ?
    O2 C21 . 1.4215(19) ?
    N1 C7 . 1.299(5) ?
    N1 C6 . 1.394(2) ?
    N2 C1 . 1.372(2) ?
    N2 C7 . 1.377(3) ?
    N2 C14 . 1.455(5) ?
    N3 C13 . 1.384(3) ?
    N3 C14 . 1.446(5) ?
    N3 H3B . 0.8600 ?
    C1 C2 . 1.389(3) ?
    C1 C6 . 1.392(3) ?
    C2 C3 . 1.382(3) ?
    C2 H2A . 0.9300 ?
    C3 C4 . 1.387(4) ?
    C3 H3A . 0.9300 ?
    C4 C5 . 1.380(4) ?
    C4 H4A . 0.9300 ?
    C5 C6 . 1.397(3) ?
    C5 H5A . 0.9300 ?
    C7 C8 . 1.455(4) ?
    C8 C9 . 1.391(3) ?
    C8 C13 . 1.394(3) ?
    C9 C10 . 1.383(4) ?
    C9 H9A . 0.9300 ?
    C10 C11 . 1.392(4) ?
    C10 H10A . 0.9300 ?
    C11 C12 . 1.370(4) ?
    C11 H11A . 0.9300 ?
    C12 C13 . 1.403(3) ?
    C12 H12A . 0.9300 ?
    C14 C15 . 1.540(4) ?
    C14 H14B . 0.9800 ?
    N1X C7X . 1.36(2) ?
    N1X C6X . 1.386(12) ?
    N2X C7X . 1.22(3) ?
    N2X C1X . 1.350(13) ?
    N2X C14X . 1.53(3) ?
    N3X C13X . 1.449(14) ?
    N3X C14X . 1.53(3) ?
    N3X H3XB . 0.8600 ?
    C1X C2X . 1.3900 ?
    C1X C6X . 1.3900 ?
    C2X C3X . 1.3900 ?
    C2X H2XA . 0.9300 ?
    C3X C4X . 1.3900 ?
    C3X H3XA . 0.9300 ?
    C4X C5X . 1.3900 ?
    C4X H4XA . 0.9300 ?
    C5X C6X . 1.3900 ?
    C5X H5XA . 0.9300 ?
    C7X C8X . 1.53(3) ?
    C8X C9X . 1.3900 ?
    C8X C13X . 1.3900 ?
    C9X C10X . 1.3900 ?
    C9X H9XA . 0.9300 ?
    C10X C11X . 1.3900 ?
    C10X H10B . 0.9300 ?
    C11X C12X . 1.3900 ?
    C11X H11B . 0.9300 ?
    C12X C13X . 1.3900 ?
    C12X H12B . 0.9300 ?
    C14X C15 . 1.24(3) ?
    C14X H14A . 0.9800 ?
    C15 C20 . 1.3744(19) ?
    C15 C16 . 1.3919(18) ?
    C16 C17 . 1.3801(18) ?
    C16 H16A . 0.9300 ?
    C17 C18 . 1.4000(19) ?
    C18 C19 . 1.376(2) ?
    C19 C20 . 1.390(2) ?
    C19 H19A . 0.9300 ?
    C20 H20A . 0.9300 ?
    C21 H21A . 0.9600 ?
    C21 H21B . 0.9600 ?
    C21 H21C . 0.9600 ?
loop_
    _geom_angle_atom_site_label_1
    _geom_angle_atom_site_label_2
    _geom_angle_atom_site_label_3
    _geom_angle_site_symmetry_1
    _geom_angle_site_symmetry_3
    _geom_angle
    _geom_angle_publ_flag
    C17 O1 H1O1 . . 109.3(19) ?
    C18 O2 C21 . . 118.18(12) ?
    C7 N1 C6 . . 105.05(18) ?
    C1 N2 C7 . . 106.5(2) ?
    C1 N2 C14 . . 128.5(2) ?
    C7 N2 C14 . . 124.9(3) ?
    C13 N3 C14 . . 120.3(2) ?
    C13 N3 H3B . . 119.9 ?
    C14 N3 H3B . . 119.9 ?
    N2 C1 C2 . . 131.7(2) ?
    N2 C1 C6 . . 105.6(2) ?
    C2 C1 C6 . . 122.63(17) ?
    C3 C2 C1 . . 116.0(2) ?
    C3 C2 H2A . . 122.0 ?
    C1 C2 H2A . . 122.0 ?
    C2 C3 C4 . . 122.2(3) ?
    C2 C3 H3A . . 118.9 ?
    C4 C3 H3A . . 118.9 ?
    C5 C4 C3 . . 121.5(2) ?
    C5 C4 H4A . . 119.2 ?
    C3 C4 H4A . . 119.2 ?
    C4 C5 C6 . . 117.4(2) ?
    C4 C5 H5A . . 121.3 ?
    C6 C5 H5A . . 121.3 ?
    C1 C6 N1 . . 109.7(2) ?
    C1 C6 C5 . . 120.2(2) ?
    N1 C6 C5 . . 130.0(2) ?
    N1 C7 N2 . . 113.1(3) ?
    N1 C7 C8 . . 129.6(2) ?
    N2 C7 C8 . . 117.3(3) ?
    C9 C8 C13 . . 120.7(2) ?
    C9 C8 C7 . . 122.0(3) ?
    C13 C8 C7 . . 117.2(3) ?
    C10 C9 C8 . . 120.0(2) ?
    C10 C9 H9A . . 120.0 ?
    C8 C9 H9A . . 120.0 ?
    C9 C10 C11 . . 119.3(2) ?
    C9 C10 H10A . . 120.4 ?
    C11 C10 H10A . . 120.4 ?
    C12 C11 C10 . . 121.2(2) ?
    C12 C11 H11A . . 119.4 ?
    C10 C11 H11A . . 119.4 ?
    C11 C12 C13 . . 120.0(3) ?
    C11 C12 H12A . . 120.0 ?
    C13 C12 H12A . . 120.0 ?
    N3 C13 C8 . . 119.5(2) ?
    N3 C13 C12 . . 121.6(3) ?
    C8 C13 C12 . . 118.7(2) ?
    N3 C14 N2 . . 106.2(3) ?
    N3 C14 C15 . . 113.9(3) ?
    N2 C14 C15 . . 112.1(3) ?
    N3 C14 H14B . . 108.2 ?
    N2 C14 H14B . . 108.2 ?
    C15 C14 H14B . . 108.2 ?
    C7X N1X C6X . . 100.1(14) ?
    C7X N2X C1X . . 106.5(13) ?
    C7X N2X C14X . . 123.9(19) ?
    C1X N2X C14X . . 125.9(15) ?
    C13X N3X C14X . . 118.6(14) ?
    C13X N3X H3XB . . 120.7 ?
    C14X N3X H3XB . . 120.7 ?
    N2X C1X C2X . . 133.2(10) ?
    N2X C1X C6X . . 106.8(10) ?
    C2X C1X C6X . . 120.0 ?
    C3X C2X C1X . . 120.0 ?
    C3X C2X H2XA . . 120.0 ?
    C1X C2X H2XA . . 120.0 ?
    C2X C3X C4X . . 120.0 ?
    C2X C3X H3XA . . 120.0 ?
    C4X C3X H3XA . . 120.0 ?
    C5X C4X C3X . . 120.0 ?
    C5X C4X H4XA . . 120.0 ?
    C3X C4X H4XA . . 120.0 ?
    C4X C5X C6X . . 120.0 ?
    C4X C5X H5XA . . 120.0 ?
    C6X C5X H5XA . . 120.0 ?
    N1X C6X C5X . . 131.8(10) ?
    N1X C6X C1X . . 108.2(10) ?
    C5X C6X C1X . . 120.0 ?
    N2X C7X N1X . . 118(2) ?
    N2X C7X C8X . . 124.7(18) ?
    N1X C7X C8X . . 117(2) ?
    C9X C8X C13X . . 120.0 ?
    C9X C8X C7X . . 128.1(13) ?
    C13X C8X C7X . . 111.9(13) ?
    C8X C9X C10X . . 120.0 ?
    C8X C9X H9XA . . 120.0 ?
    C10X C9X H9XA . . 120.0 ?
    C11X C10X C9X . . 120.0 ?
    C11X C10X H10B . . 120.0 ?
    C9X C10X H10B . . 120.0 ?
    C10X C11X C12X . . 120.0 ?
    C10X C11X H11B . . 120.0 ?
    C12X C11X H11B . . 120.0 ?
    C13X C12X C11X . . 120.0 ?
    C13X C12X H12B . . 120.0 ?
    C11X C12X H12B . . 120.0 ?
    C12X C13X C8X . . 120.0 ?
    C12X C13X N3X . . 119.4(10) ?
    C8X C13X N3X . . 119.9(10) ?
    C15 C14X N3X . . 117(3) ?
    C15 C14X N2X . . 122(2) ?
    N3X C14X N2X . . 99.5(18) ?
    C15 C14X H14A . . 105.7 ?
    N3X C14X H14A . . 105.7 ?
    N2X C14X H14A . . 105.7 ?
    C14X C15 C20 . . 124.4(14) ?
    C14X C15 C16 . . 116.5(15) ?
    C20 C15 C16 . . 119.00(12) ?
    C20 C15 C14 . . 123.2(2) ?
    C16 C15 C14 . . 117.7(2) ?
    C17 C16 C15 . . 121.20(12) ?
    C17 C16 H16A . . 119.4 ?
    C15 C16 H16A . . 119.4 ?
    O1 C17 C16 . . 118.95(12) ?
    O1 C17 C18 . . 121.86(12) ?
    C16 C17 C18 . . 119.18(12) ?
    O2 C18 C19 . . 126.10(12) ?
    O2 C18 C17 . . 114.18(11) ?
    C19 C18 C17 . . 119.71(12) ?
    C18 C19 C20 . . 120.41(13) ?
    C18 C19 H19A . . 119.8 ?
    C20 C19 H19A . . 119.8 ?
    C15 C20 C19 . . 120.48(13) ?
    C15 C20 H20A . . 119.8 ?
    C19 C20 H20A . . 119.8 ?
    O2 C21 H21A . . 109.5 ?
    O2 C21 H21B . . 109.5 ?
    H21A C21 H21B . . 109.5 ?
    O2 C21 H21C . . 109.5 ?
    H21A C21 H21C . . 109.5 ?
    H21B C21 H21C . . 109.5 ?
loop_
    _geom_torsion_atom_site_label_1
    _geom_torsion_atom_site_label_2
    _geom_torsion_atom_site_label_3
    _geom_torsion_atom_site_label_4
    _geom_torsion_site_symmetry_1
    _geom_torsion_site_symmetry_2
    _geom_torsion_site_symmetry_3
    _geom_torsion_site_symmetry_4
    _geom_torsion
    _geom_torsion_publ_flag
    C7 N2 C1 C2 . . . . -179.3(4) ?
    C14 N2 C1 C2 . . . . -4.0(4) ?
    C7 N2 C1 C6 . . . . 1.7(4) ?
    C14 N2 C1 C6 . . . . 176.9(2) ?
    N2 C1 C2 C3 . . . . -178.3(2) ?
    C6 C1 C2 C3 . . . . 0.6(3) ?
    C1 C2 C3 C4 . . . . 1.2(4) ?
    C2 C3 C4 C5 . . . . -1.6(4) ?
    C3 C4 C5 C6 . . . . 0.0(4) ?
    N2 C1 C6 N1 . . . . -1.64(19) ?
    C2 C1 C6 N1 . . . . 179.22(17) ?
    N2 C1 C6 C5 . . . . 176.98(18) ?
    C2 C1 C6 C5 . . . . -2.2(3) ?
    C7 N1 C6 C1 . . . . 0.9(4) ?
    C7 N1 C6 C5 . . . . -177.5(4) ?
    C4 C5 C6 C1 . . . . 1.8(3) ?
    C4 C5 C6 N1 . . . . -179.9(2) ?
    C6 N1 C7 N2 . . . . 0.2(6) ?
    C6 N1 C7 C8 . . . . 178.9(6) ?
    C1 N2 C7 N1 . . . . -1.2(6) ?
    C14 N2 C7 N1 . . . . -176.7(3) ?
    C1 N2 C7 C8 . . . . 179.9(4) ?
    C14 N2 C7 C8 . . . . 4.5(7) ?
    N1 C7 C8 C9 . . . . 12.1(9) ?
    N2 C7 C8 C9 . . . . -169.3(4) ?
    N1 C7 C8 C13 . . . . -165.5(5) ?
    N2 C7 C8 C13 . . . . 13.1(7) ?
    C13 C8 C9 C10 . . . . 0.8(3) ?
    C7 C8 C9 C10 . . . . -176.7(4) ?
    C8 C9 C10 C11 . . . . 0.9(4) ?
    C9 C10 C11 C12 . . . . -1.2(4) ?
    C10 C11 C12 C13 . . . . -0.2(4) ?
    C14 N3 C13 C8 . . . . -31.8(3) ?
    C14 N3 C13 C12 . . . . 152.8(2) ?
    C9 C8 C13 N3 . . . . -177.67(18) ?
    C7 C8 C13 N3 . . . . 0.0(4) ?
    C9 C8 C13 C12 . . . . -2.2(3) ?
    C7 C8 C13 C12 . . . . 175.5(4) ?
    C11 C12 C13 N3 . . . . 177.2(2) ?
    C11 C12 C13 C8 . . . . 1.9(3) ?
    C13 N3 C14 N2 . . . . 44.5(3) ?
    C13 N3 C14 C15 . . . . -79.3(3) ?
    C1 N2 C14 N3 . . . . 154.53(19) ?
    C7 N2 C14 N3 . . . . -31.0(5) ?
    C1 N2 C14 C15 . . . . -80.6(3) ?
    C7 N2 C14 C15 . . . . 93.9(5) ?
    C7X N2X C1X C2X . . . . -179(2) ?
    C14X N2X C1X C2X . . . . 22(2) ?
    C7X N2X C1X C6X . . . . 1(2) ?
    C14X N2X C1X C6X . . . . -157.3(16) ?
    N2X C1X C2X C3X . . . . -179.1(11) ?
    C6X C1X C2X C3X . . . . 0.0 ?
    C1X C2X C3X C4X . . . . 0.0 ?
    C2X C3X C4X C5X . . . . 0.0 ?
    C3X C4X C5X C6X . . . . 0.0 ?
    C7X N1X C6X C5X . . . . -179.8(19) ?
    C7X N1X C6X C1X . . . . 2(2) ?
    C4X C5X C6X N1X . . . . -178.1(11) ?
    C4X C5X C6X C1X . . . . 0.0 ?
    N2X C1X C6X N1X . . . . -2.2(8) ?
    C2X C1X C6X N1X . . . . 178.5(9) ?
    N2X C1X C6X C5X . . . . 179.3(9) ?
    C2X C1X C6X C5X . . . . 0.0 ?
    C1X N2X C7X N1X . . . . 0(4) ?
    C14X N2X C7X N1X . . . . 159(2) ?
    C1X N2X C7X C8X . . . . 177(3) ?
    C14X N2X C7X C8X . . . . -24(5) ?
    C6X N1X C7X N2X . . . . -1(4) ?
    C6X N1X C7X C8X . . . . -178(2) ?
    N2X C7X C8X C9X . . . . -177(2) ?
    N1X C7X C8X C9X . . . . 0(4) ?
    N2X C7X C8X C13X . . . . 0(4) ?
    N1X C7X C8X C13X . . . . 177(2) ?
    C13X C8X C9X C10X . . . . 0.0 ?
    C7X C8X C9X C10X . . . . 177(2) ?
    C8X C9X C10X C11X . . . . 0.0 ?
    C9X C10X C11X C12X . . . . 0.0 ?
    C10X C11X C12X C13X . . . . 0.0 ?
    C11X C12X C13X C8X . . . . 0.0 ?
    C11X C12X C13X N3X . . . . -170.7(9) ?
    C9X C8X C13X C12X . . . . 0.0 ?
    C7X C8X C13X C12X . . . . -177.5(19) ?
    C9X C8X C13X N3X . . . . 170.6(9) ?
    C7X C8X C13X N3X . . . . -6.9(19) ?
    C14X N3X C13X C12X . . . . -152.5(15) ?
    C14X N3X C13X C8X . . . . 36.8(17) ?
    C13X N3X C14X C15 . . . . 83(3) ?
    C13X N3X C14X N2X . . . . -50(2) ?
    C7X N2X C14X C15 . . . . -85(4) ?
    C1X N2X C14X C15 . . . . 70(3) ?
    C7X N2X C14X N3X . . . . 46(3) ?
    C1X N2X C14X N3X . . . . -159.1(12) ?
    N3X C14X C15 C20 . . . . -109(2) ?
    N2X C14X C15 C20 . . . . 14(4) ?
    N3X C14X C15 C16 . . . . 75(3) ?
    N2X C14X C15 C16 . . . . -162.1(19) ?
    N3X C14X C15 C14 . . . .  -6E1(5)
                                     ?
    N2X C14X C15 C14 . . . .  6E1(5)
                                    ?
    N3 C14 C15 C14X . . . .  -5E1(5)
                                    ?
    N2 C14 C15 C14X . . . .  -17E1(5)
                                     ?
    N3 C14 C15 C20 . . . . 86.7(3) ?
    N2 C14 C15 C20 . . . . -33.8(4) ?
    N3 C14 C15 C16 . . . . -90.8(3) ?
    N2 C14 C15 C16 . . . . 148.6(2) ?
    C14X C15 C16 C17 . . . . 174.9(19) ?
    C20 C15 C16 C17 . . . . -1.3(2) ?
    C14 C15 C16 C17 . . . . 176.3(2) ?
    C15 C16 C17 O1 . . . . -178.56(13) ?
    C15 C16 C17 C18 . . . . 0.3(2) ?
    C21 O2 C18 C19 . . . . 1.7(2) ?
    C21 O2 C18 C17 . . . . -179.45(14) ?
    O1 C17 C18 O2 . . . . 0.5(2) ?
    C16 C17 C18 O2 . . . . -178.36(12) ?
    O1 C17 C18 C19 . . . . 179.39(15) ?
    C16 C17 C18 C19 . . . . 0.5(2) ?
    O2 C18 C19 C20 . . . . 178.31(15) ?
    C17 C18 C19 C20 . . . . -0.4(2) ?
    C14X C15 C20 C19 . . . . -175(2) ?
    C16 C15 C20 C19 . . . . 1.4(2) ?
    C14 C15 C20 C19 . . . . -176.1(2) ?
    C18 C19 C20 C15 . . . . -0.5(3) ?
loop_
    _geom_hbond_atom_site_label_D
    _geom_hbond_atom_site_label_H
    _geom_hbond_atom_site_label_A
    _geom_hbond_site_symmetry_A
    _geom_hbond_distance_DH
    _geom_hbond_distance_HA
    _geom_hbond_distance_DA
    _geom_hbond_angle_DHA
    O1 H1O1 O2 . 0.80(3) 2.25(3) 2.6706(16) 112(3)
    O1 H1O1 N1 4_675 0.80(3) 1.98(3) 2.703(2) 150(3)
    O1 H1O1 N1X 4_675 0.80(3) 2.18(3) 2.873(9) 145(3)
_shelx_hkl_file
;
  -2   0   0 3122.08 77.1044   1
  -3   0   0 -0.4308 0.22073   1
   3   0   0 0.03380 0.10827   1
  -5   0   0 1.54175 0.60010   1
   5   0   0 1.17565 0.56608   1
  -6   0   0 6.12900 1.02744   1
   6   0   0 6.55531 1.05263   1
   7   0   0 -0.0197 0.28406   1
  -7   0   0 -0.1007 0.35697   1
   8   0   0 176.134 6.50413   1
  -8   0   0 174.969 6.51483   1
  -9   0   0 -0.4012 0.71578   1
   9   0   0 0.21199 0.80476   1
 -10   0   0 3.90717 1.40124   1
  10   0   0 4.55505 1.43937   1
 -11   0   0 -0.5262 0.79891   1
  11   0   0 -0.2992 0.88295   1
 -12   0   0 -0.1775 1.15419   1
  12   0   0 -0.4353 1.06822   1
 -13   0   0 -0.9286 1.12184   1
  13   0   0 0.52940 1.43802   1
  -2  -1   0 1341.14 35.5753   1
  -2   1   0 1561.78 35.6474   1
   2   1   0 1439.68 35.5940   1
   3   1   0 425.239 11.1860   1
  -3   1   0 426.286 11.1768   1
   4   1   0 28.6113 1.54664   1
   5   1   0 8.20785 1.02109   1
  -6  -1   0 0.13921 0.24681   1
   6   1   0 0.11415 0.24789   1
  -6   1   0 2.77915 0.74821   1
   7  -1   0 1.70854 0.73985   1
  -7   1   0 2.12568 0.83087   1
   8  -1   0 394.167 11.8243   1
  -8  -1   0 384.305 11.8535   1
  -8   1   0 396.566 11.9250   1
   8   1   0 382.013 11.8105   1
   9  -1   0 14.9609 2.06165   1
  -9  -1   0 13.9215 1.91994   1
   9   1   0 12.2966 1.87322   1
  -9   1   0 16.1636 2.16380   1
  10  -1   0 21.1450 2.49669   1
 -10  -1   0 16.7700 2.27284   1
 -10   1   0 23.1030 2.65127   1
  10   1   0 26.7980 2.75469   1
 -11  -1   0 0.25826 0.87435   1
  11  -1   0 0.19628 1.05385   1
 -11   1   0 -0.9396 0.89895   1
  11   1   0 0.33542 1.01156   1
 -12  -1   0 4.08503 1.79690   1
  12  -1   0 3.17947 1.48322   1
 -12   1   0 3.21713 1.47708   1
  12   1   0 2.75248 1.48183   1
  13  -1   0 2.88750 1.64643   1
 -13   1   0 -0.8211 1.23460   1
  13   1   0 0.03614 1.24118   1
   0  -2   0 6725.39 156.162   3
   0   2   0 6804.80 155.851   3
   0   2   0 6614.82 164.718   1
   1  -2   0 43.7806 1.37927   3
  -1  -2   0 44.4765 1.25972   3
  -1   2   0 46.0400 1.33590   3
  -1   2   0 43.1496 1.57040   1
   1   2   0 44.5954 1.62933   1
   2   2   0 151.718 4.45101   1
  -2   2   0 152.672 3.71542   3
  -2   2   0 152.221 4.40994   1
  -3   2   0 67.1282 2.47038   1
   3   2   0 66.3203 2.51211   1
   4   2   0 208.372 6.23148   1
  -4   2   0 205.226 6.17667   1
  -5  -2   0 15.7320 1.32046   1
  -5   2   0 15.5005 1.30106   1
   5   2   0 15.2135 1.32584   1
   6  -2   0 25.4325 1.13534   3
  -6  -2   0 24.9793 1.76997   1
   6   2   0 23.8640 1.73757   1
  -6   2   0 23.2105 1.71275   1
  -7  -2   0 -0.1605 0.34982   1
   7   2   0 0.44280 0.39857   1
  -7   2   0 1.89389 0.82940   1
   8  -2   0 6.06636 1.37192   1
  -8  -2   0 5.84147 1.33538   1
  -8   2   0 6.58881 1.34397   1
   8   2   0 6.55705 1.38556   1
  -9  -2   0 29.5061 2.51963   1
   9  -2   0 28.2564 2.42382   1
  -9   2   0 30.6399 2.51352   1
   9   2   0 32.8298 2.59352   1
  10  -2   0 4.88352 1.52960   1
 -10  -2   0 1.97018 1.10582   1
  10   2   0 2.08779 1.20962   1
 -10   2   0 2.52615 1.26602   1
  11  -2   0 2.47940 1.31884   1
  11   2   0 3.49501 1.39585   1
 -11   2   0 2.67932 1.34110   1
  12  -2   0 1.19628 1.42934   1
 -12   2   0 0.64756 1.28896   1
  12   2   0 0.96606 1.21128   1
  13  -2   0 0.54066 1.43324   1
  13   2   0 0.97529 1.58451   1
 -13   2   0 -0.1425 1.29590   1
   0  -3   0 3.81721 0.46905   3
   0   3   0 4.81628 0.61308   1
   0   3   0 4.55471 0.50514   3
   1  -3   0 972.380 22.1249   3
  -1  -3   0 933.228 21.9785   3
   1   3   0 951.315 22.0859   3
   1   3   0 932.947 23.5483   1
  -1   3   0 914.563 23.4983   1
  -2  -3   0 307.195 7.13901   3
   2  -3   0 305.804 7.53211   3
   2   3   0 308.640 7.47993   3
  -2   3   0 303.142 8.25824   1
  -2   3   0 305.075 7.39073   3
   2   3   0 295.477 8.29762   1
   3  -3   0 6.49111 0.63524   3
  -3   3   0 6.11434 0.34979   3
  -3   3   0 5.11229 0.73782   1
  -3   3   0 5.53842 0.33500   3
   3   3   0 6.54468 0.93251   1
   4  -3   0 316.812 7.70292   3
  -4   3   0 306.585 8.77719   1
   4   3   0 298.170 8.78847   1
   5  -3   0 60.0575 1.98439   3
  -5   3   0 54.3318 2.59575   1
   5   3   0 53.6903 2.66347   1
   6  -3   0 7.64979 0.78726   3
   6   3   0 5.20398 1.09687   1
  -6   3   0 5.60688 1.06139   1
  -7   3   0 4.04658 1.10383   1
   7   3   0 2.74287 1.03831   1
  -8   3   0 2.89525 1.02657   1
   8   3   0 3.98036 1.26248   1
   9   3   0 2.55257 1.15710   1
  -9   3   0 2.51035 1.06420   1
  10  -3   0 -0.2482 0.89087   1
  10   3   0 1.50736 1.27270   1
 -10   3   0 1.45616 1.01351   1
  11  -3   0 3.54534 1.51197   1
  11   3   0 3.67170 1.53919   1
 -11   3   0 2.99893 1.46469   1
  12  -3   0 -0.2707 1.03833   1
  12   3   0 1.48771 1.44342   1
 -12   3   0 2.13978 1.34014   1
  13  -3   0 -0.8244 1.39307   1
 -13   3   0 0.20539 1.31208   1
  13   3   0 0.59434 1.63327   1
   0   4   0 305.341 7.71010   3
   0   4   0 310.146 8.41573   1
   1  -4   0 7.33741 0.68906   3
   1   4   0 6.55522 0.82111   1
  -1   4   0 9.03897 0.92758   1
   1   4   0 8.16321 0.71520   3
  -2  -4   0 14.5980 0.64192   3
   2  -4   0 13.0616 0.86943   3
   2   4   0 13.9495 1.10355   1
  -2   4   0 12.7733 1.00762   1
   2   4   0 13.8726 0.83970   3
  -2   4   0 12.4865 0.77317   3
   3  -4   0 109.248 3.26089   3
   3   4   0 111.399 3.21357   3
  -3   4   0 112.224 3.84771   1
   3   4   0 111.036 3.91986   1
   4  -4   0 25.6526 1.30796   3
  -4   4   0 26.9839 1.68387   1
   4   4   0 27.1326 1.25408   3
   4   4   0 25.5844 1.77202   1
   5  -4   0 18.0859 1.18437   3
   5   4   0 19.8305 0.86760   2
  -5   4   0 17.6709 1.74491   1
   5   4   0 17.8074 1.05027   3
   5   4   0 17.9192 1.84663   1
   6  -4   0 1.28747 0.61714   3
  -6   4   0 -0.2456 0.56998   1
   6   4   0 1.50383 0.88618   1
   7  -4   0 103.949 3.44087   3
  -7   4   0 104.276 4.48980   1
   7   4   0 100.806 4.50730   1
   8   4   0 6.81244 1.50210   1
  -8   4   0 5.75829 1.42052   1
  -9   4   0 18.8018 2.30377   1
   9   4   0 20.3120 2.53816   1
  10   4   0 3.20037 1.40417   1
 -10   4   0 1.88507 1.09316   1
  11  -4   0 7.05139 1.87939   1
 -11   4   0 7.13196 1.87924   1
  11   4   0 7.38782 1.88483   1
  12  -4   0 3.88729 1.59147   1
  12   4   0 3.40321 1.89655   1
 -12   4   0 2.94723 1.47453   1
  13  -4   0 1.94257 1.58218   1
  13   4   0 2.47677 1.69115   1
 -13   4   0 0.02101 1.38691   1
   0  -5   0 0.12633 0.13818   3
   0   5   0 0.19767 0.33314   3
   0   5   0 -0.2272 0.34582   1
   1  -5   0 8.68371 0.84052   3
  -1  -5   0 9.64439 0.75219   3
  -1   5   0 10.2279 1.14300   1
   1   5   0 8.99740 1.04264   1
   1   5   0 8.46181 0.81976   3
   2  -5   0 223.026 6.17238   3
  -2  -5   0 240.481 5.82826   3
   2   5   0 231.393 6.16068   3
  -2   5   0 231.378 6.90656   1
   2   5   0 233.539 6.99177   1
  -2   5   0 233.201 6.04684   3
   3  -5   0 43.6679 1.82351   3
  -3   5   0 41.0248 2.12398   1
   3   5   0 43.4599 2.27364   1
   3   5   0 43.5411 1.76564   3
  -3   5   0 42.0575 1.53779   3
   4  -5   0 51.5722 2.06219   3
   4   5   0 48.1759 2.63937   1
  -4   5   0 49.6687 2.47139   1
   4   5   0 51.1962 1.97844   3
   5  -5   0 39.7508 1.88154   3
  -5   5   0 40.4073 2.33980   1
   5   5   0 41.0456 2.46849   1
   5   5   0 41.7804 1.79456   3
   6  -5   0 1.83139 0.72421   3
  -6   5   0 0.53838 0.77871   1
   6   5   0 1.39823 0.63217   3
   6   5   0 1.15375 0.95148   1
   7  -5   0 15.7808 1.43266   3
  -7   5   0 15.7548 1.93148   1
   7   5   0 16.2648 2.10410   1
  -8   5   0 7.97024 1.60447   1
   8   5   0 8.18597 1.64456   1
   9   5   0 70.1493 4.28897   1
  -9   5   0 78.7634 4.21597   1
 -10   5   0 -1.2568 0.90305   1
  10   5   0 -0.5956 0.96795   1
  11  -5   0 15.0270 2.47160   1
  11   5   0 12.1222 2.48760   1
 -11   5   0 15.7558 2.46118   1
  12  -5   0 1.83979 1.56213   1
  12   5   0 1.27785 1.71797   1
 -12   5   0 6.20057 1.83740   1
   0  -6   0 17.3519 1.12763   3
   0   6   0 17.3524 1.12782   3
   0   6   0 18.7107 1.38380   1
   1  -6   0 0.76754 0.50157   3
  -1  -6   0 0.89421 0.45847   3
   1   6   0 0.11859 0.48226   1
  -1   6   0 0.05412 0.14776   3
   1   6   0 1.02087 0.47750   3
  -1   6   0 1.23556 0.58587   1
  -2  -6   0 9.30987 0.73328   3
   2  -6   0 10.8512 1.08384   3
   2   6   0 11.1296 1.07719   3
  -2   6   0 11.0400 0.96465   3
  -2   6   0 9.19092 1.16772   1
   2   6   0 9.43642 1.27468   1
   3  -6   0 -0.1253 0.52175   3
   3   6   0 0.35004 0.48023   3
  -3   6   0 0.67079 0.42182   3
  -3   6   0 0.61261 0.55959   1
   3   6   0 0.27296 0.58483   1
   4  -6   0 15.1435 1.31778   3
  -4   6   0 17.1896 0.90509   3
  -4   6   0 18.8046 1.61338   1
   4   6   0 16.3493 1.23894   3
   4   6   0 17.7650 1.84974   1
   5  -6   0 1.38161 0.75752   3
  -5   6   0 2.24186 0.78232   1
   5   6   0 2.77054 0.70402   3
   5   6   0 2.52129 1.11264   1
   6  -6   0 0.90705 0.80939   3
  -6   6   0 0.47077 0.73563   1
   6   6   0 0.43314 0.60858   3
   6   6   0 2.42154 1.05982   1
   7  -6   0 120.818 4.19155   3
   7   6   0 121.860 5.27315   1
  -7   6   0 125.469 5.25778   1
   8  -6   0 4.29718 1.12395   3
  -8   6   0 3.32762 1.19006   1
   8   6   0 3.61311 1.48810   1
   9   6   0 44.2119 3.41803   1
  -9   6   0 37.1894 3.10462   1
 -10   6   0 4.87846 1.61862   1
  10   6   0 -0.0218 1.06025   1
  11   6   0 0.84582 1.34775   1
 -11   6   0 0.90100 1.23940   1
  12  -6   0 3.41321 1.71589   1
  12   6   0 -1.0662 1.50775   1
 -12   6   0 0.08429 1.25709   1
   0  -7   0 -0.2887 0.46170   3
   0   7   0 0.18491 0.54839   1
   0   7   0 0.49018 0.52034   3
  -1  -7   0 71.7446 2.53279   3
   1   7   0 74.1474 2.77291   3
   1   7   0 74.0078 3.28495   1
  -1   7   0 71.8827 3.19418   1
  -2  -7   0 56.3927 1.97733   3
   2  -7   0 56.0931 2.41213   3
  -2   7   0 58.0792 2.82109   1
  -2   7   0 55.4024 2.21974   3
   2   7   0 58.8752 2.92779   1
   2   7   0 56.4718 2.35164   3
   3  -7   0 1.36540 0.77123   3
  -3   7   0 1.81392 0.59675   3
   3   7   0 0.95779 0.64009   3
   3   7   0 2.50084 0.97500   1
  -3   7   0 1.59902 0.69641   1
   4  -7   0 18.2494 1.58089   3
  -4   7   0 13.3166 1.62335   1
  -4   7   0 18.1501 1.05588   3
   4   7   0 15.1800 1.94945   1
   4   7   0 14.5380 1.34606   3
   5  -7   0 1.49116 0.84355   3
   5   7   0 2.79053 1.14861   1
  -5   7   0 3.50262 0.98168   1
   5   7   0 2.86338 0.84575   3
   6  -7   0 0.93510 0.81980   3
   6   7   0 2.39427 1.08697   1
   6   7   0 0.76678 0.67623   3
  -6   7   0 0.78328 0.86907   1
   7  -7   0 17.7955 1.72564   3
   7   7   0 17.0041 2.38215   1
  -7   7   0 16.4673 2.14338   1
   8  -7   0 13.0347 1.62029   3
   8   7   0 12.1479 2.19965   1
  -8   7   0 15.2941 2.13985   1
   9  -7   0 6.79956 1.39844   3
  -9   7   0 5.01692 1.46674   1
   9   7   0 4.48546 1.60582   1
  10   7   0 4.80026 2.02636   1
 -10   7   0 3.20751 1.46908   1
  11   7   0 2.28207 1.73624   1
 -11   7   0 1.54228 1.29835   1
   0  -8   0 89.3269 3.17079   3
   0   8   0 90.2150 3.21745   3
   0   8   0 81.9624 3.75325   1
  -1  -8   0 152.101 4.53645   3
   1  -8   0 148.609 4.77854   3
   1   8   0 158.438 5.67197   1
  -1   8   0 152.012 5.55349   1
  -1   8   0 153.948 4.74583   3
   1   8   0 158.131 4.87914   3
   2  -8   0 -0.4524 0.67273   3
  -2  -8   0 0.29691 0.45245   3
   2   8   0 -0.1190 0.58342   3
  -2   8   0 -0.1701 0.55564   3
  -2   8   0 0.40491 0.58114   1
   2   8   0 -0.5067 0.71400   1
   3  -8   0 1.48571 0.79722   3
   3   8   0 0.22686 0.58757   3
  -3   8   0 -0.2303 0.53086   3
  -3   8   0 0.40187 0.66250   1
   3   8   0 -0.1289 0.75605   1
   4  -8   0 2.81272 0.97063   3
   4   8   0 4.84360 1.33701   1
   4   8   0 2.31794 0.79555   3
  -4   8   0 2.66398 0.61074   3
  -4   8   0 2.18849 0.86427   1
   5  -8   0 11.4826 1.40952   3
   5   8   0 11.5945 1.38942   3
  -5   8   0 10.3665 1.68478   1
   5   8   0 12.0754 1.85161   1
   6  -8   0 22.4305 2.03925   3
   6   8   0 26.2464 2.77653   1
   6   8   0 21.6704 1.80907   3
  -6   8   0 20.6402 2.38064   1
   7  -8   0 -0.6102 0.85118   3
   7   8   0 1.23761 1.31902   1
  -7   8   0 -0.2580 0.84170   1
   8  -8   0 0.97995 0.98537   3
   8   8   0 0.73747 1.24269   1
  -8   8   0 0.88282 0.97769   1
   9  -8   0 -0.0572 1.05074   3
   9   8   0 -0.7145 1.25851   1
  -9   8   0 1.51056 1.22873   1
 -10   8   0 1.68819 1.30966   1
  10   8   0 -1.0494 1.28803   1
  11   8   0 -0.6235 1.56243   1
 -11   8   0 -0.1970 1.14927   1
   0  -9   0 -1.6777 0.50637   3
   0   9   0 0.34714 0.79575   1
   0   9   0 -0.0495 0.59091   3
   1  -9   0 -0.2731 0.62200   3
  -1  -9   0 0.88190 0.59752   3
  -1   9   0 -0.1243 0.69819   1
  -1   9   0 0.29283 0.64089   3
   1   9   0 -0.1108 0.79427   1
   1   9   0 -0.2155 0.60371   3
   2  -9   0 3.10030 0.92617   3
  -2  -9   0 4.36579 0.67679   3
  -2   9   0 4.38478 1.17303   1
  -2   9   0 3.88932 0.83416   3
   2   9   0 4.02905 0.98719   3
   2   9   0 2.90993 1.20482   1
   3  -9   0 2.69108 0.95968   3
   3   9   0 3.14702 1.15669   1
  -3   9   0 2.32671 1.03252   1
  -3   9   0 2.66781 0.75541   3
   3   9   0 3.73368 0.94090   3
   4  -9   0 8.17054 1.37975   3
   4   9   0 4.37154 1.41526   1
  -4   9   0 7.70752 1.45522   1
  -4   9   0 8.45819 0.92218   3
   4   9   0 7.45399 1.22063   3
   5  -9   0 5.93678 1.26335   3
  -5   9   0 10.7042 1.79004   1
   5   9   0 12.5457 2.05284   1
   5   9   0 7.37346 1.27693   3
   6  -9   0 12.6816 1.68887   3
  -6   9   0 13.8028 2.01249   1
   6   9   0 12.9038 2.09104   1
   6   9   0 15.8979 1.67134   3
   7  -9   0 2.40021 1.07483   3
   7   9   0 1.62043 1.24858   1
  -7   9   0 1.67405 1.10133   1
   7   9   0 -0.0257 0.84317   3
   8  -9   0 -0.1592 0.96978   3
  -8   9   0 1.02241 1.17049   1
   8   9   0 2.13149 1.61849   1
   9  -9   0 10.4970 1.86582   3
   9   9   0 7.28470 2.04648   1
  -9   9   0 9.92219 2.04151   1
  10  -9   0 2.55926 1.47208   3
  10   9   0 1.45692 1.74932   1
 -10   9   0 3.19398 1.45128   1
   0 -10   0 0.44822 0.64448   3
   0  10   0 0.14394 0.93544   1
   0  10   0 -0.0360 0.56780   3
   1 -10   0 2.16315 0.85439   3
  -1 -10   0 4.20309 0.83091   3
   1  10   0 1.94800 0.83278   3
  -1  10   0 4.88364 1.32202   1
   1  10   0 4.21149 1.25222   1
  -1  10   0 4.09038 0.94665   3
   2 -10   0 1.47437 0.79675   3
  -2 -10   0 0.77974 0.50299   3
  -2  10   0 1.64796 1.07068   1
  -2  10   0 0.44293 0.70691   3
   2  10   0 -1.1701 0.82324   1
   2  10   0 0.69059 0.75362   3
   3 -10   0 65.4040 3.13826   3
   3  10   0 71.1802 3.93033   1
  -3  10   0 72.9145 2.85953   3
  -3  10   0 68.8790 3.78646   1
   3  10   0 72.1555 3.30712   3
   4 -10   0 13.3920 1.62282   3
   4  10   0 14.1485 2.14215   1
   4  10   0 17.3942 1.92119   3
  -4  10   0 15.3134 1.26289   3
  -4  10   0 17.2979 2.24629   1
   5 -10   0 1.98957 0.96751   3
   5  10   0 0.88319 0.88969   3
  -5  10   0 1.29161 1.00381   1
   5  10   0 0.21582 1.01964   1
   6 -10   0 -1.7849 0.82585   3
   6  10   0 -0.9437 0.98817   1
  -6  10   0 -0.1091 0.86133   1
   6  10   0 1.49793 0.98549   3
   7 -10   0 41.0528 2.77747   3
   7  10   0 39.1714 3.39625   1
   7  10   0 40.5507 2.74244   3
  -7  10   0 37.2728 3.19467   1
   8 -10   0 1.64520 1.27076   3
  -8  10   0 3.03972 1.39936   1
   8  10   0 0.68632 1.49441   1
   9 -10   0 -2.1610 1.23677   3
  -9  10   0 -0.1926 1.06639   1
   9  10   0 -0.8490 1.49204   1
   0 -11   0 0.53246 0.73960   3
   0  11   0 1.15969 0.75899   3
   0  11   0 -1.2521 0.76460   1
  -1 -11   0 18.9141 1.45626   3
   1 -11   0 15.5901 1.63458   3
  -1  11   0 15.3642 1.65982   3
   1  11   0 17.3873 1.79086   3
   1  11   0 19.0327 2.34800   1
  -1  11   0 21.4746 2.48399   1
   2 -11   0 0.62787 0.80459   3
  -2  11   0 1.10257 0.92289   1
  -2  11   0 0.03787 0.74391   3
   2  11   0 -0.4235 0.97341   1
   2  11   0 -0.1446 0.75011   3
   3 -11   0 14.8103 1.70280   3
   3  11   0 12.4767 2.07841   1
  -3  11   0 16.6805 2.29297   1
   3  11   0 12.8433 1.73137   3
  -3  11   0 16.0201 1.52919   3
   4 -11   0 1.16647 0.89092   3
   4  11   0 -1.5542 0.93872   1
   4  11   0 1.39509 1.04042   3
  -4  11   0 2.43741 1.13097   1
   5 -11   0 19.3790 2.14504   3
   5  11   0 16.3011 2.50211   1
   5  11   0 19.3932 2.12702   3
  -5  11   0 17.2298 2.42009   1
   6 -11   0 19.9296 2.29429   3
   6  11   0 25.1108 2.38512   3
   6  11   0 16.9470 2.57426   1
  -6  11   0 20.1217 2.67598   1
   7 -11   0 12.1024 1.92873   3
  -7  11   0 13.1092 2.39566   1
   7  11   0 13.0985 1.90687   3
   7  11   0 8.98601 2.33579   1
   8 -11   0 -0.3122 1.25385   3
  -8  11   0 2.73120 1.27840   1
   8  11   0 1.11084 1.24877   3
   8  11   0 0.85369 1.68056   1
   0 -12   0 1.71385 0.86270   3
   0  12   0 -0.4920 0.84365   3
   0  12   0 0.43248 1.16994   1
   1 -12   0 1.98733 0.97556   3
   1  12   0 3.54676 1.47904   1
   1  12   0 1.13937 0.97243   3
  -1  12   0 0.62838 1.08440   1
  -1  12   0 0.72101 0.91547   3
   2 -12   0 0.86152 0.90625   3
   2  12   0 1.65023 1.27791   1
  -2  12   0 1.97743 1.25561   1
   2  12   0 2.36312 1.05405   3
  -2  12   0 1.11840 0.92729   3
   3 -12   0 7.04923 1.38908   3
   3  12   0 5.66346 1.63385   1
  -3  12   0 7.08172 1.19403   3
  -3  12   0 6.75886 1.66335   1
   3  12   0 6.17489 1.41430   3
   4 -12   0 4.95147 1.31283   3
   4  12   0 2.31418 1.22141   3
  -4  12   0 4.09733 1.47294   1
   4  12   0 3.83048 1.50740   1
   5 -12   0 13.7165 1.92202   3
   5  12   0 13.6196 2.48917   1
  -5  12   0 10.4567 1.97082   1
   5  12   0 9.85409 1.76673   3
   6 -12   0 0.85045 1.23494   3
  -6  12   0 0.65588 1.00735   1
   6  12   0 0.86993 1.10312   3
   6  12   0 -1.1648 1.40404   1
   7 -12   0 -0.9527 1.16977   3
  -7  12   0 -0.2785 1.26067   1
   7  12   0 1.28256 1.16385   3
   7  12   0 -1.0450 1.42021   1
   0 -13   0 -0.0554 0.74507   3
   0  13   0 0.23605 1.04606   3
   0  13   0 0.19659 1.19709   1
   1 -13   0 1.45326 0.97035   3
  -1  13   0 1.48765 1.26867   1
   1  13   0 0.06331 0.90624   3
   1  13   0 -0.3919 1.15085   1
  -1  13   0 -0.3111 0.92502   3
   2 -13   0 1.69974 1.05938   3
  -2  13   0 -0.2991 0.94880   3
   2  13   0 -0.0058 0.97376   3
   2  13   0 0.65603 1.35596   1
  -2  13   0 0.12462 1.18973   1
   3 -13   0 5.93106 1.46151   3
   3  13   0 3.63151 1.69254   1
  -3  13   0 4.91401 1.68349   1
   3  13   0 2.76352 1.30005   3
   4 -13   0 20.3383 2.29408   3
   4  13   0 21.1273 2.96311   1
  -4  13   0 19.1439 2.76936   1
   4  13   0 22.7399 2.48983   3
   5 -13   0 11.6688 1.90692   3
   5  13   0 6.75052 1.76137   3
  -5  13   0 8.36712 2.03124   1
   5  13   0 5.66820 1.91100   1
   0  14   0 14.6511 2.62674   1
   0  14   0 11.7723 1.88624   3
   1 -14   0 2.78166 1.06605   3
   1  14   0 2.86462 1.71227   1
   1  14   0 2.86988 1.37003   3
  -1  14   0 1.82353 1.60853   1
  -1  14   0 0.94829 1.20692   3
   2 -14   0 2.80949 1.24098   3
   2  14   0 0.41123 1.21162   3
  -2  14   0 0.23725 1.38551   1
  -2  14   0 0.72204 1.11024   3
   2  14   0 1.19414 1.55185   1
 -13   0   1 -2.5411 1.05912   1
  13   0  -1 2.51764 1.50008   1
  12   0  -1 0.75635 1.02147   1
 -12   0   1 0.31915 1.01933   1
  11   0  -1 -0.1618 0.95166   1
 -11   0   1 1.57247 1.02469   1
  10   0  -1 -0.6565 0.79472   1
 -10   0   1 1.71243 1.06483   1
  -9   0   1 49.4991 3.16692   1
   9   0  -1 52.4456 3.33005   1
   8   0  -1 0.47262 0.92730   1
  -8   0   1 1.03978 0.97190   1
  -7   0   1 0.25393 0.32487   1
   7   0  -1 0.05455 0.27442   1
  -6   0   1 0.09557 0.25450   1
   6   0  -1 0.14174 0.23862   1
  -4   0   1 0.25038 0.20586   1
  -3   0   1 -0.8372 0.12372   1
  -2   0   1 -0.6768 0.24938   2
  -2   0   1 -0.9626 0.19868   1
  -1   0   1 709.381 17.7951   2
  -2   0  -1 -0.2196 0.20840   1
   2   0   1 -0.0742 0.24559   1
   3   0   1 3445.52 83.1243   1
  -3   0  -1 3365.52 83.1226   1
   4   0   1 -0.6761 0.31827   1
  -4   0  -1 -0.5396 0.34487   1
  -5   0  -1 3.07422 0.70383   1
   5   0   1 2.11924 0.64343   1
   6   0   1 -0.7561 0.42302   1
  -6   0  -1 0.25327 0.51112   1
  -7   0  -1 0.38647 0.61651   1
   7   0   1 2.39182 0.82643   1
  -8   0  -1 1.41337 0.90352   1
   8   0   1 0.45615 0.88529   1
  -9   0  -1 52.9753 3.34276   1
   9   0   1 60.1039 3.43950   1
 -10   0  -1 -0.3173 0.63828   1
  10   0   1 -0.7191 0.80199   1
 -11   0  -1 1.81497 1.16864   1
  11   0   1 0.28609 1.02673   1
  12   0   1 -0.0913 1.14696   1
 -12   0  -1 -0.1974 1.22489   1
  13   0   1 2.35108 1.60116   1
 -13   0  -1 0.15328 1.28804   1
  13  -1  -1 1.09126 1.53910   1
 -13  -1   1 -1.2257 1.19962   1
 -13   1   1 -0.9664 1.13867   1
  13   1  -1 -0.0694 1.37979   1
  12  -1  -1 -0.6281 0.95157   1
 -12  -1   1 -0.8651 1.03251   1
 -12   1   1 0.06276 1.04080   1
  12   1  -1 1.53853 1.15878   1
 -11  -1   1 6.91548 1.71564   1
  11  -1  -1 9.04953 2.01611   1
 -11   1   1 8.89687 1.89314   1
  11   1  -1 5.97674 1.57328   1
  10  -1  -1 -0.5556 0.73246   1
 -10  -1   1 -0.2314 0.71400   1
 -10   1   1 0.96829 0.94414   1
  10   1  -1 0.01508 0.74773   1
   9  -1  -1 78.3023 4.02687   1
  -9  -1   1 70.3414 3.91613   1
  -9   1   1 81.2565 4.11741   1
   9   1  -1 75.2996 4.06212   1
   8  -1  -1 236.473 7.93718   1
  -8  -1   1 226.889 7.92938   1
   8   1  -1 233.052 7.90897   1
  -8   1   1 234.381 7.96023   1
   7  -1  -1 0.13936 0.35172   1
  -7  -1   1 -0.1383 0.27330   1
  -7   1   1 0.45543 0.43491   1
   7   1  -1 -0.0083 0.32245   1
  -6  -1   1 0.72975 0.54053   1
   6   1  -1 1.08016 0.59476   1
  -6   1   1 0.82272 0.53005   1
  -5  -1   1 3.60676 0.75875   1
  -5   1   1 4.47748 0.87717   1
   5   1  -1 2.98658 0.73443   1
  -4  -1   1 3.09321 0.61757   1
   4   1  -1 3.59023 0.67947   1
  -4   1   1 3.93102 0.68116   1
  -3  -1   1 48.9041 1.87225   1
  -3   1   1 38.2233 1.74735   1
   3   1  -1 47.0037 1.84550   1
  -2  -1   1 2.26234 0.43930   1
  -2  -1   1 2.25274 0.29449   2
  -2   1   1 1.52012 0.37759   2
   2   1  -1 1.87547 0.43233   1
  -2   1   1 0.75866 0.31322   1
  -1   1   1 125.567 3.51561   2
   0   1   1 12.2078 0.51901   2
   1   1   1 1620.92 40.9482   2
  -2   1  -1 267.792 7.14562   1
  -2   1  -1 274.856 6.48435   3
  -3  -1  -1 32.0991 1.52909   1
  -3   1  -1 33.6306 1.51412   1
  -4  -1  -1 7.49116 0.93447   1
  -4   1  -1 10.2202 1.09491   1
  -5  -1  -1 419.600 11.6955   1
   5   1   1 416.989 11.6711   1
  -5   1  -1 428.554 11.6727   1
   6  -1   1 52.6166 1.80719   3
   6  -1   1 54.4454 2.60503   1
  -6  -1  -1 49.5537 2.57225   1
  -6   1  -1 52.2366 2.59921   1
   6   1   1 49.7697 2.57848   1
  -8  -1  -1 10.6742 1.67424   1
   8  -1   1 11.1083 1.72757   1
   8   1   1 10.7531 1.69483   1
  -8   1  -1 8.69819 1.50797   1
   9  -1   1 17.2518 2.21449   1
  -9  -1  -1 10.8339 1.90031   1
   9   1   1 16.7038 2.15375   1
  -9   1  -1 14.4042 2.06731   1
  10  -1   1 2.05555 1.10385   1
 -10  -1  -1 0.23602 1.02885   1
 -10   1  -1 -1.2994 0.60050   1
  10   1   1 1.42112 1.18488   1
 -11  -1  -1 -0.4475 0.84593   1
  11  -1   1 -0.3139 0.87380   1
 -11   1  -1 0.16405 0.91225   1
  11   1   1 1.97258 1.22450   1
 -12  -1  -1 1.70825 1.50350   1
  12  -1   1 1.91625 1.40251   1
  12   1   1 2.54279 1.63298   1
 -12   1  -1 0.61946 1.10582   1
  13  -1   1 1.24192 1.36403   1
 -13   1  -1 0.18191 1.15296   1
  13   1   1 3.34561 1.83156   1
  13  -2  -1 1.44074 1.45359   1
 -13   2   1 -0.3988 1.17780   1
  13   2  -1 0.01376 1.44261   1
  12  -2  -1 5.57411 1.84201   1
  12   2  -1 5.14931 1.80347   1
 -12   2   1 4.47276 1.70945   1
 -11  -2   1 0.55145 1.09059   1
  11  -2  -1 1.39228 1.14868   1
 -11   2   1 0.55265 1.12033   1
  11   2  -1 -0.3133 1.07724   1
  10  -2  -1 0.57618 0.94590   1
 -10  -2   1 -0.2778 0.85903   1
 -10   2   1 1.26306 1.00835   1
  10   2  -1 0.01325 0.90606   1
  -9  -2   1 -0.4920 0.85438   1
   9  -2  -1 0.78966 0.92602   1
  -9   2   1 1.74610 1.02726   1
   9   2  -1 1.30537 1.08045   1
  -8  -2   1 31.3419 2.52534   1
   8   2  -1 36.5815 2.64439   1
  -8   2   1 34.7486 2.51183   1
  -7  -2   1 35.2105 2.32238   1
   7   2  -1 35.5816 2.32326   1
  -7   2   1 34.9795 2.32787   1
  -6  -2   1 22.8963 1.71138   1
   6   2  -1 23.2740 1.71992   1
  -6   2   1 22.6131 1.75678   1
  -5  -2   1 142.905 4.88137   1
  -5   2   1 144.082 4.85905   1
   5   2  -1 142.317 4.82648   1
  -4  -2   1 317.509 8.94287   1
  -4   2   1 324.019 8.99437   1
   4   2  -1 315.679 8.90477   1
   3   2  -1 2.15381 0.56377   1
  -3   2   1 2.38404 0.52025   1
  -2   2   1 23.3517 1.17603   2
  -2   2   1 22.3033 1.14417   1
   2   2  -1 21.1080 1.12016   1
  -1   2   1 147.033 4.22968   2
  -1   2   1 150.083 3.64714   3
  -1   2   1 146.764 4.20780   1
   1   2  -1 150.391 4.13008   1
   0  -2   1 9351.03 224.275   3
   0  -2  -1 9733.63 224.802   3
   0   2   1 9999.99 241.709   2
   1  -2   1 153.454 3.90217   3
  -1  -2  -1 152.142 3.85252   3
   1   2   1 159.382 3.91371   3
  -1   2  -1 145.914 3.86851   3
  -1   2  -1 152.205 4.19748   1
   1   2   1 154.139 4.35360   1
   1   2   1 155.597 4.04091   2
   2  -2   1 328.906 7.97909   3
  -2  -2  -1 334.223 7.77729   3
   2   2   1 327.315 8.41070   2
   2   2   1 327.367 8.78133   1
  -2   2  -1 330.468 8.63541   1
  -2   2  -1 319.936 7.88803   3
   3  -2   1 30.4566 1.16260   3
  -3   2  -1 31.2631 0.95002   3
  -3   2  -1 29.4267 1.45498   1
   3   2   1 30.5811 1.56552   1
   4  -2   1 4.45375 0.53865   3
   4   2   1 3.45453 0.69949   1
  -4   2  -1 3.24397 0.67493   1
   5  -2   1 63.7606 2.06061   3
  -5   2  -1 61.8105 2.76329   1
   6  -2   1 10.5339 0.95236   3
   6   2   1 10.3199 0.83842   3
  -6   2  -1 9.11723 1.33914   1
   8  -2   1 130.899 5.31207   1
  -8  -2  -1 130.771 5.40594   1
   8   2   1 130.023 5.35138   1
  -8   2  -1 132.999 5.36763   1
   9  -2   1 2.59473 1.02733   1
   9   2   1 2.24300 1.16487   1
  -9   2  -1 1.67162 0.94313   1
  10  -2   1 4.51927 1.38498   1
 -10   2  -1 4.79044 1.36469   1
  10   2   1 5.77806 1.61725   1
  11  -2   1 1.52652 1.11436   1
 -11   2  -1 0.05136 0.90129   1
  11   2   1 -1.1389 0.96074   1
  12  -2   1 5.30442 1.68206   1
 -12   2  -1 5.24781 1.64664   1
  12   2   1 4.63596 1.70591   1
  13  -2   1 7.02610 2.17947   1
 -13   2  -1 0.93053 1.48627   1
  13   2   1 4.82771 1.98907   1
  13  -3  -1 15.3448 2.85466   1
  13   3  -1 15.6202 2.89356   1
 -13   3   1 15.4763 2.86371   1
  12  -3  -1 -0.5942 1.09610   1
 -12   3   1 0.54774 1.05571   1
  12   3  -1 0.22828 1.45757   1
  11  -3  -1 0.04044 0.92385   1
 -11   3   1 -0.7362 0.89891   1
  11   3  -1 0.99581 1.19638   1
  10  -3  -1 2.93676 1.20941   1
 -10   3   1 4.87031 1.37987   1
  10   3  -1 4.34859 1.49077   1
  -9   3   1 0.01838 0.83463   1
   9   3  -1 0.86756 0.97189   1
   8   3  -1 2.38042 1.19233   1
  -8   3   1 1.31309 0.88059   1
  -7   3   1 0.88557 0.76644   1
   7   3  -1 3.56361 1.13137   1
   6  -3  -1 13.0435 0.93319   3
  -6   3   1 13.5907 1.53680   1
   6   3  -1 11.5586 1.45854   1
   5  -3  -1 1.87155 0.47139   3
  -5   3   1 1.04587 0.56688   1
   5   3  -1 1.63791 0.66839   1
   4  -3  -1 329.989 7.83421   3
  -4   3   1 307.687 8.94821   1
   4   3  -1 299.721 8.87159   1
   3  -3  -1 25.4249 1.04701   3
   3   3  -1 23.2564 1.40350   1
  -3   3   1 24.9295 1.45308   1
   2  -3  -1 6.72417 0.61610   3
  -2   3   1 5.17783 0.69272   1
   2   3  -1 6.94794 0.83382   1
  -2   3   1 6.06161 0.76722   2
  -2   3   1 7.44068 0.43787   3
   1  -3  -1 727.829 17.4484   3
  -1  -3   1 751.196 17.2501   3
  -1   3   1 753.271 17.3839   3
   1   3  -1 748.902 17.4068   3
  -1   3   1 731.680 18.9727   2
  -1   3   1 726.862 18.6956   1
   1   3  -1 731.638 18.5920   1
   0  -3   1 24.7363 0.97411   3
   0  -3  -1 25.0629 1.06052   3
   0   3   1 25.5386 1.07734   2
   0   3  -1 26.5485 1.17642   1
   0   3   1 24.3455 1.01584   3
   0   3   1 25.6787 1.26425   1
   0   3  -1 25.7237 1.03652   3
   1  -3   1 578.157 13.5806   3
  -1  -3  -1 503.502 13.4729   3
   1   3   1 574.910 13.5779   3
  -1   3  -1 573.893 14.4749   1
  -1   3  -1 583.342 13.5671   3
   1   3   1 581.897 14.6484   1
   1   3   1 585.267 14.4014   2
  -2  -3  -1 7.02770 0.49516   3
   2  -3   1 7.15718 0.66312   3
   2   3   1 7.66416 0.41203   2
  -2   3  -1 6.75595 0.73422   1
   2   3   1 7.65870 0.61801   3
   2   3   1 7.30326 0.90090   1
   3  -3   1 20.0102 1.00933   3
   3   3   1 19.9490 0.81149   2
   3   3   1 18.1364 1.30055   1
   3   3   1 19.6284 0.98258   3
  -3   3  -1 20.5992 1.21806   1
   4  -3   1 102.606 2.99093   3
  -4   3  -1 93.3856 3.52953   1
   4   3   1 99.4892 3.73091   1
   4   3   1 99.7833 3.00357   2
   4   3   1 100.852 2.91506   3
   5  -3   1 176.078 4.82618   3
   5   3   1 180.272 4.77018   3
   5   3   1 179.831 5.14199   2
   5   3   1 169.902 5.81148   1
  -5   3  -1 175.338 5.73143   1
   6  -3   1 0.24457 0.49309   3
  -6   3  -1 0.12991 0.54832   1
   6   3   1 -0.0208 0.33978   1
   6   3   1 0.84502 0.46541   3
   7  -3   1 30.1613 1.63995   3
  -7   3  -1 32.1043 2.20027   1
   7   3   1 23.3521 2.05676   1
   8   3   1 6.95320 1.52575   1
  -8   3  -1 9.46905 1.63594   1
   9  -3   1 0.89155 0.82138   1
   9   3   1 0.57939 1.03284   1
  -9   3  -1 0.71722 0.77609   1
  10  -3   1 3.33535 1.25496   1
  10   3   1 3.14198 1.47689   1
 -10   3  -1 1.53889 1.08927   1
  11  -3   1 5.34928 1.65256   1
 -11   3  -1 4.03747 1.42675   1
  11   3   1 5.43779 1.69081   1
  12  -3   1 10.3902 2.13976   1
  12   3   1 10.4483 2.35832   1
 -12   3  -1 9.03961 2.10488   1
  13  -3   1 0.57641 1.54498   1
  13   3   1 2.94338 1.68165   1
 -13   3  -1 2.79523 1.58983   1
  13  -4  -1 1.80025 1.55303   1
 -13   4   1 0.62206 1.16802   1
  13   4  -1 2.10474 1.63635   1
  12  -4  -1 1.45104 1.20420   1
 -12   4   1 -0.4251 1.03168   1
  12   4  -1 0.71708 1.52294   1
  11  -4  -1 -0.0546 1.11651   1
 -11   4   1 -0.2449 0.99509   1
  11   4  -1 1.17097 1.30086   1
 -10   4   1 31.2452 3.23041   1
  10   4  -1 26.5049 3.02266   1
  -9   4   1 8.56284 1.72163   1
   9   4  -1 7.10089 1.67425   1
   8   4  -1 4.18169 1.30175   1
  -8   4   1 5.25267 1.36523   1
   7   4  -1 62.1908 3.40376   1
  -7   4   1 64.1723 3.29701   1
   6  -4  -1 62.9765 2.30850   3
  -6   4   1 63.8959 3.14282   1
   6   4  -1 63.0509 3.17201   1
   5  -4  -1 155.559 4.35982   3
   5   4  -1 151.275 5.35808   1
  -5   4   1 154.798 5.43064   1
   5   4  -1 158.436 4.18940   2
   4  -4  -1 155.176 4.21356   3
   4   4  -1 150.431 5.07574   1
  -4   4   1 148.149 5.06289   1
   3  -4  -1 105.694 3.06524   3
   3   4  -1 99.7531 3.65737   1
   3   4  -1 102.892 2.95456   3
  -3   4   1 103.487 3.68950   1
  -3   4   1 104.290 2.52732   3
   2  -4  -1 53.9293 1.85853   3
   2   4  -1 56.1069 2.23667   1
  -2   4   1 46.6578 1.62716   3
  -2   4   1 52.4036 2.24213   1
   2   4  -1 56.9213 1.81857   3
   1  -4  -1 113.343 3.26934   3
  -1   4   1 118.306 3.78906   1
  -1   4   1 110.966 3.17945   3
   1   4  -1 117.539 3.25434   3
   1   4  -1 116.281 3.66909   1
  -1   4   1 113.414 3.67202   2
   0  -4  -1 132.758 3.58394   3
   0   4  -1 126.342 3.55533   3
   0   4   1 124.298 3.79147   2
   0   4   1 128.680 3.55824   3
   0   4   1 127.236 4.07317   1
   0   4  -1 125.667 3.91965   1
  -1  -4  -1 844.981 19.9917   3
   1  -4   1 831.479 20.0509   3
   1   4   1 834.401 21.5121   1
   1   4   1 852.709 21.3367   2
   1   4   1 837.516 20.0671   3
  -1   4  -1 864.568 20.0525   3
  -1   4  -1 847.402 21.3570   1
  -2  -4  -1 0.91717 0.29639   3
   2  -4   1 0.71248 0.40065   3
  -2   4  -1 0.34491 0.31972   1
   2   4   1 0.06731 0.31616   3
   2   4   1 0.80189 0.21027   2
   2   4   1 0.61333 0.50390   1
  -2   4  -1 0.23149 0.29157   3
   3  -4   1 725.273 17.8177   3
  -3  -4  -1 752.674 17.2237   3
   3   4   1 744.077 17.8025   3
  -3   4  -1 725.180 19.1636   1
   3   4   1 756.153 18.5343   2
  -3   4  -1 736.492 17.5930   3
   3   4   1 749.602 19.4448   1
   4  -4   1 1.42586 0.56965   3
   4   4   1 0.24002 0.69370   1
   4   4   1 0.42766 0.40645   3
  -4   4  -1 0.38365 0.15754   3
  -4   4  -1 0.09952 0.17177   3
   4   4   1 0.60711 0.23061   2
  -4   4  -1 1.08774 0.56437   1
   5  -4   1 54.0230 2.06077   3
   5   4   1 49.8443 1.94104   3
   5   4   1 47.6199 2.67809   1
   5   4   1 49.7748 1.74830   2
  -5   4  -1 49.1421 2.48672   1
   6  -4   1 23.0016 1.44532   3
   6   4   1 21.5205 1.21259   2
   6   4   1 21.7897 2.18346   1
  -6   4  -1 22.3372 1.78199   1
   6   4   1 22.6908 1.33290   3
   7  -4   1 22.6831 1.61114   3
   7   4   1 19.9908 2.21432   1
  -7   4  -1 19.1999 2.13362   1
   8  -4   1 19.8967 1.71833   3
  -8   4  -1 23.0098 2.49734   1
   8   4   1 17.2166 2.18589   1
   9   4   1 18.8322 2.48335   1
  -9   4  -1 17.4583 2.19070   1
  10  -4   1 27.1410 2.88449   1
 -10   4  -1 24.0256 2.78718   1
  10   4   1 27.3929 3.14553   1
  11  -4   1 -0.4162 0.91700   1
 -11   4  -1 1.75169 1.14268   1
  11   4   1 1.46703 1.36841   1
  12  -4   1 3.37808 1.53679   1
 -12   4  -1 4.56105 1.55231   1
  12   4   1 5.70659 1.99286   1
  13  -4   1 0.36973 1.36726   1
 -13   4  -1 0.17911 1.18702   1
  13   4   1 -0.5719 1.53823   1
  12  -5  -1 7.30823 2.10671   1
 -12   5   1 5.42971 1.77900   1
  12   5  -1 3.94777 1.97188   1
 -11   5   1 2.15087 1.41767   1
  11   5  -1 3.60941 1.71860   1
  10   5  -1 27.5308 3.18876   1
 -10   5   1 28.4641 3.15794   1
   9   5  -1 19.5605 2.46920   1
  -9   5   1 20.0404 2.52737   1
  -8   5   1 101.387 4.70957   1
   8   5  -1 103.583 4.89718   1
   7  -5  -1 0.53500 0.68748   3
  -7   5   1 -0.5502 0.69715   1
   7   5  -1 -0.3522 0.87707   1
   6  -5  -1 45.6564 2.06956   3
   6   5  -1 47.1579 2.86582   1
  -6   5   1 43.4643 2.64845   1
   5  -5  -1 33.0431 1.70263   3
   5   5  -1 33.8562 2.21901   1
   5   5  -1 33.9911 1.55203   3
  -5   5   1 34.2597 2.18116   1
   4  -5  -1 19.6115 1.26671   3
   4   5  -1 19.8699 1.66026   1
   4   5  -1 19.3403 1.12581   3
  -4   5   1 18.3598 1.54105   1
   3  -5  -1 2.31583 0.61774   3
   3   5  -1 4.00632 0.90180   1
   3   5  -1 2.54654 0.53999   3
  -3   5   1 2.55397 0.39824   3
  -3   5   1 2.49304 0.71669   1
   2  -5  -1 54.0268 2.07308   3
  -2  -5   1 59.2436 1.57781   3
   2   5  -1 56.1197 2.45391   1
  -2   5   1 55.9963 1.88171   3
   2   5  -1 55.9487 2.01830   3
  -2   5   1 54.3425 2.47106   1
   1  -5  -1 1481.13 34.9162   3
  -1  -5   1 1483.26 34.6420   3
  -1   5   1 1459.49 37.1989   1
  -1   5   1 1517.12 34.8157   3
   1   5  -1 1492.82 34.9004   3
   1   5  -1 1471.40 37.0718   1
   0  -5   1 6.82067 0.70778   3
   0  -5  -1 7.89120 0.82413   3
   0   5   1 7.23933 0.98391   1
   0   5  -1 6.45996 0.87342   1
   0   5  -1 7.27196 0.74995   3
   0   5   1 6.69340 0.74630   3
   0   5   1 8.50661 0.83787   2
   1  -5   1 511.712 12.5534   3
  -1  -5  -1 517.446 12.4652   3
   1   5   1 513.144 13.7120   1
   1   5   1 525.418 13.2518   2
   1   5   1 501.552 12.5635   3
  -1   5  -1 499.736 13.4916   1
  -1   5  -1 504.339 12.5239   3
   2  -5   1 35.8110 1.57686   3
  -2  -5  -1 34.2410 1.36385   3
   2   5   1 34.6655 1.23326   2
   2   5   1 35.1400 1.55991   3
   2   5   1 36.8240 2.02105   1
  -2   5  -1 32.9633 1.76137   1
  -2   5  -1 36.7574 1.51669   3
  -3  -5  -1 101.726 2.68497   3
   3  -5   1 98.3327 3.22737   3
  -3   5  -1 101.983 3.03112   3
   3   5   1 100.674 3.22571   3
   3   5   1 101.762 3.88128   1
  -3   5  -1 106.663 3.73367   1
   4  -5   1 406.410 10.4396   3
  -4   5  -1 417.207 11.5567   1
  -4   5  -1 411.920 9.95695   3
   4   5   1 416.131 10.4363   3
   4   5   1 397.430 11.7524   1
   5  -5   1 2.62839 0.73775   3
   5   5   1 2.50129 0.97337   1
  -5   5  -1 1.59175 0.68964   1
   5   5   1 2.29620 0.67073   3
   6  -5   1 7.56613 1.09234   3
  -6   5  -1 3.83975 1.07213   1
   6   5   1 5.90560 1.29761   1
   6   5   1 6.27561 0.94112   3
   7  -5   1 4.46607 1.01222   3
   7   5   1 2.87694 1.30362   1
  -7   5  -1 5.16843 1.19299   1
   8  -5   1 18.4244 1.68378   3
   8   5   1 22.0877 2.63656   1
  -8   5  -1 17.1091 2.16874   1
   9   5   1 10.5233 1.98907   1
  -9   5  -1 11.8749 1.90157   1
  10   5   1 -2.0239 1.17436   1
 -10   5  -1 0.31671 1.03861   1
  11  -5   1 15.0946 2.34939   1
 -11   5  -1 13.1319 2.33892   1
  11   5   1 14.4887 2.54899   1
  12  -5   1 0.31111 1.44819   1
  12   5   1 2.25506 1.54940   1
 -12   5  -1 -1.3553 1.24572   1
  12  -6  -1 -0.2103 1.34654   1
 -12   6   1 0.20083 1.20351   1
  12   6  -1 -2.9938 1.32272   1
 -11   6   1 4.64707 1.59550   1
  11   6  -1 -0.9000 1.10057   1
  10   6  -1 5.09314 1.72231   1
 -10   6   1 5.77347 1.59769   1
  -9   6   1 10.7634 1.99816   1
   9   6  -1 11.8595 2.12047   1
  -8   6   1 1.30467 0.91523   1
   8   6  -1 1.82258 1.22580   1
   7  -6  -1 0.24850 0.73694   3
  -7   6   1 0.59464 0.85545   1
   7   6  -1 1.24894 1.06199   1
   6  -6  -1 63.2344 2.67615   3
   6   6  -1 64.4879 3.46580   1
  -6   6   1 67.9819 3.49350   1
   5  -6  -1 5.30070 0.95318   3
  -5   6   1 5.52956 1.10200   1
   5   6  -1 4.09753 1.16610   1
   5   6  -1 6.27326 0.87047   3
   4  -6  -1 32.9763 1.77466   3
  -4   6   1 32.8075 2.08096   1
   4   6  -1 36.2269 1.70390   3
   4   6  -1 28.5554 2.12775   1
   3  -6  -1 0.98078 0.58823   3
   3   6  -1 1.40408 0.81213   1
  -3   6   1 2.05369 0.72503   1
   3   6  -1 1.88767 0.59097   3
  -3   6   1 1.65584 0.43278   3
  -2  -6   1 270.423 6.45794   3
   2  -6  -1 260.246 7.04970   3
  -2   6   1 260.670 7.93699   1
   2   6  -1 265.760 7.85729   1
  -2   6   1 258.450 6.81278   3
   2   6  -1 259.676 7.02202   3
   1  -6  -1 56.2728 2.22313   3
  -1  -6   1 61.1666 2.02988   3
   1   6  -1 60.6778 2.65327   1
   1   6  -1 58.2970 2.22544   3
  -1   6   1 56.3745 2.65746   1
  -1   6   1 58.9128 2.14002   3
   0  -6   1 1.28765 0.49082   3
   0  -6  -1 0.00343 0.27122   3
   0   6  -1 1.05608 0.48035   3
   0   6   1 0.62644 0.60419   1
   0   6   1 1.94135 0.51856   3
   0   6  -1 1.85970 0.69408   1
  -1  -6  -1 164.261 4.58079   3
   1   6   1 163.817 5.43660   1
  -1   6  -1 163.120 5.25698   1
   1   6   1 158.753 4.69701   3
  -1   6  -1 163.603 4.67111   3
   2  -6   1 22.9487 1.38216   3
  -2  -6  -1 23.7999 1.18561   3
   2   6   1 23.6609 1.36877   3
  -2   6  -1 24.9150 1.34555   3
   2   6   1 24.3552 1.77277   1
  -2   6  -1 22.2614 1.53291   1
   3  -6   1 27.4257 1.60015   3
  -3  -6  -1 26.0191 1.05612   3
   3   6   1 29.0006 1.57780   3
   3   6   1 23.9402 1.87467   1
  -3   6  -1 26.5412 1.38881   3
  -3   6  -1 32.1324 1.89878   1
   4  -6   1 95.8241 3.37843   3
  -4   6  -1 96.3041 3.86813   1
  -4   6  -1 99.5254 2.95317   3
   4   6   1 100.265 3.36797   3
   4   6   1 93.1198 4.09118   1
   5  -6   1 20.5785 1.59684   3
  -5   6  -1 18.4969 1.89734   1
   5   6   1 19.8965 1.42369   3
   5   6   1 18.6840 2.06662   1
   6  -6   1 0.61075 0.83237   3
   6   6   1 0.63711 0.61369   3
   6   6   1 1.84807 1.08740   1
  -6   6  -1 0.81347 0.72198   1
   7  -6   1 1.61529 0.82366   3
   7   6   1 3.51881 1.37573   1
  -7   6  -1 0.32172 0.77528   1
   8  -6   1 2.00069 0.94312   3
  -8   6  -1 2.17320 1.11813   1
   8   6   1 3.20161 1.28194   1
   9  -6   1 32.6976 2.24466   3
   9   6   1 35.7360 3.56157   1
  -9   6  -1 25.5039 2.84110   1
 -10   6  -1 16.3568 2.45345   1
  10   6   1 21.9459 2.97644   1
 -11   6  -1 4.09801 1.49839   1
  11   6   1 7.16901 2.00745   1
  12  -6   1 5.60016 1.86508   1
 -12   6  -1 4.15571 1.64666   1
  12   6   1 1.72364 1.87993   1
  11   7  -1 2.76237 1.76526   1
 -11   7   1 4.56113 1.71074   1
 -10   7   1 0.26708 1.26720   1
  10   7  -1 2.39883 1.67711   1
   9   7  -1 13.6065 2.38649   1
  -9   7   1 13.0619 2.16464   1
   8  -7  -1 -0.4301 0.78964   3
  -8   7   1 0.00946 0.89953   1
   8   7  -1 -0.0732 1.16186   1
   7  -7  -1 4.24151 1.07435   3
  -7   7   1 4.67117 1.30713   1
   7   7  -1 3.52376 1.34401   1
   6  -7  -1 27.6270 1.92256   3
  -6   7   1 27.5594 2.29128   1
   6   7  -1 27.5109 2.71311   1
   5  -7  -1 50.4277 2.42988   3
  -5   7   1 50.1609 2.87254   1
   5   7  -1 46.4128 2.85688   1
   5   7  -1 47.8090 2.26371   3
   4  -7  -1 19.4917 1.61024   3
  -4   7   1 21.5635 1.77110   1
   4   7  -1 22.8906 1.52166   3
  -4   7   1 20.2161 0.87210   3
   4   7  -1 18.6764 1.98398   1
   3  -7  -1 23.4317 1.63411   3
  -3   7   1 23.3348 1.82129   1
   3   7  -1 24.2613 1.52831   3
  -3   7   1 23.4255 1.25708   3
   3   7  -1 23.5468 1.93938   1
   2  -7  -1 47.6744 2.23737   3
  -2  -7   1 50.8295 1.67332   3
  -2   7   1 51.5696 2.02408   3
   2   7  -1 52.7866 2.21769   3
   2   7  -1 51.9310 2.66838   1
  -2   7   1 50.6940 2.66160   1
  -1  -7   1 7.40997 0.82525   3
   1  -7  -1 5.66048 0.88594   3
  -1   7   1 5.30358 1.07164   1
   1   7  -1 4.94611 0.85001   3
  -1   7   1 5.45276 0.81963   3
   1   7  -1 6.13671 1.09383   1
   0  -7   1 1.31125 0.58462   3
   0   7  -1 2.05224 0.80856   1
   0   7   1 2.80286 0.87591   1
   0   7  -1 2.30165 0.65750   3
  -1  -7  -1 1.86273 0.61585   3
   1  -7   1 0.31713 0.21900   3
  -1   7  -1 1.46412 0.67874   1
   1   7   1 2.21073 0.88901   1
   1   7   1 1.02748 0.58735   3
   2  -7   1 11.6099 1.23604   3
  -2  -7  -1 12.1989 1.05076   3
  -2   7  -1 13.3389 1.20787   3
   2   7   1 11.4045 1.48379   1
   2   7   1 11.8849 1.19036   3
  -2   7  -1 13.2217 1.51213   1
  -3  -7  -1 20.7692 1.00868   3
   3  -7   1 20.9617 1.64148   3
  -3   7  -1 21.0249 1.63442   1
  -3   7  -1 21.5214 1.37321   3
   3   7   1 21.5303 1.49079   3
   3   7   1 18.5761 1.97028   1
   4  -7   1 0.14400 0.79432   3
  -4   7  -1 0.86965 0.53324   3
   4   7   1 0.05460 0.62484   3
   4   7   1 1.43974 0.93618   1
  -4   7  -1 0.41457 0.53790   1
   5  -7   1 19.5030 1.79935   3
  -5   7  -1 17.6672 1.90028   1
   5   7   1 19.3551 1.53535   3
   5   7   1 16.5458 2.16633   1
   6  -7   1 23.7919 1.85297   3
   6   7   1 25.7080 1.74168   3
   6   7   1 22.2345 2.45369   1
  -6   7  -1 22.8041 2.40031   1
   7  -7   1 14.4960 1.65096   3
   7   7   1 15.3565 2.30787   1
   7   7   1 15.9195 1.66265   3
  -7   7  -1 13.4018 1.97803   1
   8  -7   1 1.21569 0.88366   3
   8   7   1 2.72558 1.39838   1
  -8   7  -1 -0.3641 0.71803   1
   9  -7   1 -0.2102 0.92156   3
  -9   7  -1 0.93250 1.00168   1
   9   7   1 3.11431 1.45476   1
 -10   7  -1 -0.9558 0.92841   1
  10   7   1 -0.7239 1.21709   1
 -11   7  -1 1.85778 1.30606   1
  11   7   1 -0.9055 1.55326   1
 -11   8   1 2.11668 1.50189   1
  11   8  -1 -0.0836 1.73344   1
  10   8  -1 2.39819 1.82324   1
 -10   8   1 0.22013 1.20054   1
   9  -8  -1 1.95145 1.17205   3
   9   8  -1 0.03778 1.39511   1
  -9   8   1 2.30802 1.23372   1
   8  -8  -1 0.00374 0.92555   3
   8   8  -1 -1.2357 1.06290   1
  -8   8   1 1.10867 1.03690   1
   7  -8  -1 16.9257 1.82307   3
  -7   8   1 12.5090 1.98814   1
   7   8  -1 19.4157 2.44800   1
   6  -8  -1 15.8855 1.69280   3
  -6   8   1 9.23515 1.64092   1
   6   8  -1 14.3974 1.58381   3
   6   8  -1 13.9380 1.98776   1
   5  -8  -1 -0.6629 0.75868   3
   5   8  -1 1.13057 0.74424   3
  -5   8   1 0.70611 0.76818   1
   5   8  -1 3.12570 1.17191   1
   4  -8  -1 32.2627 2.07944   3
   4   8  -1 36.1781 2.01699   3
  -4   8   1 30.5207 2.28912   1
  -4   8   1 33.5486 1.33720   3
   4   8  -1 34.2484 2.56872   1
   3  -8  -1 76.4778 3.19569   3
   3   8  -1 86.3104 3.88720   1
   3   8  -1 79.0811 3.14874   3
  -3   8   1 82.3006 3.84501   1
  -3   8   1 82.3828 2.76387   3
   2  -8  -1 0.74290 0.80146   3
  -2  -8   1 0.12285 0.35268   3
  -2   8   1 1.26810 0.58041   3
   2   8  -1 0.38646 0.75103   1
   2   8  -1 -0.1185 0.56210   3
  -2   8   1 1.10332 0.77831   1
  -1  -8   1 13.9896 1.15519   3
   1  -8  -1 16.3872 1.49149   3
  -1   8   1 14.6941 1.70485   1
   1   8  -1 16.7418 1.83470   1
   1   8  -1 15.2803 1.44541   3
  -1   8   1 16.6545 1.34402   3
   0  -8   1 2.37301 0.68397   3
   0  -8  -1 2.16110 0.74622   3
   0   8   1 1.68055 0.62393   3
   0   8  -1 2.08562 0.70096   3
   0   8  -1 2.30222 0.84646   1
   0   8   1 2.55212 0.90298   1
  -1  -8  -1 13.6752 1.26838   3
   1  -8   1 13.3637 1.35319   3
   1   8   1 15.1468 1.85065   1
  -1   8  -1 11.2666 1.50778   1
   1   8   1 12.7886 1.29724   3
  -1   8  -1 15.3062 1.40259   3
  -2  -8  -1 2.65767 0.67764   3
   2  -8   1 4.78203 0.96926   3
  -2   8  -1 2.81140 0.79652   3
  -2   8  -1 2.35485 0.86443   1
   2   8   1 3.62477 1.17846   1
   2   8   1 3.27024 0.82006   3
   3  -8   1 10.7295 1.37212   3
  -3  -8  -1 9.57833 0.79489   3
   3   8   1 12.8803 1.77309   1
  -3   8  -1 8.94175 1.35698   1
  -3   8  -1 12.1839 1.21659   3
   3   8   1 10.1712 1.27384   3
   4  -8   1 1.92056 0.87329   3
   4   8   1 0.48520 1.01396   1
   4   8   1 1.10728 0.74762   3
  -4   8  -1 0.47212 0.56182   3
  -4   8  -1 0.25664 0.69242   1
   5  -8   1 44.0949 2.41892   3
   5   8   1 40.2841 2.99864   1
   5   8   1 45.2447 2.37664   3
  -5   8  -1 45.9585 2.85460   1
   6  -8   1 9.32101 1.41646   3
   6   8   1 9.27476 1.35011   3
   6   8   1 8.94202 1.80274   1
  -6   8  -1 6.95561 1.49542   1
   7  -8   1 -0.5755 0.86615   3
   7   8   1 0.14606 1.05090   1
   7   8   1 0.77278 0.83848   3
  -7   8  -1 0.52440 0.91008   1
   8  -8   1 2.69752 1.08477   3
   8   8   1 3.14107 1.56188   1
  -8   8  -1 3.07349 1.21045   1
   9  -8   1 6.96137 1.58293   3
   9   8   1 7.87663 2.16501   1
  -9   8  -1 4.30930 1.43964   1
  10  -8   1 2.86994 1.35305   3
 -10   8  -1 1.72630 1.37701   1
  10   8   1 -1.7263 1.44760   1
 -11   8  -1 -0.9685 1.09641   1
  11   8   1 0.54711 1.75747   1
 -10   9   1 4.72041 1.69428   1
  10   9  -1 5.30920 2.11764   1
   9  -9  -1 5.21264 1.46471   3
   9   9  -1 2.56035 1.68293   1
  -9   9   1 2.90886 1.45313   1
   8  -9  -1 49.8918 3.01756   3
   8   9  -1 51.4272 3.90680   1
  -8   9   1 44.1033 3.38026   1
   7  -9  -1 11.3406 1.67548   3
  -7   9   1 7.35637 1.71216   1
   7   9  -1 13.4118 2.22779   1
   6  -9  -1 70.8076 3.28916   3
   6   9  -1 67.7084 3.12745   3
   6   9  -1 68.5160 3.99010   1
  -6   9   1 64.6837 3.88099   1
   5  -9  -1 19.9861 1.88607   3
   5   9  -1 19.3514 2.41728   1
   5   9  -1 22.3027 1.96163   3
  -5   9   1 19.7003 2.29368   1
   4  -9  -1 4.26151 1.01326   3
  -4   9   1 5.75988 1.32825   1
   4   9  -1 1.50169 0.84338   3
   4   9  -1 3.28064 1.19334   1
   3  -9  -1 2.73838 0.95276   3
  -3   9   1 1.59142 0.97640   1
  -3   9   1 2.46634 0.71539   3
   3   9  -1 3.02640 1.12119   1
   3   9  -1 1.86123 0.84873   3
   2  -9  -1 11.2966 1.39407   3
  -2  -9   1 9.91609 0.81114   3
  -2   9   1 10.4476 1.19479   3
  -2   9   1 9.25566 1.51290   1
   2   9  -1 11.2079 1.39541   3
   2   9  -1 9.34633 1.52212   1
  -1  -9   1 14.8624 1.19581   3
   1  -9  -1 19.0132 1.68456   3
  -1   9   1 17.2951 1.97957   1
  -1   9   1 18.7150 1.47931   3
   1   9  -1 15.2556 1.50616   3
   1   9  -1 19.8239 2.09796   1
   0  -9  -1 0.20967 0.68366   3
   0  -9   1 -0.2973 0.53648   3
   0   9   1 0.67355 0.59971   3
   0   9  -1 0.12426 0.63017   3
   0   9  -1 1.10278 0.76726   1
   0   9   1 0.48237 0.70322   1
  -1  -9  -1 70.8810 2.70072   3
   1  -9   1 65.3670 2.75723   3
   1   9   1 62.0827 3.49593   1
  -1   9  -1 69.0866 2.84271   3
  -1   9  -1 68.2501 3.43175   1
   1   9   1 67.4194 2.89445   3
   2  -9   1 0.29956 0.63639   3
  -2  -9  -1 0.43954 0.50444   3
  -2   9  -1 0.70482 0.64273   3
   2   9   1 -0.3215 0.60995   3
  -2   9  -1 -0.6571 0.64973   1
   2   9   1 -0.5918 0.78313   1
   3  -9   1 0.04234 0.70781   3
  -3   9  -1 0.81418 0.76803   1
   3   9   1 1.82676 1.08749   1
  -3   9  -1 -0.8330 0.58582   3
   3   9   1 -0.0361 0.67116   3
   4  -9   1 3.61302 1.03216   3
   4   9   1 5.74143 1.47033   1
  -4   9  -1 5.21760 1.25347   1
   4   9   1 5.35896 1.16822   3
  -4   9  -1 6.12381 0.89417   3
   5  -9   1 14.2200 1.69980   3
  -5   9  -1 10.2680 1.74433   1
   5   9   1 8.57735 1.84011   1
   5   9   1 14.9485 1.64333   3
   6  -9   1 0.72515 0.91483   3
   6   9   1 4.71757 1.14108   3
   6   9   1 1.73526 1.28623   1
  -6   9  -1 4.40846 1.29739   1
   7  -9   1 9.21665 1.53025   3
   7   9   1 10.3364 1.54379   3
  -7   9  -1 8.60271 1.73620   1
   7   9   1 5.11280 1.72398   1
   8  -9   1 19.3172 2.18514   3
   8   9   1 18.2388 2.76336   1
   8   9   1 16.6830 2.00266   3
  -8   9  -1 17.5344 2.49846   1
   9  -9   1 1.39173 1.30012   3
  -9   9  -1 0.15361 1.03932   1
   9   9   1 1.10087 1.71946   1
  10  -9   1 1.98013 1.46268   3
 -10   9  -1 3.75793 1.62749   1
  10   9   1 1.90106 1.65277   1
   9 -10  -1 -0.4257 1.24733   3
   9  10  -1 1.83749 1.62250   1
  -9  10   1 -1.0392 0.94965   1
   8 -10  -1 -0.9216 1.05799   3
   8  10  -1 0.86112 1.47963   1
  -8  10   1 0.11120 1.06504   1
   7 -10  -1 3.75755 1.22232   3
  -7  10   1 3.52859 1.43166   1
   7  10  -1 5.21945 1.38313   3
   7  10  -1 1.44738 1.41991   1
   6 -10  -1 7.60331 1.54777   3
  -6  10   1 13.0769 2.13235   1
   6  10  -1 12.7424 1.68574   3
   6  10  -1 12.2779 2.18589   1
   5 -10  -1 2.24789 1.09672   3
   5  10  -1 0.84698 0.90055   3
   5  10  -1 0.14655 1.05431   1
  -5  10   1 0.42238 0.96027   1
   4 -10  -1 64.9395 3.20547   3
  -4  10   1 66.4817 3.87133   1
   4  10  -1 71.1413 3.96840   1
   4  10  -1 65.4562 3.19734   3
   3 -10  -1 17.8501 1.83784   3
  -3  10   1 26.5466 2.74764   1
  -3  10   1 21.3045 1.49023   3
   3  10  -1 21.9584 2.01045   3
   3  10  -1 21.6901 2.48323   1
   2 -10  -1 11.8928 1.54348   3
   2  10  -1 9.11602 1.63218   1
   2  10  -1 14.1003 1.59928   3
  -2  10   1 10.8876 1.26237   3
  -2  10   1 7.65731 1.54548   1
  -1 -10   1 5.83044 0.87943   3
   1 -10  -1 6.43353 1.15409   3
  -1  10   1 4.56819 1.01454   3
   1  10  -1 5.81648 1.38570   1
   1  10  -1 3.59410 0.97148   3
  -1  10   1 5.57096 1.43206   1
   0 -10   1 16.1115 1.47000   3
   0 -10  -1 15.3003 1.51556   3
   0  10   1 18.2117 1.72350   3
   0  10  -1 18.7354 1.78722   3
   0  10   1 15.0022 2.02457   1
   0  10  -1 18.1374 2.10885   1
   1 -10   1 -0.4140 0.62959   3
  -1 -10  -1 1.18262 0.64213   3
  -1  10  -1 0.75648 0.76045   3
   1  10   1 0.41405 0.84959   1
  -1  10  -1 -0.8744 0.74878   1
   1  10   1 0.00839 0.63131   3
  -2 -10  -1 5.83572 0.87389   3
   2 -10   1 8.74343 1.27822   3
  -2  10  -1 6.42641 1.39878   1
   2  10   1 9.94791 1.68091   1
   2  10   1 8.41863 1.30946   3
  -2  10  -1 7.85504 1.14646   3
   3 -10   1 5.03826 1.09371   3
  -3  10  -1 4.63972 1.21766   1
   3  10   1 10.0517 1.79395   1
   3  10   1 5.56025 1.21154   3
  -3  10  -1 7.57450 1.12572   3
   4 -10   1 8.73994 1.37690   3
  -4  10  -1 11.8505 1.21104   3
   4  10   1 11.1689 1.87983   1
   4  10   1 7.72385 1.35646   3
  -4  10  -1 10.2351 1.76192   1
   5 -10   1 2.85408 1.12528   3
   5  10   1 5.29889 1.28577   3
   5  10   1 5.32977 1.67395   1
  -5  10  -1 5.11243 1.46292   1
   6 -10   1 3.62537 1.23138   3
  -6  10  -1 2.89760 1.26455   1
   6  10   1 1.81221 1.38019   1
   6  10   1 3.74763 1.23078   3
   7 -10   1 11.7910 1.91591   3
   7  10   1 14.7660 1.86000   3
   7  10   1 10.9635 2.25908   1
  -7  10  -1 10.3412 1.93019   1
   8 -10   1 -1.1769 1.14162   3
   8  10   1 0.76833 1.59290   1
   8  10   1 1.98381 1.06660   3
  -8  10  -1 1.21301 1.27124   1
   9 -10   1 1.96653 1.50494   3
   9  10   1 3.31891 1.91374   1
  -9  10  -1 1.92783 1.31547   1
   8 -11  -1 8.40860 1.79019   3
   8  11  -1 5.58784 1.99089   1
  -8  11   1 8.73017 2.07337   1
   7 -11  -1 -1.2452 0.94838   3
   7  11  -1 0.45425 1.06613   3
   7  11  -1 -0.8195 1.18915   1
  -7  11   1 -0.9639 1.04951   1
   6 -11  -1 21.9232 2.26486   3
   6  11  -1 26.1993 2.45664   3
  -6  11   1 27.0511 3.08122   1
   6  11  -1 17.5145 2.49274   1
   5 -11  -1 7.38479 1.43367   3
   5  11  -1 9.01776 1.89854   1
  -5  11   1 10.8340 2.01997   1
   5  11  -1 6.53144 1.38588   3
   4 -11  -1 16.2784 1.84458   3
  -4  11   1 11.6826 2.05889   1
   4  11  -1 14.0702 2.28959   1
   4  11  -1 14.3298 1.83787   3
   3 -11  -1 0.68110 0.84314   3
   3  11  -1 -0.2042 0.79784   3
  -3  11   1 0.55616 0.64290   3
  -3  11   1 0.49445 1.03132   1
   3  11  -1 -0.2733 1.04714   1
   2 -11  -1 3.43184 1.03561   3
   2  11  -1 2.57054 1.02973   3
  -2  11   1 1.80952 0.83721   3
   2  11  -1 1.15148 1.02046   1
  -2  11   1 3.18396 1.29546   1
   1 -11  -1 25.8955 2.01682   3
  -1 -11   1 31.9366 1.65259   3
   1  11  -1 26.1252 2.74877   1
  -1  11   1 28.8668 2.99008   1
   1  11  -1 27.0577 2.12087   3
  -1  11   1 31.2606 2.06995   3
   0 -11   1 1.03684 0.73872   3
   0 -11  -1 2.78635 0.91273   3
   0  11   1 2.34546 1.14816   1
   0  11  -1 1.81670 1.14113   1
   0  11   1 0.27146 0.76970   3
   0  11  -1 2.42908 0.89668   3
   1 -11   1 19.7582 1.78551   3
  -1 -11  -1 14.5841 1.41869   3
  -1  11  -1 14.6040 2.14634   1
   1  11   1 14.5659 1.66965   3
   1  11   1 15.1495 2.14200   1
  -1  11  -1 16.9400 1.73177   3
   2 -11   1 1.74697 0.92743   3
  -2  11  -1 3.77761 1.32732   1
   2  11   1 -0.4028 0.72435   3
  -2  11  -1 2.73350 0.95626   3
   2  11   1 0.32633 0.85160   1
   3 -11   1 18.1238 1.89116   3
  -3  11  -1 17.4172 2.30052   1
   3  11   1 17.5612 1.93807   3
   3  11   1 14.2400 2.22530   1
  -3  11  -1 18.9381 1.70257   3
   4 -11   1 2.07938 1.01374   3
   4  11   1 3.66724 1.53613   1
  -4  11  -1 0.87969 1.11047   1
   4  11   1 3.21102 1.18313   3
  -4  11  -1 0.41308 0.71950   3
   5 -11   1 4.05664 1.27720   3
   5  11   1 3.15836 1.22589   3
   5  11   1 5.24442 1.67812   1
  -5  11  -1 1.20353 1.11834   1
   6 -11   1 1.45832 1.14764   3
   6  11   1 -1.1239 0.97451   1
   6  11   1 0.13110 0.98842   3
  -6  11  -1 0.33216 1.01353   1
   7 -11   1 2.99715 1.52870   3
   7  11   1 2.73318 1.33024   3
  -7  11  -1 2.29810 1.28767   1
   7  11   1 3.36529 1.70398   1
   8 -11   1 6.30256 1.75107   3
  -8  11  -1 3.58466 1.64683   1
   8  11   1 3.51144 1.89410   1
   8  11   1 3.82391 1.44201   3
   7 -12  -1 5.36143 1.73024   3
  -7  12   1 2.71345 1.60313   1
   7  12  -1 5.23751 1.92019   1
   7  12  -1 6.43743 1.61645   3
   6 -12  -1 2.25882 1.32702   3
   6  12  -1 4.91310 1.40548   3
  -6  12   1 6.65369 1.83676   1
   6  12  -1 3.10706 1.68718   1
   5 -12  -1 -0.6873 1.03105   3
   5  12  -1 -0.0962 1.05503   3
   5  12  -1 -1.1564 1.12431   1
  -5  12   1 -0.4845 1.04515   1
   4 -12  -1 10.7516 1.64642   3
  -4  12   1 8.57039 1.94075   1
   4  12  -1 8.81858 1.64869   3
   4  12  -1 7.39567 1.89120   1
   3 -12  -1 1.66596 0.99790   3
  -3  12   1 0.25885 0.95633   1
   3  12  -1 0.52363 0.95499   3
   3  12  -1 0.91136 1.29715   1
   2 -12  -1 20.3044 2.00461   3
  -2  12   1 18.7143 2.54832   1
   2  12  -1 19.6705 2.60656   1
   2  12  -1 19.9474 2.08579   3
  -2  12   1 19.5333 1.79702   3
   1 -12  -1 15.7171 1.74470   3
   1  12  -1 11.2097 2.10472   1
  -1  12   1 13.8845 2.30002   1
   1  12  -1 12.8091 1.68684   3
  -1  12   1 14.8108 1.70209   3
   0 -12  -1 0.09608 0.82805   3
   0 -12   1 0.81889 0.69667   3
   0  12   1 0.27443 1.19596   1
   0  12  -1 0.44132 0.86520   3
   0  12  -1 1.11605 1.20162   1
   0  12   1 -1.7025 0.70964   3
   1 -12   1 -0.1563 0.75344   3
  -1 -12  -1 0.05312 0.65939   3
   1  12   1 1.72654 1.33289   1
   1  12   1 0.28380 0.84749   3
  -1  12  -1 1.00490 0.91256   3
  -1  12  -1 -0.2148 1.02057   1
   2 -12   1 16.5937 1.79897   3
  -2  12  -1 20.2730 2.63001   1
   2  12   1 16.1841 1.87747   3
  -2  12  -1 17.9988 1.78706   3
   2  12   1 15.5559 2.40459   1
   3 -12   1 1.68640 1.08742   3
   3  12   1 -1.1390 1.12984   1
  -3  12  -1 0.15237 0.85229   3
  -3  12  -1 3.92640 1.38797   1
   3  12   1 1.95173 1.13556   3
   4 -12   1 4.60795 1.34065   3
  -4  12  -1 4.91301 1.55842   1
   4  12   1 3.15775 1.46226   1
   4  12   1 2.99818 1.24710   3
   5 -12   1 -1.2008 0.94989   3
  -5  12  -1 -1.2378 0.95730   1
   5  12   1 -2.2414 1.14544   1
   5  12   1 -0.8611 1.00814   3
   6 -12   1 0.24253 1.16659   3
   6  12   1 -1.9200 1.26978   1
   6  12   1 -0.7403 0.99771   3
  -6  12  -1 -0.3032 1.06462   1
   7 -12   1 3.76074 1.55109   3
   7  12   1 2.49327 1.66075   1
  -7  12  -1 3.18551 1.50514   1
   7  12   1 2.01108 1.31203   3
   5 -13  -1 -0.3802 1.12697   3
  -5  13   1 -0.2319 1.17079   1
   5  13  -1 1.31124 1.48936   1
   5  13  -1 0.59114 1.26162   3
   4 -13  -1 4.24979 1.38653   3
  -4  13   1 1.06389 1.31186   1
   4  13  -1 -0.4532 1.28232   1
   4  13  -1 2.96692 1.34277   3
   3 -13  -1 7.74657 1.59386   3
   3  13  -1 7.16859 1.61585   3
   3  13  -1 6.59424 1.87228   1
  -3  13   1 7.61667 1.92150   1
   2 -13  -1 0.21564 1.00453   3
  -2  13   1 -0.0204 1.17402   1
   2  13  -1 0.21476 1.28399   1
  -2  13   1 -1.3967 0.84910   3
   2  13  -1 0.04413 1.05114   3
   1 -13  -1 0.36490 0.97533   3
   1  13  -1 0.71833 1.03142   3
  -1  13   1 1.99765 1.43272   1
   1  13  -1 2.61503 1.44662   1
  -1  13   1 -0.3063 0.97794   3
   0 -13  -1 7.88908 1.33737   3
   0  13   1 7.81616 1.96628   1
   0  13   1 5.69242 1.40670   3
   0  13  -1 6.69364 1.83230   1
   0  13  -1 5.73894 1.48044   3
   1 -13   1 1.17734 0.94030   3
  -1  13  -1 1.00379 1.08845   3
   1  13   1 1.38382 1.33031   1
   1  13   1 0.01175 0.93342   3
  -1  13  -1 0.48970 1.14068   1
   2 -13   1 3.28455 1.19395   3
  -2  13  -1 2.81196 1.18350   3
   2  13   1 1.53595 1.39047   1
   2  13   1 4.97208 1.37387   3
  -2  13  -1 6.16050 1.72004   1
   3 -13   1 1.47828 1.12699   3
  -3  13  -1 2.66443 1.10841   3
  -3  13  -1 2.44021 1.49867   1
   3  13   1 2.29572 1.14657   3
   3  13   1 2.25082 1.56390   1
   4 -13   1 16.6916 2.08631   3
   4  13   1 13.8092 2.56953   1
   4  13   1 19.3989 2.33569   3
   5 -13   1 21.1688 2.38569   3
   5  13   1 20.3819 3.12034   1
   5  13   1 26.1406 2.76467   3
   2 -14  -1 16.6174 2.00213   3
  -2  14   1 16.7583 2.82288   1
   2  14  -1 15.6821 2.20048   3
   1 -14  -1 5.25289 1.35292   3
  -1  14   1 4.87178 1.90666   1
   1  14  -1 4.40546 1.50258   3
  -1  14   1 3.85556 1.33143   3
   0  14   1 3.66368 1.42175   3
   0  14   1 1.36775 1.43660   1
   0  14  -1 0.49873 1.17003   3
   1  14   1 1.70598 1.62577   1
  -1  14  -1 1.63694 1.26553   3
   1  14   1 3.21348 1.38589   3
   2 -14   1 -0.2855 0.96883   3
  -2  14  -1 0.61972 1.14674   3
   2  14   1 0.18593 1.20927   3
   2  14   1 -2.6620 1.13872   1
 -13   0   2 -1.7102 0.99560   1
  13   0  -2 -0.4917 1.28102   1
 -12   0   2 0.28515 1.09712   1
  12   0  -2 1.39989 1.26365   1
 -11   0   2 0.40656 0.95528   1
  11   0  -2 -1.1511 0.74324   1
  10   0  -2 14.9246 2.11887   1
 -10   0   2 17.1721 2.28855   1
   9   0  -2 1.36048 0.99509   1
  -9   0   2 0.44868 0.89226   1
   8   0  -2 56.4986 3.21304   1
  -8   0   2 61.1994 3.30135   1
  -7   0   2 0.31389 0.43970   1
   7   0  -2 0.09335 0.37973   1
  -6   0   2 590.899 16.0852   1
   6   0  -2 589.878 16.0188   1
  -5   0   2 1.45726 0.61124   1
  -4   0   2 876.651 21.7766   1
  -4   0   2 824.981 21.8943   2
  -3   0   2 0.83073 0.35621   2
  -3   0   2 0.50980 0.34221   1
  -2   0   2 621.772 15.5877   2
  -2   0   2 597.337 15.3029   1
  -1   0   2 -1.0192 0.20280   2
   0   0   2 -0.0174 0.03830   2
   1   0   2 0.45961 0.23043   2
   2   0   2 476.689 11.3009   3
  -2   0  -2 463.975 12.1049   1
  -2   0  -2 474.210 11.2659   3
   2   0   2 475.984 12.1075   1
   3   0   2 -0.3923 0.28549   3
   3   0   2 0.41818 0.41483   1
  -3   0  -2 0.15098 0.39910   1
  -3   0  -2 1.86682 0.28958   3
   4   0   2 76.3252 2.27236   3
  -4   0  -2 77.5270 2.87730   1
   4   0   2 75.8937 2.85635   1
   5   0   2 0.13137 0.46397   1
   5   0   2 -0.0937 0.31407   3
  -5   0  -2 0.13196 0.46556   1
  -6   0  -2 9.05932 1.26669   1
   6   0   2 6.91425 1.14927   1
   6   0   2 7.92606 0.77208   3
  -7   0  -2 -0.2148 0.55906   1
   7   0   2 0.84949 0.67911   1
   7   0   2 -0.0700 0.44437   3
   8   0   2 313.967 9.84760   1
  -8   0  -2 303.723 9.86628   1
  -9   0  -2 0.54288 0.79684   1
   9   0   2 -0.1100 0.77534   1
  10   0   2 49.1466 3.39556   1
 -10   0  -2 44.4954 3.23777   1
  11   0   2 0.14240 1.04638   1
 -11   0  -2 0.01384 1.04244   1
  12   0   2 19.1024 2.82155   1
 -12   0  -2 16.4345 2.63504   1
  13   0   2 1.14976 1.40997   1
 -13   0  -2 -0.4639 1.19623   1
  13  -1  -2 2.27874 1.48713   1
 -13  -1   2 5.07505 1.89489   1
 -13   1   2 5.82755 1.88813   1
  13   1  -2 8.25698 2.09537   1
 -12  -1   2 0.04813 1.26353   1
  12  -1  -2 -0.3123 1.10307   1
  12   1  -2 1.02402 1.28123   1
 -12   1   2 -0.6148 1.03753   1
 -11  -1   2 0.91126 1.06104   1
  11  -1  -2 0.71160 1.08452   1
  11   1  -2 0.63147 0.98665   1
 -11   1   2 -0.1123 0.89592   1
 -10  -1   2 4.97892 1.37728   1
  10  -1  -2 6.42112 1.62698   1
  10   1  -2 3.58349 1.34243   1
 -10   1   2 5.68193 1.50670   1
  -9  -1   2 9.64813 1.74381   1
   9  -1  -2 12.6902 1.98301   1
  -9   1   2 13.9597 2.02284   1
   9   1  -2 11.4226 1.81479   1
   8  -1  -2 24.7085 2.10481   1
  -8  -1   2 26.0050 2.14557   1
  -8   1   2 20.9128 2.27102   1
   8   1  -2 23.8588 2.45207   1
  -7  -1   2 44.1023 2.52164   1
   7   1  -2 38.0391 2.41002   1
  -6  -1   2 12.7501 1.50229   1
   6   1  -2 12.5125 1.50116   1
  -5  -1   2 93.3316 3.52384   1
   5   1  -2 90.1389 3.47322   1
  -4  -1   2 13.8933 1.08342   1
  -4   1   2 12.8632 1.04496   2
   4   1  -2 12.6731 1.07738   1
  -3  -1   2 63.7701 2.10685   2
  -3  -1   2 63.3810 2.31061   1
  -3   1   2 65.2192 2.37104   2
   3   1  -2 64.8968 2.33334   1
  -2  -1   2 17.0305 0.75111   2
  -2  -1   2 16.1465 0.85986   1
  -2   1   2 16.8299 0.91098   1
   2   1  -2 17.9994 0.88701   1
  -2   1   2 16.7880 0.93709   2
  -1  -1   2 591.558 14.9005   2
  -1   1   2 592.020 14.7955   1
   0  -1   2 476.197 12.1503   2
   0   1   2 476.868 12.1645   2
   1  -1   2 235.155 5.83240   3
  -1  -1  -2 238.709 5.84791   3
   1   1   2 244.600 6.34430   1
   1   1   2 239.422 6.33385   2
  -1   1  -2 238.909 5.82931   3
   1   1   2 247.337 5.85500   3
   2  -1   2 8380.81 197.574   3
  -2  -1  -2 8263.03 197.124   3
  -2   1  -2 8351.55 197.376   3
   2   1   2 8923.43 210.252   1
  -2   1  -2 8697.86 208.887   1
   2   1   2 8463.88 197.357   3
   2   1   2 8439.33 212.815   2
  -3  -1  -2 417.259 9.65367   3
  -3  -1  -2 404.748 10.9119   1
   3  -1   2 419.453 9.93817   3
  -3   1  -2 399.265 10.7718   1
  -3   1  -2 412.605 9.76783   3
   3   1   2 411.370 9.92002   3
   4  -1   2 450.676 10.8181   3
   4  -1   2 449.516 11.9145   1
  -4  -1  -2 445.530 12.0258   1
   4   1   2 452.339 10.7894   3
   4   1   2 432.617 11.9411   1
  -4   1  -2 443.349 11.9307   1
   5  -1   2 106.290 3.10115   3
   5  -1   2 102.151 3.79031   1
  -5  -1  -2 109.365 3.96424   1
   5   1   2 109.911 3.09006   3
   5   1   2 105.502 3.89637   1
  -5   1  -2 106.265 3.85814   1
   6  -1   2 1.81982 0.51855   3
  -6  -1  -2 1.35049 0.63599   1
   6  -1   2 1.09727 0.63477   1
   6   1   2 1.42364 0.63815   1
  -6   1  -2 0.18104 0.52611   1
   6   1   2 1.62025 0.48659   3
  -7  -1  -2 108.241 4.50067   1
   7  -1   2 102.859 4.31600   1
   7  -1   2 109.817 3.39375   3
   7   1   2 110.188 4.47653   1
   7   1   2 109.731 3.37087   3
  -7   1  -2 107.660 4.39665   1
   8  -1   2 9.92837 1.58186   1
  -8  -1  -2 11.8446 1.75664   1
   8   1   2 11.7943 1.74893   1
  -8   1  -2 12.0992 1.72034   1
  -9  -1  -2 -0.1974 0.88144   1
   9  -1   2 -0.5075 0.73904   1
  -9   1  -2 0.62269 0.77549   1
   9   1   2 2.04442 1.10734   1
  10  -1   2 4.52848 1.49487   1
 -10  -1  -2 5.05882 1.41812   1
 -10   1  -2 5.01426 1.44481   1
  10   1   2 4.01579 1.34983   1
 -11  -1  -2 0.63904 1.22496   1
  11  -1   2 -0.1477 1.02075   1
  11   1   2 1.42216 1.22519   1
 -11   1  -2 1.07185 1.15057   1
  12  -1   2 4.99180 1.68237   1
 -12   1  -2 0.01422 1.20853   1
  12   1   2 6.10873 1.94923   1
  13  -1   2 -0.2135 1.40614   1
  13   1   2 1.98818 1.65509   1
 -13   1  -2 0.26733 1.43092   1
  13  -2  -2 -0.1971 1.32815   1
  13   2  -2 -0.8511 1.22674   1
 -13   2   2 1.31834 1.26998   1
 -12  -2   2 0.06067 1.15855   1
  12  -2  -2 -0.1059 1.00577   1
  12   2  -2 -0.3245 1.20674   1
 -12   2   2 -0.9346 0.85071   1
 -11  -2   2 -0.7444 1.01933   1
  11  -2  -2 1.91563 1.31029   1
 -11   2   2 0.65540 1.01771   1
  11   2  -2 0.48244 1.06481   1
 -10  -2   2 1.33899 1.10223   1
  10  -2  -2 -0.4925 0.82287   1
 -10   2   2 1.25140 0.96007   1
  10   2  -2 1.15744 1.08163   1
  -9  -2   2 62.3262 3.70834   1
   9  -2  -2 58.1105 3.46718   1
  -9   2   2 62.7761 3.60352   1
   9   2  -2 61.4765 3.62041   1
  -8  -2   2 17.3738 2.03645   1
   8   2  -2 16.3632 2.03574   1
  -8   2   2 15.8224 1.95924   1
  -7  -2   2 29.2339 2.11475   1
   7   2  -2 26.6317 2.09857   1
  -6  -2   2 94.8811 3.85769   1
   6   2  -2 92.8709 3.84342   1
  -6   2   2 98.0281 3.92977   1
  -5  -2   2 43.5736 2.20028   1
   5   2  -2 44.6242 2.22010   1
  -5   2   2 44.4565 2.26072   1
  -4  -2   2 226.940 6.66558   1
  -4   2   2 225.326 6.74216   1
  -4   2   2 223.045 6.76558   2
   4   2  -2 228.478 6.63799   1
  -3   2   2 18.2010 1.12337   1
  -2  -2   2 59.9291 1.67485   2
   2   2  -2 55.1597 2.01330   1
  -2   2   2 56.3878 2.13883   2
  -1  -2   2 2564.44 63.7687   2
  -1   2   2 2534.67 64.0951   2
   0  -2   2 27.5109 0.91627   3
   0  -2  -2 29.1559 1.06245   3
   0   2   2 27.7353 0.94987   3
   0   2   2 27.9318 1.13758   2
   1  -2   2 7.60700 0.60139   3
  -1  -2  -2 8.29749 0.64083   3
  -1   2  -2 8.56870 0.61015   3
   1   2   2 7.37297 0.55718   3
   1   2   2 7.69085 0.51405   2
   2  -2   2 413.011 9.70585   3
  -2  -2  -2 401.030 9.58965   3
  -2   2  -2 350.655 9.59628   3
  -2   2  -2 419.358 10.3692   1
   2   2   2 409.388 9.70455   3
   2   2   2 407.695 10.3536   2
   3  -2   2 1782.81 41.1798   3
  -3  -2  -2 1746.38 41.0954   3
   3   2   2 1793.37 44.3053   2
  -3   2  -2 1705.11 43.6119   1
  -3   2  -2 1766.08 41.0375   3
   3   2   2 1818.38 41.1763   3
   4  -2   2 386.161 9.71042   3
   4   2   2 381.331 10.8514   1
  -4   2  -2 403.442 9.27859   3
  -4   2  -2 386.507 10.7336   1
   4   2   2 398.258 10.5782   2
   4   2   2 408.137 9.71329   3
   5  -2   2 54.5181 1.96035   3
  -5   2  -2 52.5932 2.47255   1
   5   2   2 56.1905 1.94635   3
   5   2   2 57.7507 2.63513   1
   6  -2   2 37.5914 1.62214   3
   6   2   2 37.4975 1.58839   3
  -6   2  -2 33.9785 2.07684   1
   6   2   2 34.1979 2.14030   1
   7  -2   2 1.11898 0.61320   3
   7  -2   2 0.06252 0.63444   1
   7   2   2 -0.0044 0.48028   1
   7   2   2 1.60396 0.57979   3
  -7   2  -2 1.08631 0.71943   1
   8  -2   2 6.78354 1.01223   3
   8  -2   2 6.25191 1.33017   1
   8   2   2 5.56503 1.37469   1
  -8   2  -2 7.43356 1.46611   1
   9  -2   2 0.71598 0.84764   1
  -9   2  -2 -0.7503 0.62543   1
   9   2   2 1.25557 1.02005   1
  10  -2   2 1.97967 1.10404   1
  10   2   2 0.50380 0.91711   1
 -10   2  -2 0.83757 0.90870   1
  11  -2   2 0.80422 1.20329   1
  11   2   2 -1.3652 0.79736   1
 -11   2  -2 0.96660 1.14382   1
  12  -2   2 -0.5839 1.15363   1
  12   2   2 0.26610 1.16641   1
 -12   2  -2 1.16779 1.30105   1
  13  -2   2 4.24892 1.75135   1
 -13   2  -2 2.94075 1.66319   1
  13   2   2 4.57527 1.96704   1
  13  -3  -2 16.9511 2.81919   1
  13   3  -2 16.7598 3.07659   1
 -13   3   2 13.9005 2.62583   1
  12  -3  -2 9.21314 2.08970   1
 -12   3   2 7.65968 1.92876   1
  12   3  -2 9.94274 2.23038   1
  11  -3  -2 -0.3964 0.91925   1
  11   3  -2 1.50536 1.24696   1
 -11   3   2 1.65994 1.08396   1
  10  -3  -2 0.33405 0.91272   1
 -10   3   2 1.24690 0.91477   1
  10   3  -2 1.09495 1.06490   1
  -9   3   2 75.1177 4.04808   1
   9   3  -2 75.5024 4.14784   1
  -8   3   2 7.07890 1.49177   1
   8   3  -2 7.61324 1.54368   1
   7   3  -2 11.1338 1.57471   1
  -7   3   2 12.1244 1.66488   1
   6   3  -2 9.77821 1.43328   1
  -6   3   2 6.89839 1.16267   1
  -5   3   2 40.0558 2.19325   1
   5   3  -2 38.8254 2.14151   1
   4   3  -2 11.3158 1.19350   1
  -4   3   2 10.3267 1.17708   1
  -3   3   2 157.550 5.09341   2
   3   3  -2 167.082 4.96495   1
  -3   3   2 160.844 5.05193   1
   2  -3  -2 193.368 4.97788   3
  -2   3   2 187.448 5.78351   2
   2   3  -2 206.460 5.63493   1
  -2   3   2 199.385 5.79118   1
   1  -3  -2 2087.63 48.9659   3
  -1  -3   2 2147.01 53.1737   2
  -1   3   2 2135.45 51.9657   1
   1   3  -2 2109.96 51.6880   1
  -1   3   2 2145.11 52.9804   2
  -1   3   2 2048.83 48.9808   3
   0  -3  -2 3109.46 73.0457   3
   0  -3   2 3081.19 72.9069   3
   0   3   2 3076.62 77.8442   2
   0   3  -2 3164.93 75.8018   1
   0   3  -2 3119.75 72.9999   3
   0   3   2 3134.84 76.1288   1
   1  -3   2 72.4764 2.20152   3
  -1   3  -2 73.2260 2.19789   3
   1   3   2 71.9242 2.27326   2
  -1   3  -2 76.1251 2.37632   1
   1   3   2 71.7511 2.63256   1
   1   3   2 72.7192 2.20780   3
   2  -3   2 261.971 6.69219   3
  -2   3  -2 265.395 7.19038   1
   2   3   2 265.243 6.94754   2
   2   3   2 263.926 7.47251   1
   2   3   2 263.206 6.68805   3
  -3  -3  -2 31.0611 1.08840   3
   3  -3   2 34.0799 1.39567   3
   3   3   2 36.9195 1.40444   3
   3   3   2 24.8146 1.59562   1
   3   3   2 34.5268 1.28568   2
  -3   3  -2 34.2135 1.29583   3
  -3   3  -2 34.7376 1.64058   1
   4  -3   2 327.786 8.18006   3
  -4   3  -2 332.315 9.06555   1
   4   3   2 327.867 8.14411   3
   4   3   2 336.595 8.63583   2
  -4   3  -2 301.100 7.77383   3
  -4   3  -2 303.121 7.76767   3
   5  -3   2 319.881 8.26348   3
  -5   3  -2 313.364 9.27981   1
   5   3   2 332.558 8.25181   3
   5   3   2 317.049 8.79950   2
   6  -3   2 0.17569 0.53624   3
   6   3   2 0.07710 0.21261   1
   6   3   2 0.98255 0.54461   2
  -6   3  -2 1.21783 0.61274   1
   6   3   2 0.68561 0.47638   3
   7  -3   2 4.38191 0.82870   3
  -7   3  -2 4.30748 1.11017   1
   7   3   2 3.36375 1.05927   1
   7   3   2 4.78205 0.96630   2
   7   3   2 4.87595 0.83727   3
   8  -3   2 0.70204 0.85998   1
   8  -3   2 0.78464 0.70857   3
  -8   3  -2 0.51201 0.92530   1
   8   3   2 0.83950 0.91559   1
   9  -3   2 36.1698 2.77233   1
   9   3   2 39.2770 2.93463   1
  -9   3  -2 29.7566 2.56095   1
  10  -3   2 1.19066 0.94875   1
  10   3   2 -1.0919 1.01823   1
 -10   3  -2 0.54246 0.93240   1
  11  -3   2 2.19475 1.33390   1
 -11   3  -2 0.97280 1.08127   1
  11   3   2 2.57202 1.34766   1
  12  -3   2 0.86332 1.44666   1
  12   3   2 1.90665 1.33041   1
 -12   3  -2 2.18276 1.41287   1
  13  -3   2 7.79614 2.13409   1
  13   3   2 7.82405 2.21708   1
 -13   3  -2 5.37836 2.00909   1
  13  -4  -2 3.62997 1.88615   1
 -13   4   2 4.97323 1.95560   1
  13   4  -2 6.24839 2.11018   1
  12  -4  -2 7.73441 1.97591   1
  12   4  -2 7.59109 2.15144   1
 -12   4   2 8.62366 2.04446   1
  11  -4  -2 4.28914 1.65119   1
  11   4  -2 1.07662 1.47980   1
 -11   4   2 2.60324 1.32793   1
 -10   4   2 1.95583 1.27494   1
  10   4  -2 1.51067 1.20695   1
   9   4  -2 12.0277 2.02089   1
  -9   4   2 8.93695 1.70879   1
  -8   4   2 2.32963 1.01835   1
   8   4  -2 4.19644 1.32086   1
  -7   4   2 95.6852 4.26042   1
   7   4  -2 92.8277 4.26910   1
  -6   4   2 67.8409 3.28693   1
   6   4  -2 65.0219 3.24129   1
   5  -4  -2 42.7148 1.63638   3
   5   4  -2 38.2607 2.22056   1
  -5   4   2 39.7710 2.28009   1
   4  -4  -2 5.79315 0.68502   3
   4   4  -2 7.79436 1.15615   1
  -4   4   2 7.08646 1.05922   1
   3  -4  -2 121.310 3.39959   3
   3   4  -2 119.455 4.02025   1
  -3   4   2 120.869 4.16808   1
  -3   4   2 113.522 4.12721   2
   2  -4  -2 19.9300 1.07172   3
  -2   4   2 22.7697 0.83591   3
  -2   4   2 20.1405 1.32699   1
   2   4  -2 21.9294 1.31361   1
  -2   4   2 19.8059 1.29226   2
   2   4  -2 22.3675 0.98858   3
   1  -4  -2 3.59679 0.54749   3
  -1  -4   2 5.11751 0.42344   3
   1   4  -2 5.36305 0.69830   1
   1   4  -2 6.62524 0.62290   3
  -1   4   2 5.52839 0.55617   3
  -1   4   2 4.17991 0.67226   2
  -1   4   2 5.81801 0.82360   1
   0  -4  -2 121.078 3.40564   3
   0   4  -2 118.496 3.36551   3
   0   4   2 118.170 3.93230   1
   0   4   2 123.469 3.70093   2
   0   4  -2 116.301 3.64050   1
   1   4   2 82.4222 2.54621   3
  -1   4  -2 84.3194 2.79442   1
  -1   4  -2 81.1908 2.51776   3
   1   4   2 81.2905 3.03355   1
   1   4   2 81.2652 2.57326   2
  -2  -4  -2 51.9169 1.73799   3
   2   4   2 49.1460 1.83911   3
   2   4   2 49.7767 1.68013   2
  -2   4  -2 50.9566 2.05130   1
   2   4   2 47.8388 2.24940   1
  -3  -4  -2 352.176 8.51235   3
   3  -4   2 347.082 8.90272   3
   3   4   2 345.843 9.98257   1
  -3   4  -2 349.527 8.73087   3
   3   4   2 344.053 9.09350   2
  -3   4  -2 356.162 9.66297   1
   3   4   2 360.313 8.92092   3
   4  -4   2 151.367 4.36460   3
  -4   4  -2 151.284 4.02501   3
   4   4   2 151.421 4.33881   3
  -4   4  -2 148.963 4.92306   1
   4   4   2 147.738 5.19266   1
   4   4   2 147.955 4.21129   2
   5  -4   2 1.65318 0.65014   3
   5   4   2 2.67656 0.96357   1
  -5   4  -2 1.81524 0.68015   1
   5   4   2 1.51841 0.40557   2
   5   4   2 1.92057 0.60183   3
   6  -4   2 1.92696 0.76314   3
   6   4   2 0.07228 0.41519   1
  -6   4  -2 3.55052 0.93846   1
   6   4   2 2.87875 0.67599   3
   6   4   2 1.74237 0.52243   2
   7  -4   2 5.23185 0.94984   3
   7   4   2 5.82450 0.95792   3
  -7   4  -2 7.31696 1.43035   1
   7   4   2 7.52414 1.58188   1
   8  -4   2 68.4101 2.89757   3
   8   4   2 73.3498 3.99165   1
  -8   4  -2 68.9610 3.68117   1
  -9   4  -2 23.2439 2.54964   1
   9   4   2 18.8296 2.54254   1
  10  -4   2 17.5377 2.36182   1
 -10   4  -2 13.5580 2.12922   1
  10   4   2 20.2241 2.73359   1
  11  -4   2 8.29561 1.89251   1
 -11   4  -2 10.0093 2.03091   1
  11   4   2 6.84281 1.94096   1
  12  -4   2 16.2159 2.63436   1
 -12   4  -2 10.6252 2.31252   1
  12   4   2 15.2897 2.76170   1
  12  -5  -2 8.35584 2.20164   1
  12   5  -2 10.7000 2.47004   1
 -12   5   2 6.33743 1.97025   1
 -11   5   2 1.13242 1.20020   1
  11   5  -2 4.53761 1.80215   1
 -10   5   2 14.6467 2.34023   1
  10   5  -2 14.1825 2.39073   1
  -9   5   2 -0.2738 0.94756   1
   9   5  -2 -0.1484 0.95456   1
   8   5  -2 99.1251 4.76136   1
  -8   5   2 112.554 4.98444   1
   7   5  -2 23.8065 2.48439   1
  -7   5   2 23.5192 2.42646   1
   6  -5  -2 136.505 4.13094   3
  -6   5   2 133.585 5.28521   1
   6   5  -2 134.518 5.18767   1
   5  -5  -2 583.052 14.3684   3
  -5   5   2 586.017 16.1886   1
   5   5  -2 584.665 16.0376   1
   4  -5  -2 13.2838 1.08664   3
  -4   5   2 15.5331 1.66745   1
   4   5  -2 13.8964 0.91564   3
   4   5  -2 11.2737 1.45248   1
   3  -5  -2 5.84678 0.78521   3
  -3   5   2 4.54020 0.86938   1
   3   5  -2 5.85153 1.00472   1
   3   5  -2 5.29947 0.64713   3
  -2  -5   2 1.38170 0.23808   2
   2  -5  -2 0.60476 0.46525   3
   2   5  -2 2.28083 0.46674   3
  -2   5   2 1.04518 0.35443   3
  -2   5   2 1.15612 0.58283   2
  -2   5   2 1.52692 0.60443   1
   2   5  -2 0.98610 0.50647   1
   1  -5  -2 130.683 3.87201   3
  -1  -5   2 134.595 3.53556   3
  -1   5   2 135.584 3.74625   3
   1   5  -2 131.095 4.26088   1
  -1   5   2 132.505 4.33294   2
   1   5  -2 135.395 3.84318   3
  -1   5   2 133.560 4.49879   1
   0  -5   2 7.97736 0.75198   3
   0  -5  -2 6.30844 0.77330   3
   0   5  -2 7.26290 0.87311   1
   0   5   2 7.09169 0.79834   2
   0   5   2 6.45148 0.95317   1
   0   5  -2 7.50649 0.78989   3
  -1  -5  -2 38.9733 1.55562   3
   1   5   2 37.1053 1.53285   2
  -1   5  -2 38.2578 1.78735   1
  -1   5  -2 35.7250 1.55743   3
   1   5   2 37.0326 2.00702   1
   1   5   2 36.5733 1.58283   3
  -2  -5  -2 568.044 13.6197   3
   2  -5   2 562.925 13.8335   3
   2   5   2 565.837 13.8337   3
  -2   5  -2 551.048 14.7629   1
   2   5   2 546.036 15.1106   1
   2   5   2 573.633 14.4197   2
  -3  -5  -2 238.101 6.02444   3
   3  -5   2 240.787 6.47735   3
   3   5   2 239.692 6.47928   3
   3   5   2 228.519 7.33628   1
  -3   5  -2 239.096 7.08127   1
   3   5   2 240.443 6.30709   2
  -3   5  -2 239.222 6.28088   3
   4  -5   2 235.921 6.38946   3
   4   5   2 231.354 6.34860   3
  -4   5  -2 223.964 5.98662   3
   4   5   2 228.475 7.41676   1
   4   5   2 231.070 6.06481   2
  -4   5  -2 228.140 7.02407   1
   5  -5   2 52.5415 2.33228   3
  -5   5  -2 55.4006 1.65896   3
   5   5   2 52.3641 2.23926   3
  -5   5  -2 54.0437 2.68947   1
   5   5   2 56.0056 2.99456   1
   6  -5   2 24.9812 1.70215   3
   6   5   2 23.4087 1.53287   3
  -6   5  -2 20.3144 1.73987   1
   6   5   2 22.2724 2.28241   1
   7  -5   2 18.3004 1.63452   3
  -7   5  -2 16.3827 1.94504   1
   7   5   2 20.0295 2.37984   1
   7   5   2 15.8178 1.48203   3
   8  -5   2 10.7607 1.39287   3
   8   5   2 8.10564 1.86112   1
  -8   5  -2 7.92620 1.59024   1
   9  -5   2 18.0383 1.82338   3
  -9   5  -2 22.6082 2.62156   1
   9   5   2 14.8619 2.28768   1
  10  -5   2 2.25908 1.24975   1
  10   5   2 3.95260 1.45212   1
 -10   5  -2 3.92414 1.37525   1
  11  -5   2 17.2871 2.57843   1
 -11   5  -2 20.2316 2.72664   1
  11   5   2 15.5810 2.72461   1
  12  -5   2 -1.0062 1.16979   1
  12   5   2 3.80172 2.00248   1
 -12   5  -2 0.47209 1.30526   1
 -12   6   2 0.20025 1.16847   1
  12   6  -2 0.69465 1.50447   1
  11   6  -2 1.35197 1.45834   1
 -11   6   2 -0.0216 1.14821   1
  10   6  -2 5.58387 1.83089   1
 -10   6   2 8.06541 1.86091   1
   9   6  -2 25.7951 2.96129   1
  -9   6   2 28.3731 3.05820   1
  -8   6   2 2.10075 1.06071   1
   8   6  -2 1.52955 1.22440   1
  -7   6   2 86.2649 4.34810   1
   7   6  -2 96.4474 4.48040   1
   6  -6  -2 87.7747 3.26353   3
  -6   6   2 96.8846 4.23737   1
   6   6  -2 83.1863 4.00285   1
   5  -6  -2 57.0813 2.44086   3
   5   6  -2 55.5156 3.08899   1
  -5   6   2 55.1071 3.05188   1
   5   6  -2 59.7904 2.46035   3
   4  -6  -2 1.85363 0.72771   3
   4   6  -2 2.86051 0.63309   3
  -4   6   2 1.98989 0.75375   1
   4   6  -2 2.02282 0.90557   1
   3  -6  -2 10.6080 1.12445   3
   3   6  -2 13.6457 1.52441   1
  -3   6   2 12.5585 1.48983   1
  -3   6   2 11.8950 0.70864   3
   3   6  -2 11.2988 1.04592   3
   2  -6  -2 2.93405 0.71752   3
  -2  -6   2 3.55909 0.42014   2
  -2   6   2 4.08979 0.58353   3
   2   6  -2 4.23171 0.70366   3
   2   6  -2 3.90475 0.86204   1
  -2   6   2 4.23157 0.94121   1
   1  -6  -2 44.7258 1.95721   3
  -1  -6   2 48.8523 1.66798   3
   1   6  -2 45.5464 2.22039   1
  -1   6   2 46.0458 2.20200   2
  -1   6   2 49.2594 1.85603   3
   1   6  -2 44.8264 1.90791   3
  -1   6   2 46.3595 2.37347   1
   0  -6   2 0.08462 0.39178   3
   0  -6  -2 -0.1312 0.45385   3
   0   6   2 0.47195 0.52735   1
   0   6   2 -0.1973 0.11470   3
   0   6  -2 0.73785 0.46462   3
   0   6  -2 -0.2325 0.42614   1
   0   6   2 0.51257 0.40293   2
  -1  -6  -2 95.2643 3.04126   3
   1  -6   2 99.7726 3.08208   3
  -1   6  -2 88.0319 3.03401   3
  -1   6  -2 93.5819 3.45113   1
   1   6   2 91.2035 3.08446   3
   1   6   2 95.1148 3.10992   2
   1   6   2 92.1887 3.72765   1
   2  -6   2 122.776 3.84161   3
  -2  -6  -2 126.469 3.62734   3
   2   6   2 123.612 3.64630   2
  -2   6  -2 121.538 4.23658   1
   2   6   2 120.425 4.52907   1
   2   6   2 124.590 3.85390   3
  -2   6  -2 117.456 3.72084   3
   3  -6   2 86.0640 3.09384   3
  -3  -6  -2 86.1579 2.61650   3
   3   6   2 85.0232 2.54926   2
   3   6   2 92.6353 3.10789   3
  -3   6  -2 83.7374 3.36752   1
  -3   6  -2 86.7825 2.91221   3
   3   6   2 88.9197 3.77729   1
   4  -6   2 13.4934 1.38054   3
  -4   6  -2 11.4476 1.03127   3
   4   6   2 11.9539 1.21824   3
  -4   6  -2 13.3997 1.53063   1
   4   6   2 12.2677 1.62714   1
   5  -6   2 1.36549 0.78494   3
  -5   6  -2 1.61866 0.71547   1
   5   6   2 2.27667 0.77760   3
  -5   6  -2 2.27204 0.52472   3
   5   6   2 1.77932 1.00240   1
   6  -6   2 14.2538 1.47524   3
   6   6   2 13.6260 1.94261   1
  -6   6  -2 15.8781 1.82479   1
   6   6   2 13.4184 1.38179   3
   7  -6   2 11.3851 1.40965   3
   7   6   2 8.31768 1.66648   1
   7   6   2 11.0315 1.38077   3
  -7   6  -2 9.92378 1.62451   1
   8  -6   2 16.3012 1.73423   3
  -8   6  -2 18.4100 2.27568   1
   8   6   2 20.6191 2.58018   1
   9  -6   2 2.99089 1.13210   3
   9   6   2 3.26729 1.41565   1
  -9   6  -2 3.26323 1.24219   1
  10  -6   2 1.94666 1.09341   3
  10   6   2 3.31807 1.52971   1
 -10   6  -2 2.02328 1.16223   1
  11  -6   2 3.61417 1.54440   1
 -11   6  -2 5.51189 1.78493   1
  11   6   2 3.02029 1.65458   1
  12  -6   2 2.02310 1.49999   1
  12   6   2 0.10971 1.47369   1
 -12   6  -2 -1.6472 1.21413   1
  11   7  -2 8.50691 2.34060   1
 -11   7   2 6.57343 1.87989   1
  10   7  -2 12.2887 2.36558   1
 -10   7   2 10.7567 2.26965   1
  -9   7   2 3.86728 1.34548   1
   9   7  -2 6.80846 1.86522   1
  -8   7   2 14.8320 2.26861   1
   8   7  -2 12.1453 2.06833   1
   7  -7  -2 0.05858 0.75970   3
   7   7  -2 -0.5730 1.01543   1
  -7   7   2 -0.7238 0.74581   1
   6  -7  -2 57.2819 2.61253   3
  -6   7   2 50.3886 3.15622   1
   6   7  -2 48.6152 3.09135   1
   5  -7  -2 -0.8711 0.69170   3
  -5   7   2 0.08891 0.67895   1
   5   7  -2 -0.8506 0.46815   3
   5   7  -2 -0.5005 0.80628   1
   4  -7  -2 14.6951 1.41764   3
   4   7  -2 14.6680 1.32526   3
   4   7  -2 13.3593 1.71460   1
  -4   7   2 14.2465 1.76652   1
   3  -7  -2 2.34176 0.82563   3
   3   7  -2 4.04347 1.08269   1
  -3   7   2 4.09887 0.98150   1
  -3   7   2 2.89830 0.53130   3
   3   7  -2 3.69660 0.78848   3
   2  -7  -2 55.2812 2.38917   3
   2   7  -2 47.6758 2.16236   3
   2   7  -2 51.3672 2.61703   1
  -2   7   2 54.1888 2.81226   1
  -2   7   2 52.6626 1.99746   3
   1  -7  -2 3.27327 0.86044   3
  -1  -7   2 2.43781 0.54536   3
  -1   7   2 2.84093 0.81779   1
  -1   7   2 3.28739 0.66329   3
   1   7  -2 3.46644 0.75512   3
   1   7  -2 3.76320 0.90483   1
   0  -7   2 166.713 4.69391   3
   0   7  -2 160.471 5.37057   1
   0   7  -2 157.592 4.80697   3
   0   7   2 161.445 5.64439   1
   1  -7   2 12.6586 1.18367   3
  -1  -7  -2 15.2773 1.23111   3
  -1   7  -2 12.4002 1.15205   3
  -1   7  -2 16.0018 1.56870   1
   1   7   2 13.6222 1.66932   1
   1   7   2 15.3447 1.25690   3
  -2  -7  -2 5.26154 0.81704   3
   2   7   2 5.15216 1.13550   1
   2   7   2 4.13173 0.84311   3
  -2   7  -2 5.72696 1.03299   1
  -3  -7  -2 0.53992 0.47496   3
   3  -7   2 0.70900 0.70723   3
  -3   7  -2 0.81745 0.61256   3
   3   7   2 0.03501 0.76760   1
   3   7   2 0.27666 0.57709   3
  -3   7  -2 0.57014 0.57496   1
   4  -7   2 24.3410 1.75236   3
  -4   7  -2 23.1613 1.82175   1
   4   7   2 21.9638 1.62182   3
  -4   7  -2 25.1635 1.43885   3
   4   7   2 26.5733 2.24060   1
   5  -7   2 5.33147 1.08453   3
   5   7   2 4.60398 0.98466   3
  -5   7  -2 5.31435 0.71150   3
   5   7   2 4.79445 1.43932   1
  -5   7  -2 4.18769 1.00662   1
   6  -7   2 0.11871 0.72136   3
   6   7   2 -0.8152 0.77118   1
  -6   7  -2 1.14644 0.82198   1
   6   7   2 0.17692 0.63875   3
   7  -7   2 12.5097 1.54680   3
  -7   7  -2 9.53623 1.64016   1
   7   7   2 12.2354 2.05325   1
   7   7   2 12.1183 1.46647   3
   8  -7   2 3.29617 1.09094   3
   8   7   2 2.83461 0.99476   3
   8   7   2 2.30609 1.34083   1
  -8   7  -2 2.46189 1.16479   1
   9  -7   2 3.08658 1.18176   3
  -9   7  -2 2.58973 1.22145   1
   9   7   2 0.41041 1.24216   1
  10  -7   2 0.68167 1.11102   3
 -10   7  -2 1.12598 1.09484   1
  10   7   2 0.53674 1.54837   1
  11  -7   2 1.48263 1.31190   3
 -11   7  -2 -0.4009 1.23312   1
  11   7   2 0.01986 1.54644   1
 -11   8   2 -1.2717 1.02554   1
  11   8  -2 1.94077 1.73900   1
  10   8  -2 4.43640 1.91362   1
 -10   8   2 1.95756 1.37288   1
  -9   8   2 5.55251 1.65315   1
   9   8  -2 7.86651 2.09424   1
   8  -8  -2 4.63324 1.20150   3
  -8   8   2 2.48862 1.15146   1
   8   8  -2 6.36790 1.85275   1
   7  -8  -2 1.19003 0.95146   3
   7   8  -2 0.76129 1.10352   1
  -7   8   2 1.09171 0.96949   1
   6  -8  -2 28.6167 2.06264   3
  -6   8   2 29.4372 2.43556   1
   6   8  -2 27.0783 2.71060   1
   5  -8  -2 15.1429 1.58229   3
   5   8  -2 15.8931 1.55077   3
   5   8  -2 14.5302 1.91208   1
  -5   8   2 12.1824 1.83298   1
   4  -8  -2 129.981 4.52221   3
   4   8  -2 134.164 5.31153   1
  -4   8   2 131.933 5.38205   1
   4   8  -2 137.527 4.46645   3
   3  -8  -2 83.2768 3.26168   3
  -3   8   2 74.7683 3.75339   1
   3   8  -2 81.1453 3.74740   1
  -3   8   2 83.8977 2.62868   3
   3   8  -2 78.1115 3.11701   3
   2  -8  -2 46.1062 2.33074   3
  -2   8   2 42.0899 1.90249   3
   2   8  -2 42.5196 2.16893   3
   2   8  -2 43.1331 2.58907   1
  -2   8   2 46.8623 2.81717   1
  -1  -8   2 58.1562 2.10174   3
   1  -8  -2 62.5375 2.63357   3
  -1   8   2 54.5691 3.05393   1
  -1   8   2 58.7886 2.39971   3
   1   8  -2 57.2892 2.52474   3
   1   8  -2 61.9992 3.00791   1
   0  -8   2 29.5324 1.62784   3
   0  -8  -2 31.6194 1.81557   3
   0   8   2 26.7112 2.16517   1
   0   8   2 26.8288 1.64400   3
   0   8  -2 29.4550 1.99393   1
   0   8  -2 29.4905 1.76012   3
  -1  -8  -2 23.0249 1.58219   3
   1  -8   2 26.8519 1.65943   3
  -1   8  -2 23.5529 1.61566   3
   1   8   2 25.0606 1.64012   3
   1   8   2 26.2082 2.05408   1
  -1   8  -2 27.3162 1.91384   1
  -2  -8  -2 2.03733 0.66743   3
   2  -8   2 0.93010 0.68459   3
  -2   8  -2 1.86934 0.75507   3
  -2   8  -2 1.40633 0.72861   1
   2   8   2 1.89244 0.97446   1
   2   8   2 1.49110 0.70701   3
  -3  -8  -2 5.33750 0.74110   3
   3  -8   2 5.82740 1.03999   3
   3   8   2 5.79853 1.02053   3
  -3   8  -2 7.40974 1.27637   1
   3   8   2 7.26607 1.53866   1
  -3   8  -2 5.39002 0.89270   3
   4  -8   2 20.8654 1.68245   3
  -4   8  -2 22.1671 2.20496   1
   4   8   2 19.3254 1.71947   3
  -4   8  -2 19.0441 1.39732   3
   4   8   2 22.8326 2.40172   1
   5  -8   2 4.87080 1.07510   3
  -5   8  -2 6.50059 1.32060   1
   5   8   2 7.26617 1.17447   3
  -5   8  -2 4.56502 0.74303   3
   5   8   2 4.88461 1.34135   1
   6  -8   2 15.5328 1.72305   3
   6   8   2 16.4170 1.70106   3
   6   8   2 16.9786 2.37692   1
  -6   8  -2 16.7390 2.13000   1
   7  -8   2 4.05765 1.20838   3
  -7   8  -2 2.05192 1.05788   1
   7   8   2 5.32008 1.58672   1
   7   8   2 7.78303 1.31875   3
   8  -8   2 21.9141 2.20520   3
  -8   8  -2 18.7965 2.37582   1
   8   8   2 20.5402 2.85855   1
   8   8   2 18.4860 1.98531   3
   9  -8   2 0.72209 1.13624   3
   9   8   2 0.59018 1.46247   1
  -9   8  -2 1.56539 1.13319   1
  10  -8   2 -1.0525 1.10304   3
 -10   8  -2 0.58860 1.13343   1
  10   8   2 0.67203 1.63968   1
  11  -8   2 0.11126 1.30268   3
 -11   8  -2 1.36629 1.30935   1
  11   8   2 -0.5466 1.64072   1
 -10   9   2 0.63365 1.16066   1
  10   9  -2 -0.7108 1.56388   1
   9  -9  -2 -0.2469 1.20593   3
   9   9  -2 -2.1728 1.20629   1
  -9   9   2 -0.6806 1.01591   1
   8  -9  -2 1.49745 1.00660   3
  -8   9   2 2.41442 1.28471   1
   8   9  -2 0.91410 1.30224   1
   7  -9  -2 26.6412 2.18273   3
   7   9  -2 25.5551 2.90149   1
  -7   9   2 22.3905 2.74787   1
   6  -9  -2 51.9347 2.84613   3
  -6   9   2 53.8353 3.50412   1
   6   9  -2 53.5768 3.58539   1
   5  -9  -2 64.7152 3.13176   3
   5   9  -2 69.2041 3.86554   1
  -5   9   2 72.0446 3.96643   1
   5   9  -2 65.0323 3.02882   3
   4  -9  -2 18.1677 1.81588   3
  -4   9   2 20.9773 2.40992   1
   4   9  -2 21.5089 1.91639   3
   4   9  -2 13.1430 1.91013   1
   3  -9  -2 66.2103 2.97804   3
  -3   9   2 63.8070 2.35072   3
   3   9  -2 67.0565 2.95145   3
   3   9  -2 68.3621 3.56379   1
  -3   9   2 65.6179 3.68998   1
   2  -9  -2 3.82870 1.00036   3
  -2   9   2 2.56966 1.04850   1
   2   9  -2 3.15411 1.04473   1
  -2   9   2 2.53911 0.70709   3
   2   9  -2 2.56148 0.85274   3
   1  -9  -2 0.07932 0.65881   3
  -1  -9   2 0.33241 0.45947   3
   1   9  -2 0.24576 0.69295   1
  -1   9   2 -0.3832 0.76986   1
   1   9  -2 -0.4443 0.58881   3
  -1   9   2 -0.4193 0.55459   3
   0  -9  -2 45.7279 2.30949   3
   0  -9   2 46.3523 2.10547   3
   0   9  -2 50.6469 2.82022   1
   0   9  -2 43.5076 2.29436   3
   0   9   2 47.2047 2.29026   3
   0   9   2 46.2045 2.85476   1
  -1  -9  -2 2.67963 0.80055   3
   1  -9   2 3.95237 0.90016   3
   1   9   2 4.57456 0.93959   3
   1   9   2 4.10024 1.26905   1
  -1   9  -2 2.68254 0.79237   3
  -1   9  -2 3.76329 1.04409   1
  -2  -9  -2 8.02463 1.00398   3
   2  -9   2 5.51048 1.00590   3
   2   9   2 5.81750 1.45742   1
  -2   9  -2 7.74023 1.17411   3
  -2   9  -2 7.10208 1.32694   1
   2   9   2 7.18470 1.16895   3
   3  -9   2 32.9179 2.06032   3
  -3  -9  -2 32.4745 1.51521   3
  -3   9  -2 31.3267 1.87388   3
  -3   9  -2 35.0044 2.41668   1
   3   9   2 36.5914 2.16976   3
   3   9   2 30.1329 2.52109   1
   4  -9   2 43.0144 2.43749   3
  -4   9  -2 43.5008 2.78812   1
   4   9   2 38.0336 2.89357   1
  -4   9  -2 42.4892 2.06214   3
   4   9   2 43.1529 2.44932   3
   5  -9   2 47.1665 2.66170   3
   5   9   2 52.5879 2.73435   3
  -5   9  -2 50.0597 3.08391   1
  -5   9  -2 47.7226 2.00355   3
   5   9   2 49.2884 3.45732   1
   6  -9   2 5.17499 1.23338   3
   6   9   2 1.14553 0.94736   3
  -6   9  -2 2.46452 1.16417   1
   6   9   2 2.70539 1.45947   1
   7  -9   2 18.9498 2.03939   3
  -7   9  -2 13.7633 2.07382   1
   7   9   2 20.2531 2.07261   3
   7   9   2 18.6235 2.73149   1
   8  -9   2 3.34701 1.28605   3
   8   9   2 2.79733 1.21512   3
   8   9   2 3.71315 1.82662   1
  -8   9  -2 3.08487 1.29014   1
   9  -9   2 30.0241 2.77094   3
  -9   9  -2 24.0217 3.02517   1
   9   9   2 21.2064 3.10030   1
  10  -9   2 3.02963 1.49548   3
 -10   9  -2 0.32431 1.13096   1
  10   9   2 -0.3533 1.64772   1
   9 -10  -2 2.44574 1.35583   3
  -9  10   2 2.89496 1.57642   1
   9  10  -2 -0.4105 1.55021   1
   8 -10  -2 -1.1026 1.07966   3
  -8  10   2 -0.7903 1.05007   1
   8  10  -2 -1.3087 1.27359   1
   7 -10  -2 1.25763 1.13299   3
   7  10  -2 2.22641 1.53471   1
  -7  10   2 0.76185 1.11422   1
   6 -10  -2 8.10956 1.49279   3
   6  10  -2 8.03826 1.43040   3
  -6  10   2 9.78301 1.99642   1
   6  10  -2 4.69558 1.52778   1
   5 -10  -2 17.2932 1.88727   3
   5  10  -2 20.2889 2.58358   1
   5  10  -2 18.9053 1.97841   3
  -5  10   2 15.6375 2.29854   1
   4 -10  -2 14.1912 1.67638   3
   4  10  -2 11.6401 1.84993   1
   4  10  -2 13.8048 1.69746   3
  -4  10   2 14.6673 2.19943   1
   3 -10  -2 37.5710 2.34136   3
  -3  10   2 32.4367 1.71614   3
  -3  10   2 37.0996 2.93415   1
   3  10  -2 40.6178 2.88639   1
   3  10  -2 37.6605 2.37553   3
   2 -10  -2 14.2606 1.61484   3
  -2  10   2 14.3272 1.36955   3
  -2  10   2 15.6702 2.21347   1
   2  10  -2 16.4260 2.09292   1
   2  10  -2 15.7373 1.65025   3
   1 -10  -2 8.13216 1.19730   3
  -1 -10   2 10.7449 0.97384   3
   1  10  -2 8.54865 1.31337   3
  -1  10   2 8.91317 1.17909   3
  -1  10   2 9.44927 1.72283   1
   1  10  -2 7.72529 1.48713   1
   0 -10   2 8.60315 1.08174   3
   0 -10  -2 8.90561 1.23378   3
   0  10   2 7.82165 1.17074   3
   0  10  -2 6.66452 1.19026   3
   0  10  -2 8.26371 1.57081   1
   0  10   2 5.02787 1.34318   1
   1 -10   2 1.39502 0.73694   3
  -1 -10  -2 1.61243 0.77040   3
  -1  10  -2 0.79924 0.71598   3
   1  10   2 1.02253 1.06074   1
   1  10   2 1.74114 0.75338   3
  -1  10  -2 2.61253 1.08089   1
   2 -10   2 40.5089 2.32495   3
  -2 -10  -2 41.9578 1.98787   3
  -2  10  -2 41.2246 2.77983   1
   2  10   2 38.8924 2.93045   1
   2  10   2 39.3980 2.34285   3
  -2  10  -2 41.9844 2.28813   3
   3 -10   2 4.53332 1.07948   3
   3  10   2 3.77510 1.34930   1
   3  10   2 6.34856 1.23717   3
  -3  10  -2 5.40971 1.37789   1
  -3  10  -2 5.20048 1.05724   3
   4 -10   2 0.95666 0.90474   3
   4  10   2 -0.3025 0.77156   3
   4  10   2 0.02735 1.10951   1
  -4  10  -2 0.40217 0.88914   1
  -4  10  -2 -0.2773 0.66613   3
   5 -10   2 71.7371 3.42331   3
  -5  10  -2 71.6274 3.94006   1
   5  10   2 66.6119 4.19930   1
   5  10   2 72.5540 3.46728   3
   6 -10   2 25.6796 2.38268   3
  -6  10  -2 22.7246 2.69740   1
   6  10   2 28.1665 2.46212   3
   6  10   2 29.6231 3.26760   1
   7 -10   2 6.09168 1.50228   3
  -7  10  -2 3.14420 1.26640   1
   7  10   2 7.72046 1.50987   3
   7  10   2 2.88625 1.60597   1
   8 -10   2 12.0461 2.02795   3
  -8  10  -2 9.58954 2.03507   1
   8  10   2 10.0047 2.45677   1
   8  10   2 11.2464 1.80066   3
   9 -10   2 12.4331 2.16872   3
   9  10   2 11.1571 1.96165   3
  -9  10  -2 8.27542 2.02615   1
   9  10   2 6.72065 2.12181   1
   8 -11  -2 1.14436 1.18217   3
   8  11  -2 -0.5484 1.47472   1
  -8  11   2 1.42238 1.41080   1
   7 -11  -2 -0.6684 1.03522   3
   7  11  -2 1.07361 1.49926   1
  -7  11   2 -0.8398 0.85350   1
   6 -11  -2 0.32377 1.07209   3
  -6  11   2 0.54111 0.99254   1
   6  11  -2 -0.4438 0.94328   1
   6  11  -2 0.95256 0.96100   3
   5 -11  -2 17.1069 1.98298   3
  -5  11   2 23.0326 2.77447   1
   5  11  -2 20.3423 2.67929   1
   5  11  -2 18.8822 2.09374   3
   4 -11  -2 1.90662 1.04528   3
  -4  11   2 3.42715 1.45706   1
   4  11  -2 3.00688 1.15138   3
   4  11  -2 3.14190 1.43310   1
   3 -11  -2 7.02099 1.30993   3
   3  11  -2 2.13951 1.04527   3
   3  11  -2 2.00075 1.23868   1
  -3  11   2 4.35415 1.49881   1
   2 -11  -2 1.30725 0.94130   3
  -2  11   2 0.80397 0.70682   3
   2  11  -2 3.10743 1.18296   1
  -2  11   2 3.04164 1.19708   1
   2  11  -2 2.54292 0.98651   3
   1 -11  -2 0.18147 0.83792   3
   1  11  -2 -0.9677 0.94645   1
  -1  11   2 1.47822 0.82387   3
   1  11  -2 1.85122 0.93740   3
  -1  11   2 -0.5678 0.83051   1
   0 -11  -2 32.9585 2.11144   3
   0 -11   2 28.6933 1.74968   3
   0  11   2 26.9718 2.02287   3
   0  11  -2 29.7278 2.13178   3
   0  11  -2 29.8425 2.59363   1
   0  11   2 28.4543 2.99121   1
  -1 -11  -2 15.4839 1.52197   3
   1 -11   2 18.9424 1.66703   3
  -1  11  -2 14.3385 2.05318   1
   1  11   2 16.8460 1.75036   3
   1  11   2 15.9899 2.37332   1
  -1  11  -2 16.0544 1.71995   3
  -2 -11  -2 30.3595 1.73266   3
   2 -11   2 29.5792 2.08983   3
  -2  11  -2 30.6440 2.12822   3
  -2  11  -2 26.8369 2.79943   1
   2  11   2 26.5411 2.09782   3
   2  11   2 26.0771 2.98804   1
   3 -11   2 1.48031 0.93422   3
   3  11   2 0.60223 0.84112   3
  -3  11  -2 -0.0247 0.80088   3
  -3  11  -2 1.10955 1.04585   1
   3  11   2 -0.2625 1.06271   1
   4 -11   2 -0.0672 0.87399   3
  -4  11  -2 0.76595 0.76771   3
   4  11   2 -0.8187 0.88948   1
  -4  11  -2 0.80335 0.97783   1
   4  11   2 -1.1896 0.78295   3
   5 -11   2 -0.5530 0.84448   3
   5  11   2 -0.6317 1.12517   1
  -5  11  -2 0.02125 0.96131   1
   5  11   2 -1.2217 0.79452   3
   6 -11   2 1.08599 1.15752   3
   6  11   2 0.05741 0.94133   3
  -6  11  -2 0.68863 1.13148   1
   6  11   2 -1.7520 1.15234   1
   7 -11   2 4.68925 1.49572   3
  -7  11  -2 2.13532 1.38734   1
   7  11   2 -0.1583 1.28147   1
   7  11   2 1.39508 1.26802   3
   8 -11   2 -0.1093 1.38672   3
   8  11   2 1.48526 1.78359   1
  -8  11  -2 0.98015 1.32744   1
   8  11   2 -0.0477 1.24345   3
   7 -12  -2 1.68506 1.28481   3
   7  12  -2 -0.0193 1.37529   1
   7  12  -2 1.25551 1.24899   3
  -7  12   2 0.70640 1.24689   1
   6 -12  -2 0.13277 1.02333   3
  -6  12   2 0.45777 1.31715   1
   6  12  -2 -0.8260 1.41788   1
   6  12  -2 0.33683 1.05337   3
   5 -12  -2 5.61265 1.38876   3
   5  12  -2 5.61076 1.53723   3
  -5  12   2 4.67250 1.55563   1
   5  12  -2 4.97208 1.70247   1
   4 -12  -2 5.46291 1.27152   3
   4  12  -2 5.15225 1.43293   3
  -4  12   2 6.07645 1.65242   1
   4  12  -2 3.69886 1.59634   1
   3 -12  -2 10.7441 1.59719   3
   3  12  -2 12.3088 2.16657   1
   3  12  -2 15.9507 1.94073   3
  -3  12   2 10.6708 2.02549   1
   2 -12  -2 3.18905 1.08195   3
  -2  12   2 -0.3315 1.11623   1
  -2  12   2 -0.4265 0.71014   3
   2  12  -2 0.41298 0.88033   3
   2  12  -2 0.35614 1.11007   1
   1 -12  -2 9.04078 1.51663   3
   1  12  -2 4.29564 1.21748   3
   1  12  -2 6.15469 1.66896   1
  -1  12   2 6.70826 1.73648   1
  -1  12   2 4.26219 1.14704   3
   0 -12  -2 18.1695 1.81402   3
   0  12  -2 17.5831 2.43234   1
   0  12   2 18.6273 2.52186   1
   0  12  -2 21.6369 2.15198   3
   0  12   2 20.3078 1.93494   3
  -1 -12  -2 -0.2231 0.70855   3
   1 -12   2 1.46638 0.84472   3
   1  12   2 -0.7345 0.76088   3
  -1  12  -2 0.42467 0.89332   3
   1  12   2 0.72929 1.29103   1
  -1  12  -2 2.00442 1.18767   1
   2 -12   2 5.29678 1.16980   3
  -2  12  -2 2.16084 1.26871   1
   2  12   2 3.50277 1.14139   3
   2  12   2 1.93683 1.46545   1
  -2  12  -2 5.39336 1.23507   3
   3 -12   2 -0.4967 0.85085   3
  -3  12  -2 1.12626 0.99608   3
   3  12   2 -0.6549 0.85920   3
  -3  12  -2 0.07748 1.09306   1
   3  12   2 -0.1468 1.30663   1
   4 -12   2 0.40194 1.00384   3
   4  12   2 0.44622 1.07241   3
  -4  12  -2 0.35911 0.87383   3
  -4  12  -2 0.94604 1.18217   1
   4  12   2 0.32874 1.20209   1
   5 -12   2 3.09020 1.22650   3
   5  12   2 0.17384 1.11051   3
   5  12   2 3.26735 1.82757   1
   6 -12   2 -2.2067 0.90863   3
   6  12   2 0.12865 1.09490   3
   6  12   2 0.05213 1.40281   1
   7 -12   2 1.91016 1.38743   3
   7  12   2 5.90806 1.67536   3
   7  12   2 2.21480 1.64697   1
   5 -13  -2 2.16746 1.29305   3
   5  13  -2 -0.0109 1.24991   3
   5  13  -2 -0.7255 1.38174   1
  -5  13   2 -0.6458 1.21431   1
   4 -13  -2 -0.5460 0.99417   3
  -4  13   2 0.76141 1.23861   1
   4  13  -2 -0.0369 1.37496   1
   4  13  -2 -0.5889 1.03019   3
   3 -13  -2 4.96190 1.35200   3
  -3  13   2 6.59608 1.88311   1
   3  13  -2 7.08059 2.08569   1
   3  13  -2 5.29802 1.49729   3
   2 -13  -2 1.49159 1.02072   3
   2  13  -2 -1.4079 0.85730   3
  -2  13   2 -1.2448 0.96950   1
   1 -13  -2 2.22768 1.14384   3
  -1  13   2 1.95260 1.06130   3
   1  13  -2 1.57979 1.06539   3
  -1  13   2 1.98883 1.50841   1
   0 -13  -2 1.57660 1.01844   3
   0  13  -2 -0.0867 1.00777   3
   0  13   2 -0.4946 0.89599   3
   0  13   2 0.11406 1.21648   1
   1 -13   2 0.29062 0.78783   3
  -1  13  -2 -0.1937 1.00130   3
   1  13   2 -1.8187 0.84026   3
   1  13   2 0.79597 1.35837   1
   2 -13   2 2.92456 1.09670   3
   2  13   2 1.28286 1.26066   1
  -2  13  -2 1.99902 1.13346   3
   2  13   2 2.97350 1.22493   3
   3 -13   2 0.60774 1.00268   3
   3  13   2 3.46825 1.25149   3
  -3  13  -2 0.32471 1.02177   3
   3  13   2 1.83627 1.59168   1
   4 -13   2 1.07482 1.08832   3
   4  13   2 -1.4198 1.15820   1
   4  13   2 -0.4448 1.05449   3
   5 -13   2 12.2684 1.87983   3
   5  13   2 6.06271 2.04896   1
   5  13   2 6.89824 1.81829   3
   2 -14  -2 15.0693 2.02108   3
  -2  14   2 15.4747 2.70899   1
   1 -14  -2 4.17982 1.34829   3
  -1  14   2 3.21536 1.23945   3
  -1  14   2 4.58456 1.83060   1
   1  14  -2 4.46665 1.50892   3
   0 -14  -2 12.4085 1.62699   3
   0  14  -2 12.1131 1.93817   3
   0  14   2 12.7991 2.53164   1
   0  14   2 11.2374 1.80541   3
   1  14   2 -0.9154 1.29354   1
  -1  14  -2 1.39221 1.20262   3
   1  14   2 0.24705 1.17700   3
  13   0  -3 13.6719 2.49699   1
 -13   0   3 6.99172 1.95527   1
 -12   0   3 0.09383 0.91420   1
  12   0  -3 0.39715 1.10595   1
 -11   0   3 1.05652 1.10290   1
  11   0  -3 0.73567 1.10903   1
 -10   0   3 1.31405 0.95393   1
  10   0  -3 1.15759 1.08554   1
   9   0  -3 213.721 7.70498   1
  -9   0   3 208.405 7.70348   1
   8   0  -3 -1.2097 0.62630   1
  -8   0   3 -0.9841 0.63340   1
  -7   0   3 21.0954 2.08364   1
   7   0  -3 18.8749 1.97498   1
  -6   0   3 0.49825 0.50404   1
   6   0  -3 0.68536 0.54868   1
  -5   0   3 114.566 3.90073   2
  -4   0   3 -0.2682 0.22121   2
  -4   0   3 0.14499 0.34901   1
  -3   0   3 338.616 9.25696   2
  -3   0   3 347.587 9.20380   1
  -2   0   3 -0.1897 0.19841   1
  -2   0   3 0.07037 0.20895   2
  -1   0   3 870.599 22.1045   2
   0   0   3 -0.0118 0.05560   2
   1   0   3 6547.70 165.586   2
  -1   0  -3 6594.87 153.050   3
   2   0   3 1.06765 0.41998   2
   2   0   3 0.13927 0.31690   1
  -2   0  -3 0.02618 0.06268   3
  -2   0  -3 0.46180 0.28560   1
  -2   0  -3 -0.0382 0.07187   3
   2   0   3 0.02387 0.27262   3
   3   0   3 1735.11 40.6151   3
   3   0   3 1748.32 43.0495   1
  -3   0  -3 1739.57 43.0582   1
  -3   0  -3 1754.10 40.4874   3
  -4   0  -3 1.65976 0.63603   1
   4   0   3 0.93491 0.54692   1
   4   0   3 2.06596 0.46905   3
  -4   0  -3 2.24122 0.31719   3
   5   0   3 308.537 8.83866   1
   5   0   3 308.888 7.80610   3
  -5   0  -3 301.292 8.84841   1
   6   0   3 -0.9320 0.53232   1
  -6   0  -3 -0.2449 0.46484   1
   6   0   3 0.51282 0.48773   3
   7   0   3 2.95588 0.70778   3
   7   0   3 1.48218 0.87708   1
  -7   0  -3 3.06572 0.92821   1
   8   0   3 0.28975 0.82556   1
   8   0   3 0.54406 0.61729   3
  -8   0  -3 0.19584 0.84176   1
  -9   0  -3 18.3502 2.29728   1
   9   0   3 19.3845 2.26078   1
 -10   0  -3 -0.8510 0.78996   1
  10   0   3 1.31399 1.06795   1
  11   0   3 37.5391 3.20790   1
 -11   0  -3 34.9674 3.53786   1
 -12   0  -3 -0.4201 1.16267   1
  12   0   3 -0.3111 1.25925   1
  13   0   3 -0.0648 1.45881   1
 -13  -1   3 6.39583 1.94772   1
  13  -1  -3 8.29664 2.14557   1
 -13   1   3 5.19954 1.97833   1
  13   1  -3 7.16368 1.97813   1
 -12  -1   3 3.19497 1.34392   1
  12  -1  -3 0.90700 1.21921   1
  12   1  -3 2.26482 1.38941   1
 -12   1   3 2.02055 1.28714   1
  11  -1  -3 7.33752 1.73002   1
 -11  -1   3 6.64751 1.66961   1
  11   1  -3 11.7482 2.06562   1
 -11   1   3 7.82236 1.81217   1
  10  -1  -3 8.19969 1.65831   1
 -10  -1   3 8.75515 1.77577   1
 -10   1   3 6.53132 1.51609   1
  10   1  -3 7.20606 1.59382   1
  -9  -1   3 92.3615 4.58182   1
   9  -1  -3 101.009 4.74918   1
   9   1  -3 98.6779 4.67044   1
  -9   1   3 100.350 4.77330   1
  -8  -1   3 1.76194 0.86193   1
   8  -1  -3 1.42841 0.91668   1
  -8   1   3 1.98205 0.95129   1
   8   1  -3 0.99450 0.88789   1
  -7  -1   3 7.99699 1.27220   1
   7   1  -3 10.4274 1.43049   1
  -6  -1   3 39.7946 2.26034   1
  -6   1   3 44.6343 2.41252   1
   6   1  -3 43.0138 2.32956   1
  -5  -1   3 153.105 5.01576   1
  -5   1   3 150.733 5.06080   1
  -5   1   3 145.698 4.91642   2
   5   1  -3 151.879 4.99046   1
  -4  -1   3 734.262 19.0879   2
  -4  -1   3 741.734 19.0762   1
   4   1  -3 734.255 19.0300   1
  -4   1   3 748.045 19.1524   1
  -4   1   3 741.909 19.4305   2
  -3  -1   3 467.113 12.0834   2
  -3  -1   3 467.676 12.0781   1
  -3   1   3 455.075 12.3911   2
   3   1  -3 463.548 12.0570   1
  -2  -1   3 55.2036 1.82669   2
  -2  -1   3 53.2928 1.83435   1
  -2   1   3 54.9898 2.01695   2
  -2   1   3 54.5113 1.96658   1
  -1  -1   3 6734.68 168.672   2
  -1   1   3 6699.37 164.705   1
   0  -1   3 1678.81 41.5118   2
   0   1   3 1663.34 41.5119   2
   0   1   3 1637.32 40.5695   1
   1  -1   3 208.200 5.90635   2
  -1  -1  -3 219.467 5.28771   3
   1   1   3 203.625 5.22055   3
   1   1   3 214.853 5.70381   1
  -1   1  -3 213.786 5.23096   3
   1   1   3 208.606 5.78246   2
   2  -1   3 1969.58 46.6218   3
   2  -1   3 1999.13 49.1072   1
   2   1   3 2019.02 50.3300   2
  -2   1  -3 2018.18 49.1371   1
   2   1   3 2052.79 49.3772   1
   2   1   3 2004.13 46.6427   3
   3  -1   3 709.737 16.5873   3
   3  -1   3 700.420 17.6378   1
  -3  -1  -3 711.299 16.4040   3
   3   1   3 667.600 16.5304   3
  -3   1  -3 680.756 17.6377   1
   3   1   3 700.013 18.0353   2
  -4  -1  -3 513.326 11.4549   3
   4  -1   3 470.676 11.8481   3
   4  -1   3 496.389 12.9045   1
  -4   1  -3 485.675 12.9308   1
   4   1   3 477.032 13.0179   1
   4   1   3 476.489 11.8665   3
  -5  -1  -3 141.253 4.83236   1
   5  -1   3 145.441 4.74202   1
   5  -1   3 140.242 3.99445   3
   5   1   3 135.449 4.76823   1
   5   1   3 144.943 4.02316   3
  -5   1  -3 135.043 4.67642   1
   6  -1   3 16.9241 1.12932   3
   6  -1   3 18.2510 1.78360   1
  -6  -1  -3 16.2406 1.71207   1
   6   1   3 16.9348 1.14591   3
  -6   1  -3 14.3533 1.56064   1
   6   1   3 17.8101 1.74619   1
   7  -1   3 0.09509 0.63269   1
   7  -1   3 -0.1935 0.54299   3
  -7  -1  -3 1.17842 0.76052   1
   7   1   3 -0.2263 0.49223   3
   7   1   3 0.80346 0.74880   1
  -7   1  -3 0.54101 0.62237   1
   8  -1   3 5.46522 0.94865   3
   8  -1   3 3.49829 1.12030   1
  -8  -1  -3 6.31911 1.35336   1
   8   1   3 4.16775 1.23643   1
   8   1   3 4.91827 0.91482   3
  -8   1  -3 5.50509 1.24976   1
  -9  -1  -3 8.48278 1.72759   1
   9  -1   3 7.33277 1.54509   1
  -9   1  -3 6.82624 1.53833   1
   9   1   3 8.15483 1.68062   1
  10  -1   3 0.43517 0.90868   1
 -10  -1  -3 -1.2036 0.76195   1
 -10   1  -3 -0.5215 0.68423   1
  10   1   3 -0.3961 0.85441   1
  11  -1   3 7.41807 1.82499   1
  11   1   3 4.15366 1.43940   1
 -11   1  -3 4.62124 1.63348   1
  12  -1   3 -0.5899 0.97119   1
 -12   1  -3 0.45444 1.14717   1
  12   1   3 0.80445 1.30020   1
  13  -1   3 0.22638 1.33630   1
 -13   1  -3 -0.2200 1.35752   1
  13   1   3 2.93398 1.84331   1
  13  -2  -3 2.03797 1.59057   1
 -13   2   3 0.03284 1.22654   1
  13   2  -3 -0.4730 1.23039   1
  12  -2  -3 -0.4370 1.09526   1
 -12  -2   3 0.09454 1.10900   1
  12   2  -3 2.69805 1.45988   1
 -12   2   3 2.16251 1.37126   1
  11  -2  -3 1.11439 1.11854   1
 -11  -2   3 0.14541 1.13454   1
  11   2  -3 1.83253 1.29089   1
 -11   2   3 0.24354 0.94580   1
 -10  -2   3 -1.3200 0.68226   1
  10  -2  -3 -0.0942 0.75350   1
  10   2  -3 0.47243 0.95532   1
 -10   2   3 1.35246 0.95657   1
  -9  -2   3 1.70336 1.02704   1
  -9   2   3 0.93971 0.95748   1
   9   2  -3 2.96392 1.26113   1
  -8  -2   3 39.9728 2.62078   1
   8   2  -3 35.3471 2.53177   1
  -8   2   3 34.5621 2.59024   1
  -7  -2   3 38.1930 2.40413   1
   7   2  -3 42.0782 2.53245   1
  -6  -2   3 349.088 10.2849   1
   6   2  -3 353.748 10.2907   1
  -5  -2   3 40.8341 2.13800   1
  -5   2   3 42.6055 2.19109   2
   5   2  -3 43.9819 2.19865   1
  -4  -2   3 191.090 5.70717   1
  -4  -2   3 190.759 5.27280   2
   4   2  -3 184.490 5.67169   1
  -4   2   3 184.003 5.86142   2
  -2  -2   3 47.9093 1.56016   2
  -2   2   3 46.1793 1.92392   2
   2   2  -3 47.3104 1.73467   1
  -1  -2   3 9451.52 234.017   2
  -1   2   3 9521.58 234.996   2
  -1   2   3 9125.81 229.531   1
   0  -2   3 813.528 20.7349   2
   0  -2   3 816.958 18.9191   3
   0  -2  -3 803.821 19.1320   3
   0   2   3 835.302 20.7722   2
   0   2   3 816.240 20.4203   1
   0   2   3 806.337 19.0204   3
  -1  -2  -3 738.424 17.4738   3
  -1   2  -3 759.215 17.4449   3
   1   2   3 737.122 17.4394   3
   1   2   3 721.275 18.8223   2
   1   2   3 741.203 18.6708   1
   2  -2   3 19.6446 0.93902   3
   2   2   3 14.3951 1.05433   1
   2   2   3 19.9432 0.98631   2
  -2   2  -3 21.5912 0.98815   1
   2   2   3 18.4864 0.92899   3
   3  -2   3 51.5958 1.79564   3
  -3   2  -3 46.0891 1.67006   3
   3   2   3 53.4079 1.81322   3
   3   2   3 52.4392 2.25623   1
  -3   2  -3 52.8332 2.03962   1
   3   2   3 50.9319 1.93068   2
  -4  -2  -3 106.154 2.63319   3
   4  -2   3 100.058 3.06771   3
   4   2   3 104.035 3.41488   2
   4   2   3 103.427 3.72086   1
  -4   2  -3 96.0728 3.48824   1
   4   2   3 99.1484 3.06335   3
  -4   2  -3 101.216 2.83854   3
   5  -2   3 12.1478 0.97459   3
   5   2   3 11.2789 1.15031   2
  -5   2  -3 10.6509 1.25971   1
   5   2   3 12.7483 1.42203   1
   5   2   3 12.3708 0.94439   3
   6  -2   3 5.03507 1.00076   1
   6  -2   3 4.54140 0.77219   3
   6   2   3 4.91473 0.74768   3
   6   2   3 6.99460 1.24271   1
  -6   2  -3 4.33977 0.93696   1
   7  -2   3 98.0994 4.20416   1
   7  -2   3 104.419 3.45799   3
   7   2   3 105.544 3.46072   3
  -7   2  -3 103.602 4.32307   1
   7   2   3 104.580 4.47284   1
   8  -2   3 191.003 5.70415   3
   8  -2   3 194.890 6.94935   1
   8   2   3 202.290 7.18047   1
  -8   2  -3 192.662 6.96205   1
   8   2   3 193.136 5.71506   3
   9  -2   3 0.62487 0.85467   1
   9   2   3 2.04431 1.09593   1
  -9   2  -3 1.62001 0.87300   1
  10  -2   3 7.35208 1.65782   1
  10   2   3 4.31810 1.48326   1
 -10   2  -3 6.94558 1.63390   1
  11  -2   3 7.44455 1.85553   1
  11   2   3 4.46764 1.65726   1
 -11   2  -3 4.61128 1.54843   1
  12  -2   3 6.32308 1.84932   1
 -12   2  -3 7.16152 1.89567   1
  12   2   3 10.9495 2.28082   1
  13  -2   3 1.27529 1.34128   1
  13   2   3 0.04257 1.36566   1
 -13   2  -3 -1.2748 1.15421   1
  13  -3  -3 1.67387 1.64872   1
 -13   3   3 0.62586 1.54687   1
  13   3  -3 3.60015 1.97680   1
  12  -3  -3 4.02509 1.67722   1
  12   3  -3 4.11578 1.61950   1
 -12   3   3 4.13245 1.58976   1
  11  -3  -3 2.79716 1.29603   1
 -11   3   3 3.63870 1.54036   1
  11   3  -3 1.59103 1.36323   1
  10   3  -3 -0.3245 0.88048   1
 -10   3   3 -0.5393 0.67713   1
  -9  -3   3 36.7364 2.84268   1
  -9   3   3 42.7880 3.02030   1
   9   3  -3 41.0322 2.94121   1
  -8  -3   3 0.93541 0.87810   1
  -8   3   3 0.86255 0.86000   1
   8   3  -3 1.03839 1.07141   1
  -7  -3   3 5.41091 1.13488   1
  -7   3   3 3.42797 0.95221   1
   7   3  -3 3.63788 1.06278   1
  -6  -3   3 2.91269 0.83443   1
   6   3  -3 1.29079 0.72328   1
  -6   3   3 -0.1281 0.25092   1
  -5   3   3 165.812 5.54250   1
  -5   3   3 166.432 5.57665   2
   5   3  -3 153.752 5.30330   1
  -4  -3   3 65.9332 2.00889   2
  -4   3   3 55.3821 2.61710   1
   4   3  -3 66.4448 2.65880   1
  -3  -3   3 1.24330 0.24439   2
   3   3  -3 0.29130 0.39509   1
  -3   3   3 0.60898 0.31126   1
  -3   3   3 1.31404 0.51240   2
  -2  -3   3 468.018 11.6609   2
  -2   3   3 446.499 12.3693   2
   2   3  -3 458.274 11.8664   1
  -1  -3   3 82.4776 2.51825   2
   1  -3  -3 82.9720 2.41059   3
  -1   3   3 79.7208 2.83985   2
  -1   3   3 81.8727 2.16493   3
   1   3  -3 82.5396 2.57117   1
   0  -3  -3 1834.42 41.4783   3
   0  -3   3 1761.23 41.4969   3
   0   3  -3 1853.10 41.3929   3
   0   3   3 1600.29 41.3046   3
   0   3   3 1836.55 44.7396   2
   0   3  -3 1803.68 43.5214   1
  -1  -3  -3 375.036 9.40259   3
  -1   3  -3 392.034 9.85219   1
   1   3   3 387.869 10.1170   2
   1   3   3 382.725 9.38918   3
  -1   3  -3 380.849 9.38734   3
   2  -3   3 141.661 4.02472   3
   2   3   3 145.957 4.04993   3
  -2   3  -3 147.174 4.27911   1
  -2   3  -3 151.335 4.02265   3
   2   3   3 149.569 4.23658   2
   3  -3   3 194.408 5.13558   3
  -3  -3  -3 195.232 4.87610   3
  -3   3  -3 193.460 5.53294   1
  -3   3  -3 194.376 5.00382   3
   3   3   3 191.565 5.10983   3
   3   3   3 193.819 5.34190   2
   3   3   3 153.804 5.66897   1
   4  -3   3 217.245 5.81414   3
   4   3   3 214.602 6.12022   2
  -4   3  -3 210.787 6.36104   1
   4   3   3 221.183 5.83660   3
  -4   3  -3 215.765 5.56113   3
   4   3   3 207.978 6.66495   1
   5  -3   3 16.9946 1.20181   3
   5   3   3 18.6710 1.84584   1
   5   3   3 16.9405 1.18552   2
  -5   3  -3 16.7592 0.79274   3
   5   3   3 20.1581 1.20763   3
  -5   3  -3 17.0348 1.35290   1
   6  -3   3 42.9892 1.96739   3
   6   3   3 40.7454 1.89806   3
   6   3   3 44.2368 2.10884   2
  -6   3  -3 42.3454 2.39476   1
   7  -3   3 189.467 5.58116   3
   7   3   3 190.917 6.08900   2
   7   3   3 193.552 5.58493   3
  -7   3  -3 191.020 6.60884   1
   7   3   3 185.322 6.74366   1
   8  -3   3 77.1712 3.04360   3
   8  -3   3 78.0561 3.84561   1
  -8   3  -3 80.0716 3.90929   1
   8   3   3 76.5886 3.43831   2
   8   3   3 79.1890 4.04358   1
   8   3   3 73.2137 2.97226   3
   9  -3   3 0.82691 0.76115   3
   9  -3   3 3.45516 1.10794   1
  -9   3  -3 4.02066 1.20672   1
   9   3   3 2.37449 1.26964   1
  10  -3   3 -0.8533 0.86075   1
 -10   3  -3 0.16516 0.97691   1
  10   3   3 -0.3632 0.93480   1
  11  -3   3 -2.1182 0.87263   1
 -11   3  -3 2.34407 1.34981   1
  11   3   3 -1.6448 1.01861   1
  12  -3   3 -0.7978 1.23207   1
 -12   3  -3 2.04152 1.37084   1
  12   3   3 0.00499 1.22984   1
  13  -3   3 0.37140 1.55603   1
  13   3   3 0.59293 1.63124   1
 -13   3  -3 0.13551 1.33503   1
  13  -4  -3 0.58908 1.41105   1
  13   4  -3 3.71669 1.79705   1
 -13   4   3 1.56616 1.44829   1
  12  -4  -3 -1.5739 1.09294   1
 -12   4   3 0.84928 1.31756   1
  12   4  -3 -0.7469 1.44509   1
 -11   4   3 9.41303 1.94064   1
  11   4  -3 9.67987 2.14889   1
 -10   4   3 -0.6298 0.75568   1
  10   4  -3 -0.0613 1.00739   1
   9   4  -3 14.1435 2.14605   1
  -9   4   3 17.9896 2.32735   1
   8   4  -3 95.5048 4.50531   1
  -8   4   3 97.6918 4.60436   1
   7   4  -3 4.05696 1.17177   1
  -7   4   3 4.56082 1.15158   1
   6   4  -3 6.45919 1.30376   1
  -6   4   3 5.45507 1.13653   1
   5  -4  -3 2.99819 0.53537   3
  -5   4   3 1.40912 0.65335   1
   5   4  -3 1.66417 0.74452   1
   4  -4  -3 79.4979 2.40569   3
   4   4  -3 81.6212 3.16711   1
  -4   4   3 75.1852 3.24409   2
  -4   4   3 73.6239 3.21474   1
   3  -4  -3 96.5910 2.83468   3
  -3   4   3 99.4450 3.64136   1
   3   4  -3 93.6618 3.36219   1
  -3   4   3 93.7378 3.59420   2
  -2  -4   3 25.0472 0.91501   2
   2  -4  -3 20.4228 1.09735   3
  -2   4   3 22.5122 1.40465   2
   2   4  -3 21.2323 1.28634   1
  -2   4   3 23.6415 1.49480   1
   1  -4  -3 2632.70 61.1416   3
  -1  -4   3 2669.28 65.9958   2
  -1   4   3 2613.24 66.0906   2
   1   4  -3 2645.27 61.0336   3
   1   4  -3 2606.51 64.4155   1
  -1   4   3 2632.89 64.8933   1
   0  -4  -3 146.671 4.08556   3
   0   4  -3 150.217 4.03461   3
   0   4   3 147.184 4.70701   1
   0   4  -3 147.276 4.26512   1
   0   4   3 146.051 4.45643   2
   0   4   3 146.932 3.98490   3
  -1  -4  -3 36.5268 1.53220   3
   1  -4   3 41.4056 1.52642   3
   1   4   3 38.5363 1.53269   3
   1   4   3 37.6000 1.90010   1
  -1   4  -3 42.0375 1.56485   3
  -1   4  -3 40.3838 1.62300   1
   1   4   3 40.0088 1.59803   2
   2  -4   3 6.98952 0.80109   3
  -2  -4  -3 5.47323 0.64627   3
   2   4   3 5.98877 0.63349   2
   2   4   3 6.99362 0.77285   3
  -2   4  -3 7.22841 0.75536   3
  -2   4  -3 6.75112 0.78555   1
   2   4   3 6.44822 0.97525   1
  -3  -4  -3 87.0344 2.55275   3
   3  -4   3 83.5963 2.79426   3
  -3   4  -3 84.2120 2.67362   3
   3   4   3 85.7906 2.68969   2
   3   4   3 85.5154 2.78852   3
  -3   4  -3 82.7396 3.02018   1
   4  -4   3 20.4717 1.32509   3
  -4  -4  -3 21.9828 0.91156   3
   4   4   3 22.7677 1.32398   3
  -4   4  -3 21.8215 1.17621   3
  -4   4  -3 20.9238 1.43869   1
   4   4   3 23.9748 1.14547   2
   5  -4   3 2.75475 0.71036   3
   5   4   3 3.63706 0.69531   3
  -5   4  -3 4.08867 0.88713   1
  -5   4  -3 3.12233 0.50881   3
   5   4   3 3.69837 0.58965   2
   6  -4   3 16.1389 1.42744   3
   6   4   3 16.7586 1.44573   3
   6   4   3 15.3496 1.14595   2
  -6   4  -3 14.7231 1.69024   1
   7  -4   3 8.83955 1.21545   3
   7   4   3 8.57976 1.67324   1
   7   4   3 8.83407 1.12888   3
  -7   4  -3 8.18407 1.43737   1
   8  -4   3 28.3470 1.90113   3
   8   4   3 26.9510 2.75429   1
  -8   4  -3 26.3790 2.30935   1
   8   4   3 28.6673 1.85414   3
   9  -4   3 4.14195 1.01040   3
   9  -4   3 1.55606 0.94544   1
   9   4   3 2.84023 1.30224   1
  -9   4  -3 2.89010 1.12723   1
  10  -4   3 9.59007 1.80925   1
  10   4   3 7.42729 1.93601   1
 -10   4  -3 7.00230 1.61426   1
  11  -4   3 13.5726 2.32522   1
 -11   4  -3 10.3353 2.00757   1
  11   4   3 10.7324 2.28436   1
  12  -4   3 -0.5757 1.39555   1
 -12   4  -3 0.89408 1.39557   1
  12   4   3 1.32610 1.65050   1
  12  -5  -3 1.30891 1.45424   1
 -12   5   3 0.25029 1.14705   1
  12   5  -3 1.43316 1.41855   1
  11   5  -3 6.45091 1.94347   1
 -11   5   3 1.51967 1.16007   1
 -10   5   3 1.57125 1.24848   1
  10   5  -3 1.06560 1.24649   1
  -9   5   3 2.47974 1.22389   1
   9   5  -3 3.03178 1.28937   1
   8   5  -3 65.0443 3.64465   1
  -8   5   3 61.9427 3.66367   1
   7   5  -3 68.9421 3.68672   1
  -7   5   3 76.5298 3.87731   1
   6   5  -3 5.39173 1.28702   1
  -6   5   3 1.31739 0.77740   1
   5  -5  -3 12.9007 1.10489   3
   5   5  -3 11.3472 1.46562   1
  -5   5   3 13.5380 1.63835   1
   4  -5  -3 37.9588 1.68945   3
  -4   5   3 36.7871 2.15903   1
   4   5  -3 35.4394 2.08742   1
  -4   5   3 35.0156 2.21314   2
   3  -5  -3 20.0874 1.23785   3
  -3   5   3 23.4792 1.68333   2
   3   5  -3 25.6082 1.60454   1
   3   5  -3 24.6852 1.12947   3
  -3   5   3 22.0065 1.59908   1
   2  -5  -3 7.41353 0.83401   3
  -2  -5   3 8.55069 0.54996   2
  -2   5   3 8.73689 1.15520   1
   2   5  -3 9.05106 1.08616   1
  -2   5   3 7.15267 0.57458   3
  -2   5   3 5.37010 0.85310   2
   2   5  -3 9.47080 0.75883   3
  -1  -5   3 87.4407 2.35152   3
   1  -5  -3 86.9191 2.87801   3
  -1   5   3 90.3032 3.25985   2
   1   5  -3 86.8331 3.10300   1
  -1   5   3 90.8083 3.45035   1
  -1   5   3 93.7950 2.68257   3
   1   5  -3 90.3115 2.80206   3
   0  -5  -3 272.528 7.10233   3
   0  -5   3 279.519 6.87210   3
   0   5  -3 269.776 7.04467   3
   0   5   3 266.982 7.95469   1
   0   5   3 268.274 7.67459   2
   0   5   3 274.272 6.99580   3
   0   5  -3 265.089 7.49470   1
  -1  -5  -3 208.348 5.60870   3
   1  -5   3 213.102 5.58548   3
   1   5   3 212.073 5.94264   2
   1   5   3 205.424 6.44660   1
  -1   5  -3 207.456 5.61178   3
   1   5   3 204.487 5.61579   3
  -1   5  -3 201.104 5.99353   1
   2  -5   3 164.708 4.77752   3
  -2  -5  -3 167.790 4.65813   3
  -2   5  -3 172.498 5.15742   1
   2   5   3 164.347 5.55863   1
  -2   5  -3 167.311 4.74096   3
   2   5   3 177.553 4.90181   2
   2   5   3 165.846 4.78511   3
  -3  -5  -3 29.4723 1.33852   3
   3  -5   3 28.3512 1.54253   3
   3   5   3 29.1957 1.53863   3
   3   5   3 28.4369 1.94126   1
   3   5   3 31.1596 1.27563   2
  -3   5  -3 27.4877 1.42452   3
  -3   5  -3 29.3362 1.66099   1
  -4  -5  -3 44.2879 1.46407   3
   4  -5   3 43.5203 2.01311   3
  -4   5  -3 43.1148 2.20357   1
  -4   5  -3 43.3731 1.78335   3
   4   5   3 39.8402 1.58142   2
   4   5   3 41.6390 1.92356   3
   4   5   3 43.3359 2.52163   1
   5  -5   3 9.67956 1.19354   3
  -5   5  -3 11.7410 1.45390   1
   5   5   3 10.5153 1.16426   3
  -5   5  -3 10.5994 0.90370   3
   6  -5   3 -0.5745 0.66131   3
   6   5   3 -0.5341 0.60206   3
  -6   5  -3 0.09142 0.53672   1
   6   5   3 0.61788 0.93509   1
   7  -5   3 112.405 4.06779   3
   7   5   3 113.877 5.05918   1
   7   5   3 115.757 4.01983   3
  -7   5  -3 121.145 4.92292   1
   8  -5   3 1.00061 0.81381   3
  -8   5  -3 1.40492 0.96602   1
   8   5   3 1.52853 1.11516   1
   8   5   3 0.06125 0.71204   3
   9  -5   3 37.2704 2.35932   3
  -9   5  -3 37.6725 2.78797   1
   9   5   3 32.9667 3.35037   1
  10  -5   3 3.00594 1.31846   1
  10  -5   3 3.54235 1.16828   3
  10   5   3 -0.5622 1.10332   1
 -10   5  -3 1.40225 1.13819   1
  11  -5   3 3.36754 1.40685   1
 -11   5  -3 -0.2642 0.90480   1
  11   5   3 -0.1787 1.25605   1
  12  -5   3 19.3716 2.89393   1
  12   5   3 19.4970 3.09351   1
 -12   5  -3 21.0066 2.94762   1
  12   6  -3 -0.2839 1.58576   1
 -12   6   3 0.51041 1.29469   1
 -11   6   3 1.48889 1.29529   1
  11   6  -3 -0.7094 1.35019   1
  10   6  -3 2.40047 1.49668   1
 -10   6   3 -1.1870 0.85085   1
   9   6  -3 9.03938 1.96025   1
  -9   6   3 7.91854 1.70230   1
   8   6  -3 17.3177 2.34233   1
  -8   6   3 14.3634 2.15692   1
  -7   6   3 9.84992 1.75540   1
   7   6  -3 7.78201 1.52797   1
   6  -6  -3 132.089 4.18991   3
  -6   6   3 125.636 5.18948   1
   6   6  -3 127.693 5.15160   1
   5  -6  -3 1.32422 0.70978   3
  -5   6   3 0.28895 0.69793   1
   5   6  -3 -0.3682 0.77250   1
   4  -6  -3 5.98433 0.94067   3
  -4   6   3 3.23826 0.90738   1
   4   6  -3 7.08405 1.24708   1
   4   6  -3 5.02768 0.74019   3
   3  -6  -3 0.60826 0.59084   3
   3   6  -3 -0.0582 0.58695   1
   3   6  -3 -0.2334 0.41294   3
  -3   6   3 0.18025 0.52766   1
  -3   6   3 0.65941 0.66109   2
  -2  -6   3 22.0965 0.98850   2
   2  -6  -3 21.2559 1.39504   3
  -2   6   3 22.2458 1.05648   3
   2   6  -3 23.7496 1.27816   3
  -2   6   3 23.5982 1.77311   1
   2   6  -3 19.2049 1.44001   1
  -2   6   3 22.1666 1.59629   2
   1  -6  -3 391.755 10.2531   3
  -1  -6   3 402.752 9.68096   3
  -1   6   3 406.290 10.0399   3
   1   6  -3 404.016 10.2466   3
  -1   6   3 401.690 11.2737   2
  -1   6   3 408.338 11.4730   1
   1   6  -3 402.516 11.0232   1
   0  -6  -3 80.4286 2.82825   3
   0  -6   3 85.0208 2.62194   3
   0   6   3 78.7932 3.39227   1
   0   6   3 83.5889 3.04994   2
   0   6   3 84.0150 2.73756   3
   0   6  -3 78.6776 3.04668   1
   0   6  -3 82.4938 2.80459   3
   1  -6   3 15.1406 1.09787   3
  -1   6  -3 13.5123 1.16792   1
   1   6   3 14.0900 1.57455   1
   1   6   3 14.2610 1.03450   2
  -1   6  -3 14.6526 1.09283   3
   1   6   3 12.2631 1.11222   3
  -2  -6  -3 52.1693 2.05294   3
  -2   6  -3 44.8547 2.00030   3
  -2   6  -3 50.6940 2.31301   1
   2   6   3 52.0184 1.95379   2
   2   6   3 49.0523 2.67296   1
   2   6   3 51.5381 2.13626   3
  -3  -6  -3 16.1327 1.09567   3
   3  -6   3 14.6961 1.36031   3
   3   6   3 14.1768 0.86519   2
   3   6   3 14.4910 1.20451   3
  -3   6  -3 14.7558 1.27731   1
   3   6   3 12.1747 1.60121   1
  -3   6  -3 16.1446 1.33548   3
  -4  -6  -3 138.855 3.72007   3
   4  -6   3 133.389 4.42115   3
  -4   6  -3 141.521 4.16895   3
   4   6   3 141.716 5.41150   1
   4   6   3 140.547 4.45357   3
  -4   6  -3 139.712 4.88265   1
   5  -6   3 3.71816 0.91321   3
  -5   6  -3 2.75105 0.85112   1
  -5   6  -3 4.59003 0.72802   3
   5   6   3 2.35889 1.05504   1
   5   6   3 2.87109 0.79325   3
   6  -6   3 1.58561 0.83908   3
  -6   6  -3 1.03003 0.77296   1
   6   6   3 0.79634 0.70615   3
   6   6   3 -0.6159 0.95063   1
   7  -6   3 20.3903 1.87508   3
  -7   6  -3 16.0613 1.93398   1
   7   6   3 19.7848 1.78921   3
   7   6   3 14.5419 2.12031   1
   8  -6   3 5.57592 1.17375   3
  -8   6  -3 2.39631 1.12221   1
   8   6   3 4.42469 1.58788   1
   8   6   3 3.62309 0.98344   3
   9  -6   3 3.23370 1.14800   3
   9   6   3 5.90269 1.73889   1
  -9   6  -3 3.54847 1.30945   1
  10  -6   3 5.12743 1.31268   3
  10   6   3 6.95871 1.95027   1
 -10   6  -3 5.97751 1.55290   1
  11  -6   3 0.09857 1.14892   1
  11  -6   3 1.64454 1.19531   3
 -11   6  -3 1.21898 1.15988   1
  11   6   3 0.38823 1.40362   1
  12  -6   3 -1.0757 1.11307   1
 -12   6  -3 -1.4306 1.07756   1
  12   6   3 0.11000 1.53099   1
  11   7  -3 -0.1417 1.35025   1
 -11   7   3 -0.1038 1.06079   1
  10   7  -3 -0.4125 1.27905   1
 -10   7   3 3.29182 1.40303   1
   9   7  -3 0.61002 1.12259   1
  -9   7   3 0.23830 0.90057   1
  -8   7   3 52.4034 3.50540   1
   8   7  -3 52.9083 3.62299   1
  -7   7   3 50.1086 3.33290   1
   7   7  -3 47.5290 3.14112   1
   6  -7  -3 19.6056 1.70738   3
   6   7  -3 23.1341 2.44132   1
  -6   7   3 24.6717 2.59686   1
   5  -7  -3 263.397 7.29386   3
   5   7  -3 246.212 8.22562   1
  -5   7   3 256.192 8.57146   1
   4  -7  -3 28.8873 1.92649   3
   4   7  -3 34.1615 2.32480   1
  -4   7   3 29.5922 2.28713   1
   4   7  -3 31.0897 1.71844   3
   3  -7  -3 19.1011 1.59535   3
  -3   7   3 18.1399 1.93025   1
   3   7  -3 19.4466 1.37124   3
  -3   7   3 18.8385 0.82175   3
   3   7  -3 20.1805 1.72805   1
   2  -7  -3 21.5012 1.62447   3
  -2   7   3 26.5602 1.87167   2
   2   7  -3 25.0834 1.49505   3
  -2   7   3 25.0519 1.93118   1
   2   7  -3 27.2443 1.83066   1
  -2   7   3 24.8834 1.24984   3
  -1  -7   3 7.42985 0.64953   3
   1  -7  -3 6.63979 1.02638   3
   1   7  -3 5.27962 1.00305   1
  -1   7   3 6.28261 1.15895   1
  -1   7   3 6.13016 1.00462   2
  -1   7   3 6.05468 0.78663   3
   1   7  -3 5.18332 0.82915   3
   0  -7  -3 7.02417 1.02330   3
   0  -7   3 7.33323 0.85573   3
   0   7   3 7.28487 0.88194   3
   0   7  -3 5.70377 0.95884   1
   0   7   3 6.60591 0.93839   2
   0   7  -3 7.27097 0.98408   3
   0   7   3 8.43646 1.33719   1
   1  -7   3 158.055 4.66931   3
  -1   7  -3 155.979 4.75256   3
   1   7   3 161.025 5.71562   1
   1   7   3 160.130 4.92752   2
  -1   7  -3 151.377 5.20701   1
  -2  -7  -3 19.4089 1.36335   3
   2   7   3 17.0903 1.49988   3
   2   7   3 18.8057 1.13670   2
  -2   7  -3 15.8914 1.40716   1
   2   7   3 17.0828 1.90192   1
  -3  -7  -3 11.3225 1.02976   3
   3  -7   3 7.63549 1.08931   3
  -3   7  -3 9.88874 1.10505   3
   3   7   3 9.87483 1.22925   3
  -3   7  -3 9.90220 1.31828   1
   3   7   3 11.7677 1.65763   1
  -4  -7  -3 19.1660 1.00617   3
   4  -7   3 19.5989 1.74341   3
   4   7   3 21.0316 1.57957   3
  -4   7  -3 18.2845 1.40156   3
   4   7   3 17.1467 2.08710   1
  -4   7  -3 19.8157 1.65710   1
   5  -7   3 0.09001 0.67784   3
   5   7   3 1.03848 0.99884   1
   5   7   3 -0.6542 0.57527   3
  -5   7  -3 0.36773 0.56744   3
  -5   7  -3 -0.4806 0.57930   1
   6  -7   3 4.00930 1.01460   3
  -6   7  -3 2.62236 1.03435   1
   6   7   3 2.37214 1.29107   1
   6   7   3 2.42403 0.87320   3
   7  -7   3 11.0115 1.48608   3
   7   7   3 9.56656 1.84805   1
   7   7   3 11.3189 1.44802   3
  -7   7  -3 10.0410 1.63799   1
   8  -7   3 6.14207 1.30583   3
   8   7   3 4.47894 1.60772   1
   8   7   3 7.79561 1.33895   3
  -8   7  -3 5.44063 1.47266   1
   9  -7   3 12.1205 1.79732   3
  -9   7  -3 12.4106 2.05732   1
   9   7   3 14.1143 2.57176   1
   9   7   3 11.9343 1.77838   3
  10  -7   3 -0.4438 1.02681   3
 -10   7  -3 1.23182 1.12016   1
  10   7   3 2.51112 1.71875   1
  11  -7   3 2.07642 1.33588   3
  11  -7   3 5.19546 1.68779   1
  11   7   3 3.26473 2.00216   1
 -11   7  -3 1.75151 1.37900   1
 -11   8   3 3.65442 1.71093   1
  11   8  -3 3.06829 1.81399   1
 -10   8   3 -0.9594 0.99918   1
  10   8  -3 3.01509 1.67904   1
  -9   8   3 6.17784 1.87970   1
   9   8  -3 8.70850 2.09308   1
  -8   8   3 -0.4230 0.92664   1
   8   8  -3 -1.1754 1.18072   1
   7  -8  -3 2.21371 0.98725   3
   7   8  -3 2.12651 1.17118   1
  -7   8   3 0.17045 0.77771   1
   6  -8  -3 -0.0355 0.73582   3
  -6   8   3 0.22806 0.90203   1
   6   8  -3 0.42168 1.04173   1
   5  -8  -3 82.4623 3.34530   3
  -5   8   3 82.9299 4.18501   1
   5   8  -3 80.4324 3.98540   1
   4  -8  -3 85.0627 3.45467   3
   4   8  -3 91.8065 3.36382   3
   4   8  -3 86.8671 4.02752   1
  -4   8   3 92.9581 4.29103   1
   3  -8  -3 172.276 5.37540   3
   3   8  -3 171.550 6.00234   1
   3   8  -3 169.651 5.25103   3
  -3   8   3 170.906 6.34133   1
  -3   8   3 164.217 4.40833   3
   2  -8  -3 5.91585 1.12507   3
   2   8  -3 8.25294 1.33969   1
  -2   8   3 4.95926 1.17632   1
   2   8  -3 8.25116 1.15982   3
  -2   8   3 6.79719 0.84697   3
  -1  -8   3 34.7352 1.38343   3
   1  -8  -3 33.4777 2.04779   3
   1   8  -3 33.0923 1.90899   3
  -1   8   3 34.8353 1.77261   3
   1   8  -3 35.5039 2.18911   1
  -1   8   3 35.9326 2.49144   1
   0  -8  -3 21.2334 1.60758   3
   0  -8   3 21.2072 1.31049   3
   0   8  -3 20.1159 1.52660   3
   0   8  -3 18.2016 1.60265   1
   0   8   3 20.7091 2.17836   1
   0   8   3 20.6032 1.46452   3
   1  -8   3 2.56999 0.75763   3
  -1  -8  -3 0.62347 0.75755   3
   1   8   3 4.84846 1.26267   1
  -1   8  -3 1.98888 0.78992   1
   1   8   3 4.22530 0.87882   3
  -1   8  -3 2.04133 0.74058   3
  -2  -8  -3 15.1119 1.32671   3
   2  -8   3 15.6553 1.45015   3
  -2   8  -3 14.1012 1.38467   3
  -2   8  -3 16.6178 1.74765   1
   2   8   3 12.3740 1.80199   1
   2   8   3 18.1703 1.50068   3
   3  -8   3 23.5316 1.74252   3
  -3  -8  -3 23.7373 1.39295   3
   3   8   3 26.6399 2.30276   1
   3   8   3 28.2416 1.81639   3
  -3   8  -3 23.5200 1.83765   1
  -3   8  -3 23.4536 1.63395   3
   4  -8   3 3.39461 0.96552   3
  -4  -8  -3 3.66812 0.52461   3
   4   8   3 4.13149 0.95238   3
   4   8   3 4.74157 1.41144   1
  -4   8  -3 3.37713 0.99032   1
  -4   8  -3 3.72663 0.81472   3
   5  -8   3 58.4909 2.83166   3
   5   8   3 56.9350 3.58168   1
  -5   8  -3 54.7310 2.25545   3
   5   8   3 55.8606 2.72054   3
  -5   8  -3 50.3055 2.93188   1
   6  -8   3 21.4559 2.03818   3
   6   8   3 23.4567 2.79322   1
   6   8   3 17.7508 1.85351   3
  -6   8  -3 22.4796 2.38350   1
   7  -8   3 0.99323 1.07222   3
   7   8   3 1.03509 1.22380   1
   7   8   3 1.15853 0.90914   3
  -7   8  -3 0.68987 0.85976   1
   8  -8   3 4.19245 1.22729   3
   8   8   3 3.86672 1.15058   3
   8   8   3 3.13005 1.54676   1
  -8   8  -3 5.05584 1.42145   1
   9  -8   3 5.74811 1.47302   3
  -9   8  -3 4.34884 1.51492   1
   9   8   3 4.88726 1.84560   1
   9   8   3 4.92107 1.32221   3
  10  -8   3 -0.4067 1.20250   3
  10   8   3 1.92848 1.68052   1
 -10   8  -3 -1.3393 0.97812   1
  11  -8   3 2.15807 1.50317   3
 -11   8  -3 0.75861 1.34579   1
  11   8   3 2.08878 1.93911   1
 -10   9   3 1.90042 1.46524   1
  10   9  -3 0.18906 1.58728   1
  -9   9   3 6.57480 1.86869   1
   9   9  -3 4.90216 1.79871   1
   8  -9  -3 13.6114 1.82056   3
   8   9  -3 7.97935 2.02229   1
  -8   9   3 10.4915 2.13203   1
   7  -9  -3 0.19821 0.88619   3
   7   9  -3 -0.6493 1.11801   1
  -7   9   3 0.17958 0.85287   1
   6  -9  -3 7.33516 1.35545   3
  -6   9   3 6.49853 1.58980   1
   6   9  -3 6.55027 1.56394   1
   5  -9  -3 80.6671 3.44854   3
   5   9  -3 75.6054 4.03080   1
  -5   9   3 74.7052 4.10989   1
   5   9  -3 82.1010 3.38204   3
   4  -9  -3 2.19369 0.96819   3
   4   9  -3 1.78657 1.09352   1
  -4   9   3 2.47536 1.04281   1
   4   9  -3 1.91866 0.85351   3
   3  -9  -3 104.616 4.02636   3
   3   9  -3 109.760 4.02092   3
  -3   9   3 116.616 5.05838   1
   3   9  -3 106.428 4.63792   1
  -3   9   3 108.875 3.16004   3
   2  -9  -3 55.8166 2.74716   3
  -2   9   3 60.2970 2.32883   3
  -2   9   3 61.3044 3.53369   1
   2   9  -3 62.5442 3.23301   1
   2   9  -3 62.3704 2.83269   3
  -1  -9   3 0.46364 0.36287   3
   1  -9  -3 0.47725 0.72803   3
  -1   9   3 0.05993 0.56543   3
   1   9  -3 0.31297 0.72643   1
  -1   9   3 -0.2285 0.81475   1
   1   9  -3 0.05846 0.63312   3
   0  -9  -3 2.09975 0.76873   3
   0  -9   3 2.52218 0.65478   3
   0   9  -3 3.20320 0.86794   3
   0   9  -3 3.50066 0.98017   1
   0   9   3 1.28851 0.69531   3
   0   9   3 1.94447 0.96485   1
  -1  -9  -3 19.9588 1.59929   3
   1  -9   3 23.1411 1.56899   3
  -1   9  -3 19.3374 1.61337   3
  -1   9  -3 24.4457 1.93370   1
   1   9   3 20.0129 1.57207   3
   1   9   3 22.4314 2.52677   1
  -2  -9  -3 -0.4640 0.55236   3
   2  -9   3 0.35462 0.64530   3
  -2   9  -3 0.80928 0.69651   3
   2   9   3 -0.2833 0.77154   1
   2   9   3 -0.0792 0.63713   3
  -2   9  -3 -0.4686 0.62677   1
  -3  -9  -3 1.46702 0.59738   3
   3  -9   3 2.08771 0.83046   3
  -3   9  -3 0.70971 0.80725   1
   3   9   3 -0.0101 0.71468   3
  -3   9  -3 1.11504 0.72344   3
   3   9   3 1.15076 0.94675   1
   4  -9   3 3.94822 1.08217   3
  -4   9  -3 6.85498 1.34511   1
   4   9   3 5.00879 1.11260   3
   4   9   3 6.98216 1.61147   1
  -4   9  -3 5.79259 0.98681   3
   5  -9   3 1.07464 0.92923   3
   5   9   3 3.48457 1.03463   3
   5   9   3 0.09346 1.05070   1
  -5   9  -3 1.64096 1.01240   1
  -5   9  -3 1.07202 0.71464   3
   6  -9   3 4.44898 1.26076   3
  -6   9  -3 2.71531 1.13936   1
   6   9   3 4.45026 1.51293   1
   6   9   3 3.65644 1.13669   3
   7  -9   3 5.11003 1.33335   3
   7   9   3 6.65868 2.01936   1
  -7   9  -3 6.35250 1.52816   1
   7   9   3 5.60969 1.30481   3
   8  -9   3 0.85198 1.22472   3
   8   9   3 1.73323 1.08303   3
  -8   9  -3 1.66023 1.16239   1
   8   9   3 3.20454 1.63253   1
   9  -9   3 0.00379 1.19605   3
   9   9   3 -0.2411 1.11279   3
  -9   9  -3 0.67005 1.20435   1
   9   9   3 -1.3222 1.47398   1
  10  -9   3 2.73312 1.51539   3
 -10   9  -3 1.90916 1.37002   1
  10   9   3 6.01461 2.26183   1
   9 -10  -3 10.5064 1.90736   3
   9  10  -3 5.77504 2.09454   1
  -9  10   3 10.2325 2.26009   1
   8 -10  -3 2.75976 1.28076   3
   8  10  -3 -1.2710 1.29968   1
  -8  10   3 2.33131 1.28262   1
   7 -10  -3 8.87704 1.53550   3
  -7  10   3 6.64627 1.71005   1
   7  10  -3 5.63303 1.78241   1
   6 -10  -3 8.17935 1.52780   3
   6  10  -3 7.64691 1.79442   1
  -6  10   3 9.57976 1.94908   1
   5 -10  -3 0.35110 0.95167   3
   5  10  -3 -0.2447 0.99518   1
  -5  10   3 -1.0741 0.88086   1
   5  10  -3 0.58886 0.88083   3
   4 -10  -3 3.38975 1.13306   3
   4  10  -3 4.16660 1.29627   1
   4  10  -3 2.73705 1.05037   3
  -4  10   3 2.00220 1.21058   1
   3 -10  -3 0.66071 0.87622   3
   3  10  -3 -0.0608 0.83208   3
   3  10  -3 -0.5934 0.84490   1
  -3  10   3 0.34642 0.86739   1
   2 -10  -3 44.3316 2.55744   3
   2  10  -3 50.6398 3.08489   1
  -2  10   3 47.6185 3.18385   1
   2  10  -3 47.2164 2.58619   3
  -2  10   3 45.6573 2.09451   3
   1 -10  -3 4.64201 1.08764   3
   1  10  -3 4.93652 1.08683   3
  -1  10   3 7.77624 1.62865   1
  -1  10   3 4.86932 0.96191   3
   1  10  -3 7.39201 1.42461   1
   0 -10   3 10.0786 1.08336   3
   0 -10  -3 8.64775 1.29431   3
   0  10   3 12.3420 1.97657   1
   0  10  -3 11.5139 1.44334   3
   0  10  -3 11.0073 1.68101   1
   0  10   3 13.0149 1.42079   3
  -1 -10  -3 8.69392 1.21096   3
   1 -10   3 10.9075 1.26510   3
  -1  10  -3 7.34606 1.46861   1
   1  10   3 9.98096 1.88872   1
   1  10   3 12.0184 1.37646   3
  -1  10  -3 10.5128 1.40559   3
   2 -10   3 0.81445 0.74877   3
  -2 -10  -3 0.02616 0.66210   3
   2  10   3 1.88146 1.13224   1
  -2  10  -3 0.84295 0.78235   3
   2  10   3 1.22152 0.74287   3
  -2  10  -3 0.71521 0.90931   1
  -3 -10  -3 19.8314 1.35351   3
   3 -10   3 22.8962 1.87393   3
   3  10   3 19.3749 2.51874   1
   3  10   3 24.6006 1.97484   3
  -3  10  -3 23.6622 2.38396   1
  -3  10  -3 23.2269 1.83034   3
   4 -10   3 33.5405 2.26340   3
   4  10   3 31.6069 2.24914   3
  -4  10  -3 30.7507 1.94994   3
   4  10   3 34.6127 3.42627   1
  -4  10  -3 32.1716 2.61040   1
   5 -10   3 7.05738 1.33175   3
   5  10   3 6.40692 1.32059   3
   5  10   3 10.6123 2.11793   1
  -5  10  -3 9.23850 1.71096   1
  -5  10  -3 9.15376 1.15030   3
   6 -10   3 2.22006 1.13516   3
  -6  10  -3 2.25655 1.08596   1
   6  10   3 2.23499 1.47962   1
   6  10   3 3.33910 1.22537   3
   7 -10   3 9.67433 1.72417   3
   7  10   3 10.3258 2.29517   1
  -7  10  -3 11.1725 1.96776   1
   7  10   3 11.8776 1.81187   3
   8 -10   3 6.63964 1.64382   3
   8  10   3 4.34531 1.82576   1
  -8  10  -3 6.25270 1.61610   1
   8  10   3 3.72788 1.44516   3
   9 -10   3 -0.1091 1.28000   3
   9  10   3 -0.5700 1.60160   1
   9  10   3 -0.3732 1.05317   3
   8 -11  -3 12.8927 2.05463   3
  -8  11   3 13.8648 2.52460   1
   8  11  -3 13.2341 2.60171   1
   7 -11  -3 5.34191 1.52413   3
  -7  11   3 3.78701 1.59912   1
   7  11  -3 5.17275 1.74340   1
   6 -11  -3 6.73205 1.45507   3
  -6  11   3 5.11787 1.58883   1
   6  11  -3 3.32466 1.21141   3
   6  11  -3 6.22735 1.69390   1
   5 -11  -3 0.32360 0.96066   3
   5  11  -3 -0.5518 0.86927   3
  -5  11   3 1.57260 1.14737   1
   5  11  -3 -0.0497 1.07406   1
   4 -11  -3 5.51663 1.27256   3
   4  11  -3 2.45571 1.33826   1
   4  11  -3 4.93101 1.29810   3
  -4  11   3 4.84755 1.58234   1
   3 -11  -3 3.95345 1.13608   3
   3  11  -3 4.57906 1.41459   1
  -3  11   3 4.66156 1.57425   1
   3  11  -3 2.70753 1.14352   3
   2 -11  -3 3.18634 0.97890   3
  -2  11   3 4.39506 0.90490   3
   2  11  -3 3.48518 1.09366   3
   2  11  -3 3.77620 1.28688   1
  -2  11   3 2.99955 1.30763   1
   1 -11  -3 0.82318 0.88036   3
  -1  11   3 0.23791 0.94756   1
   1  11  -3 0.05603 0.77991   3
  -1  11   3 -0.6474 0.65134   3
   1  11  -3 -0.0656 0.95378   1
   0 -11  -3 13.4462 1.59975   3
   0 -11   3 12.2512 1.15201   3
   0  11   3 13.2216 1.52254   3
   0  11   3 14.0920 2.22003   1
   0  11  -3 8.93153 1.43305   3
   0  11  -3 10.2847 1.77124   1
   1 -11   3 -0.4601 0.63673   3
  -1 -11  -3 0.51793 0.78464   3
  -1  11  -3 1.31099 0.86402   3
  -1  11  -3 0.40522 0.86631   1
   1  11   3 0.52569 0.92931   1
   1  11   3 0.54310 0.77783   3
  -2 -11  -3 0.54290 0.69637   3
   2 -11   3 0.20422 0.76177   3
  -2  11  -3 -0.7599 0.82264   1
  -2  11  -3 0.09804 0.80976   3
   2  11   3 0.33690 1.10577   1
   2  11   3 0.00209 0.74088   3
   3 -11   3 0.94155 0.84215   3
  -3  11  -3 2.30844 0.99757   3
  -3  11  -3 -0.4296 0.87384   1
   3  11   3 0.03616 1.07201   1
   3  11   3 0.88179 0.83731   3
   4 -11   3 -0.8230 0.77283   3
  -4  11  -3 -0.0688 0.79308   3
   4  11   3 -1.0367 1.13597   1
  -4  11  -3 -0.5029 0.99276   1
   4  11   3 -0.0840 0.88587   3
   5 -11   3 -0.4138 0.83981   3
   5  11   3 0.94430 1.24770   1
   5  11   3 0.04880 0.84971   3
   6 -11   3 0.87260 1.05722   3
   6  11   3 1.34477 1.03544   3
   6  11   3 -1.4688 1.20627   1
   7 -11   3 2.15900 1.27067   3
   7  11   3 1.92105 1.63754   1
   7  11   3 6.21453 1.58109   3
   8 -11   3 1.84594 1.32476   3
   8  11   3 1.05970 1.26877   3
   8  11   3 2.08021 1.75246   1
   7 -12  -3 2.17514 1.30722   3
   7  12  -3 1.45056 1.53901   1
  -7  12   3 2.96678 1.53726   1
   6 -12  -3 0.65060 1.16530   3
  -6  12   3 -0.5415 1.09276   1
   6  12  -3 -0.1260 1.35925   1
   6  12  -3 0.92192 1.18061   3
   5 -12  -3 3.92208 1.35693   3
  -5  12   3 1.52451 1.21659   1
   5  12  -3 4.47729 1.40915   3
   5  12  -3 3.57144 1.63500   1
   4 -12  -3 1.99438 1.10664   3
   4  12  -3 0.98558 1.20441   1
   4  12  -3 1.43906 1.14069   3
  -4  12   3 1.69093 1.27111   1
   3 -12  -3 19.1605 2.06184   3
  -3  12   3 19.5817 2.70705   1
   3  12  -3 16.2035 2.02034   3
   3  12  -3 20.2038 2.52713   1
   2 -12  -3 3.72236 1.24050   3
   2  12  -3 0.91222 1.09058   1
   2  12  -3 1.89473 1.06162   3
  -2  12   3 3.10887 1.35970   1
  -2  12   3 2.90105 0.92236   3
   1 -12  -3 0.02405 0.93675   3
  -1  12   3 1.96322 1.27928   1
   1  12  -3 1.61112 0.97840   3
  -1  12   3 0.00011 0.75417   3
   0 -12  -3 3.09002 1.06444   3
   0  12  -3 3.33574 1.11234   3
   0  12   3 3.29806 1.43018   1
   0  12   3 1.95549 0.97243   3
  -1 -12  -3 1.61279 0.88251   3
   1 -12   3 0.84965 0.69350   3
   1  12   3 1.60537 1.01674   3
  -1  12  -3 2.23785 1.03909   3
   1  12   3 -1.2759 0.81111   1
  -2 -12  -3 -0.3484 0.65611   3
   2 -12   3 0.61456 0.87694   3
  -2  12  -3 -0.6168 0.84281   3
   2  12   3 0.29787 0.84654   3
   2  12   3 -0.1728 1.17839   1
   3 -12   3 3.86571 1.12905   3
   3  12   3 3.77468 1.21675   3
  -3  12  -3 4.73760 1.25924   3
   3  12   3 4.44465 1.74049   1
   4 -12   3 0.79887 1.02912   3
   4  12   3 -0.3443 1.25867   1
  -4  12  -3 0.23847 0.86785   3
   4  12   3 0.52348 1.01479   3
   5 -12   3 10.8281 1.71503   3
   5  12   3 10.7052 1.86707   3
   5  12   3 9.72188 2.20048   1
   6 -12   3 14.7007 1.98233   3
   6  12   3 14.0278 2.65227   1
   6  12   3 12.2464 1.89582   3
   5 -13  -3 2.37337 1.28812   3
   5  13  -3 5.81492 1.62301   3
  -5  13   3 10.3217 2.23737   1
   4 -13  -3 3.64058 1.26926   3
   4  13  -3 -0.8779 1.02056   3
  -4  13   3 0.18046 1.14800   1
   3 -13  -3 0.17844 1.02308   3
   3  13  -3 -0.5780 1.00079   3
  -3  13   3 0.49045 1.08835   1
   2 -13  -3 7.67629 1.58928   3
  -2  13   3 8.04211 2.08766   1
   2  13  -3 7.99255 1.64530   3
   1 -13  -3 9.23820 1.59285   3
   1  13  -3 12.3236 1.85040   3
  -1  13   3 10.9238 1.49290   3
  -1  13   3 8.10895 2.08612   1
   0 -13  -3 6.37252 1.38668   3
   0  13  -3 7.00570 1.57695   3
   0  13   3 11.3160 2.34854   1
   0  13   3 7.66389 1.38976   3
  -1 -13  -3 1.09164 0.92263   3
   1  13   3 -0.5180 0.95125   3
  -1  13  -3 2.13822 1.17989   3
   1  13   3 -1.8238 1.04878   1
   2 -13   3 11.7345 1.51004   3
   2  13   3 8.18155 2.05717   1
   2  13   3 12.9947 1.80440   3
  -2  13  -3 14.5429 1.85292   3
   3 -13   3 2.06113 1.12255   3
  -3  13  -3 2.70287 1.18902   3
   3  13   3 3.07782 1.24757   3
   3  13   3 2.11346 1.59794   1
   4 -13   3 4.10681 1.37452   3
   4  13   3 5.72733 1.49205   3
   4  13   3 -0.1634 1.51351   1
   5 -13   3 8.05470 1.70242   3
   5  13   3 8.23982 1.77151   3
   5  13   3 8.80947 2.28379   1
   1 -14  -3 11.7215 1.77564   3
   1  14  -3 7.75445 1.73194   3
  -1  14   3 7.76046 2.05968   1
   0 -14  -3 2.56729 1.18410   3
   0  14  -3 3.20843 1.45216   3
   0  14   3 0.85698 1.11351   3
   0  14   3 2.38934 1.75072   1
  -1  14  -3 0.96608 1.20025   3
   1  14   3 -0.2202 1.48614   1
   1  14   3 1.23002 1.18132   3
  13   0  -4 -2.3401 0.98116   1
 -13   0   4 0.20747 1.08695   1
  12   0  -4 10.9709 2.25873   1
 -12   0   4 10.1222 2.20700   1
 -11   0   4 0.04108 0.81979   1
  11   0  -4 0.19885 1.05560   1
  10   0  -4 3.70130 1.23081   1
 -10   0   4 3.48760 1.24919   1
   9   0  -4 0.21794 0.86200   1
  -9   0   4 0.03652 0.82905   1
   8   0  -4 24.0456 2.43059   1
  -8   0   4 24.1506 2.05474   1
  -7   0   4 -0.0776 0.48739   1
   7   0  -4 -0.1400 0.53599   1
  -6   0   4 23.4029 1.58388   2
  -6   0   4 25.1828 1.72878   1
  -5   0   4 0.59170 0.45956   2
  -5   0   4 0.50709 0.47041   1
  -4   0   4 7.45334 0.96561   1
  -3   0   4 0.13128 0.29966   1
  -3   0   4 -0.5399 0.22643   2
  -2   0   4 1167.08 29.2869   2
  -2   0   4 1141.48 28.5549   1
  -1   0   4 -0.1116 0.24541   2
   0   0   4 -0.1452 0.11827   2
   1   0   4 0.06372 0.36714   2
  -1   0  -4 0.28986 0.37294   3
   1   0   4 0.01086 0.28625   3
   2   0   4 23.5973 1.13680   1
   2   0   4 25.8168 1.35594   2
   2   0   4 21.9300 1.01678   3
  -2   0  -4 22.8140 1.07237   3
   3   0   4 2.03738 0.44436   3
   3   0   4 2.18245 0.58216   2
   3   0   4 1.25760 0.44326   1
  -3   0  -4 2.09728 0.52756   1
  -4   0  -4 2403.14 54.3568   3
  -4   0  -4 2236.96 57.4046   1
   4   0   4 2346.16 54.1967   3
   4   0   4 2318.16 57.4011   1
  -5   0  -4 0.19920 0.47771   1
   5   0   4 -0.3039 0.46313   1
  -5   0  -4 0.01807 0.10930   3
   5   0   4 -0.7999 0.31683   3
  -6   0  -4 414.088 11.9368   1
   6   0   4 421.331 10.6613   3
   6   0   4 422.156 11.9214   1
   7   0   4 -0.9219 0.68406   1
  -7   0  -4 0.96417 0.76123   1
   7   0   4 0.51219 0.54437   3
  -8   0  -4 167.679 6.33539   1
   8   0   4 163.647 5.12903   3
   8   0   4 172.514 6.31347   1
   9   0   4 0.20922 0.66485   3
  -9   0  -4 -0.8312 0.60493   1
   9   0   4 0.83153 0.87477   1
  10   0   4 0.57791 0.85730   1
 -10   0  -4 -0.0145 0.80832   1
 -11   0  -4 -0.1469 1.19060   1
  11   0   4 -0.2534 1.14663   1
  12   0   4 5.05916 1.72925   1
  13   0   4 -1.9806 1.02274   1
  13  -1  -4 0.16953 1.40037   1
 -13  -1   4 2.28649 1.46240   1
 -13   1   4 1.79280 1.43832   1
  13   1  -4 1.97560 1.46556   1
 -12  -1   4 8.00748 2.02429   1
  12  -1  -4 4.16201 1.65350   1
 -12   1   4 9.79712 2.15442   1
  12   1  -4 9.42009 2.05631   1
 -11  -1   4 2.54786 1.32197   1
  11  -1  -4 2.67365 1.34326   1
  11   1  -4 1.00154 1.15969   1
 -11   1   4 4.01662 1.46425   1
  10  -1  -4 11.7725 1.93327   1
 -10  -1   4 8.17654 1.72951   1
 -10   1   4 8.35961 1.74429   1
  10   1  -4 9.19171 1.78943   1
   9  -1  -4 16.1182 2.21481   1
  -9  -1   4 17.3532 2.24393   1
  -9   1   4 14.7741 2.17859   1
   9   1  -4 13.1165 2.05521   1
  -8  -1   4 16.6675 1.94146   1
  -8   1   4 14.0593 1.89429   1
   8   1  -4 11.4906 1.68136   1
  -7  -1   4 32.0890 2.17414   1
   7   1  -4 30.1342 2.11772   1
  -7   1   4 29.4398 2.16352   1
  -6  -1   4 1.44616 0.54652   2
  -6  -1   4 1.79661 0.66007   1
   6   1  -4 7.64817 1.20295   1
  -6   1   4 1.76191 0.68197   1
  -6   1   4 0.93457 0.61227   2
  -5  -1   4 91.3809 3.38505   1
  -5  -1   4 75.4314 2.98742   2
  -5   1   4 92.7866 3.40259   2
   5   1  -4 85.6543 3.30321   1
  -5   1   4 87.1222 3.38232   1
  -4  -1   4 33.7638 1.71001   1
  -4  -1   4 32.2527 1.53812   2
  -4   1   4 33.6492 1.75922   2
  -4   1   4 34.4893 1.76862   1
   4   1  -4 34.7086 1.70935   1
  -3  -1   4 21.5680 1.11310   2
  -3  -1   4 20.0851 1.11847   1
   3   1  -4 17.8990 1.07897   1
  -2  -1   4 750.367 18.8227   1
  -2  -1   4 765.419 19.3024   2
  -2   1   4 747.528 19.0377   1
  -2   1   4 757.145 19.5425   2
  -1  -1   4 929.346 24.0434   2
  -1   1   4 967.012 23.5662   1
   0  -1   4 291.055 7.92460   2
   0   1   4 292.584 7.64621   1
  -1  -1  -4 304.174 7.21768   3
  -1  -1  -4 297.813 7.20662   3
   1  -1   4 286.376 8.02438   2
   1  -1   4 298.660 7.11525   3
   1   1   4 299.789 7.97274   2
  -1   1  -4 289.376 7.13812   3
   1   1   4 295.005 7.70531   1
   1   1   4 268.794 7.09725   3
   2  -1   4 1992.43 48.3390   1
   2  -1   4 1976.03 45.9603   3
  -2  -1  -4 2000.57 45.9735   3
  -2   1  -4 1968.90 48.3405   1
   2   1   4 1986.29 48.6285   1
   2   1   4 1979.53 45.9610   3
  -2   1  -4 1937.24 45.9363   3
   2   1   4 1980.56 49.6808   2
   3  -1   4 157.873 4.27068   3
  -3  -1  -4 148.728 4.15658   3
   3  -1   4 156.436 4.58480   1
  -3   1  -4 148.134 4.17621   3
   3   1   4 158.576 4.27481   3
  -3   1  -4 160.260 4.62110   1
   3   1   4 163.541 4.85431   2
   4  -1   4 72.7186 2.75605   1
   4  -1   4 71.5109 2.40089   3
  -4  -1  -4 69.5990 2.17873   3
  -4   1  -4 74.3464 2.27432   3
   4   1   4 72.1010 2.41519   3
   4   1   4 71.5140 2.85936   1
   4   1   4 74.3835 2.86415   2
  -4   1  -4 72.1885 2.76830   1
  -5  -1  -4 444.081 10.4925   3
   5  -1   4 451.825 12.2375   1
   5  -1   4 445.916 11.1740   3
  -5   1  -4 454.494 12.2884   1
  -5   1  -4 452.570 10.6615   3
   5   1   4 440.884 11.1752   3
   5   1   4 438.158 12.3592   1
   6  -1   4 5.17753 0.79821   3
   6  -1   4 5.33658 1.05565   1
   6   1   4 3.99395 1.01410   1
  -6   1  -4 3.57324 0.90560   1
   6   1   4 3.87297 0.74962   3
   7  -1   4 90.1045 3.18176   3
  -7  -1  -4 89.2455 4.01026   1
   7  -1   4 91.6234 3.90760   1
   7   1   4 90.8322 3.20156   3
  -7   1  -4 88.4109 3.88852   1
   7   1   4 90.1712 3.98873   1
   8  -1   4 5.48404 1.35096   1
   8  -1   4 6.34559 1.05913   3
   8   1   4 5.14515 1.44167   1
  -8   1  -4 6.21081 1.41947   1
   8   1   4 6.24848 1.05807   3
   9  -1   4 0.72581 0.86819   1
   9  -1   4 -0.4484 0.57861   3
   9   1   4 0.15340 0.84942   1
  -9   1  -4 0.49536 0.76838   1
   9   1   4 0.65600 0.66774   3
  10  -1   4 4.55267 1.36085   1
  10   1   4 3.50626 1.33129   1
 -10   1  -4 4.79131 1.46488   1
  11  -1   4 0.72144 1.14808   1
 -11   1  -4 1.87230 1.32892   1
  11   1   4 0.26624 1.20281   1
  12  -1   4 7.75751 2.01642   1
 -12   1  -4 11.0905 2.35544   1
  12   1   4 12.7156 2.47101   1
  13  -1   4 -0.5863 1.28317   1
  13   1   4 0.33055 1.39543   1
 -13   1  -4 -1.5250 1.22036   1
 -13  -2   4 14.6474 2.73775   1
  13  -2  -4 14.0798 2.55622   1
  13   2  -4 12.7380 2.59038   1
 -13   2   4 12.2387 2.46354   1
 -12  -2   4 -0.6892 0.90165   1
  12  -2  -4 -0.4526 1.13752   1
  12   2  -4 0.92635 1.19103   1
 -12   2   4 0.51056 1.00374   1
 -11  -2   4 3.52992 1.42383   1
  11  -2  -4 5.28601 1.64038   1
 -11   2   4 3.94932 1.53370   1
  11   2  -4 8.49571 1.92110   1
  10  -2  -4 34.6189 2.89113   1
 -10  -2   4 36.6936 2.99902   1
 -10   2   4 34.4515 2.90754   1
  10   2  -4 39.5222 3.06375   1
  -9  -2   4 41.9927 3.06031   1
  -9   2   4 47.1591 3.11966   1
   9   2  -4 53.0214 3.30689   1
  -8  -2   4 160.254 6.06824   1
  -8   2   4 158.664 6.12206   1
   8   2  -4 153.507 6.01214   1
  -7  -2   4 29.6417 2.09081   1
   7   2  -4 28.8143 2.08774   1
  -6  -2   4 243.519 7.53623   1
  -6   2   4 232.693 7.54235   1
  -6   2   4 241.432 7.61976   2
   6   2  -4 238.052 7.47168   1
  -5  -2   4 1.14250 0.41860   2
  -5  -2   4 0.80820 0.52185   1
  -5   2   4 2.29512 0.72932   2
  -5   2   4 1.39578 0.59633   1
   5   2  -4 0.98847 0.58201   1
  -4  -2   4 5.32492 0.78213   1
  -4  -2   4 6.10593 0.68819   2
   4   2  -4 4.81405 0.78873   1
  -4   2   4 9.55925 1.13164   1
  -4   2   4 6.41999 0.96012   2
  -3  -2   4 146.726 4.45375   1
  -3  -2   4 151.216 4.29425   2
   3   2  -4 151.171 4.47638   1
  -3   2   4 148.364 4.70432   1
  -2  -2   4 187.371 5.12150   1
  -2  -2   4 193.775 5.19370   2
  -2   2   4 174.642 5.55303   2
   2   2  -4 190.003 5.11261   1
  -1  -2   4 796.041 19.9829   2
  -1   2   4 779.944 19.7832   1
  -1   2   4 772.975 20.2320   2
   0  -2   4 267.017 7.27976   2
   0  -2  -4 277.278 6.57309   3
   0   2   4 260.579 7.29160   2
   0   2   4 263.884 6.36743   3
   0   2   4 254.718 7.16430   1
  -1  -2  -4 5.91274 0.64755   3
   1  -2   4 6.20901 0.76638   2
   1  -2   4 6.45607 0.56327   3
   1   2   4 5.61291 0.75689   1
   1   2   4 6.20712 0.67501   2
  -1   2  -4 5.05102 0.52618   3
  -2  -2  -4 2.63263 0.49529   3
   2  -2   4 4.47906 0.55910   3
   2   2   4 2.40832 0.44411   3
  -2   2  -4 4.06672 0.52752   3
   2   2   4 3.60314 0.54287   2
  -2   2  -4 4.18585 0.50470   1
   3  -2   4 323.543 8.22912   3
  -3  -2  -4 321.421 8.10217   3
   3   2   4 322.370 9.07805   1
  -3   2  -4 326.345 8.16895   3
   3   2   4 336.814 8.25780   3
  -3   2  -4 322.567 8.72183   1
   3   2   4 326.182 8.96487   2
  -4  -2  -4 1045.31 24.2150   3
   4  -2   4 1014.83 24.5742   3
   4   2   4 995.235 24.5417   3
   4   2   4 1041.62 26.4497   1
  -4   2  -4 1072.55 24.3815   3
   4   2   4 1010.74 26.5491   2
  -4   2  -4 1069.22 24.3951   3
  -4   2  -4 1005.23 26.0815   1
   5  -2   4 25.3957 1.57944   1
   5  -2   4 23.9394 1.38130   3
  -5  -2  -4 24.1097 0.79630   3
   5   2   4 27.2739 1.81316   1
  -5   2  -4 24.9835 1.10199   3
   5   2   4 23.4675 1.56167   2
   5   2   4 25.1800 1.39270   3
  -5   2  -4 24.3356 1.60650   1
   6  -2   4 40.8810 1.92293   3
   6  -2   4 40.1187 2.27985   1
   6   2   4 38.6419 2.40826   1
   6   2   4 40.6753 1.88301   3
   6   2   4 43.4298 2.25062   2
  -6   2  -4 39.4769 2.29921   1
   7  -2   4 0.99369 0.80801   1
   7  -2   4 1.02334 0.74156   3
  -7   2  -4 1.25756 0.77154   1
   7   2   4 1.62230 0.70574   3
   7   2   4 0.87938 0.97996   1
   7   2   4 0.64332 0.76659   2
   8  -2   4 16.0152 1.56838   3
   8  -2   4 14.5399 1.86543   1
   8   2   4 19.4050 1.53796   3
   8   2   4 16.6129 2.08577   1
  -8   2  -4 16.9545 2.00808   1
   8   2   4 14.9409 1.78785   2
   9  -2   4 0.26652 0.73879   3
   9  -2   4 0.77442 0.84235   1
   9   2   4 0.41077 0.65634   3
   9   2   4 -0.3682 0.87447   2
   9   2   4 -0.9100 0.82044   1
  -9   2  -4 0.73725 0.83155   1
  10  -2   4 0.69739 1.02511   1
  10   2   4 -1.1012 0.81281   1
 -10   2  -4 -0.6148 0.72572   1
  11  -2   4 32.8367 3.47740   1
  11   2   4 31.2213 3.38143   1
 -11   2  -4 32.0615 3.31265   1
  12  -2   4 1.82178 1.49506   1
 -12   2  -4 -0.9762 1.10067   1
  12   2   4 -0.2139 1.31768   1
  13  -2   4 0.97506 1.51594   1
 -13   2  -4 1.04030 1.38488   1
  13   2   4 0.39997 1.37423   1
  13  -3  -4 12.7353 2.63641   1
  13   3  -4 11.5554 2.54324   1
 -13   3   4 11.9732 2.55360   1
  12  -3  -4 3.08355 1.41576   1
  12   3  -4 -0.0343 1.36741   1
 -12   3   4 1.28629 1.34636   1
  11  -3  -4 23.2969 2.78948   1
 -11   3   4 20.1376 2.63391   1
  11   3  -4 24.6546 3.04797   1
 -10  -3   4 0.15135 1.03974   1
  10   3  -4 -0.2189 1.01817   1
 -10   3   4 0.04285 0.86562   1
  -9  -3   4 75.1348 4.11637   1
   9   3  -4 76.0049 4.11759   1
  -9   3   4 76.3647 4.11690   1
  -8  -3   4 2.69178 1.01071   1
   8   3  -4 3.34269 1.13355   1
  -8   3   4 2.09248 0.99662   1
  -7  -3   4 7.90288 1.34585   1
  -7   3   4 6.08720 1.19199   1
   7   3  -4 10.6394 1.52588   1
  -6  -3   4 18.5832 1.58958   1
  -6   3   4 20.1234 1.69402   2
   6   3  -4 15.7061 1.64236   1
  -5  -3   4 215.810 6.75575   1
  -5  -3   4 219.624 6.10479   2
   5   3  -4 213.869 6.73022   1
  -5   3   4 226.233 7.08823   2
  -4  -3   4 453.635 11.3023   2
  -4   3   4 406.506 11.9313   1
   4   3  -4 436.119 11.7383   1
  -3  -3   4 23.2853 1.00689   2
   3   3  -4 22.3264 1.29301   1
  -3   3   4 23.2829 1.44703   1
  -3   3   4 23.1873 1.49754   2
  -2  -3   4 1648.48 40.3122   2
  -2   3   4 1576.67 40.9271   2
   2   3  -4 1606.27 39.6662   1
  -1  -3   4 3152.01 77.8899   2
   1  -3  -4 3073.81 71.4220   3
   1   3  -4 3059.97 75.6689   1
  -1   3   4 3074.11 77.3259   2
   0  -3   4 3.78766 0.34306   3
   0  -3   4 3.11706 0.58830   2
   0  -3  -4 2.94361 0.51319   3
   0   3  -4 3.50897 0.44084   3
   0   3   4 3.83347 0.60525   2
   0   3   4 2.45226 0.35105   3
  -1  -3  -4 3.72965 0.58371   3
  -1   3  -4 2.99259 0.48361   3
  -1   3  -4 3.69308 0.42339   1
   1   3   4 3.39540 0.51657   2
   2  -3   4 55.2080 1.92370   3
   2   3   4 54.0513 2.34829   1
  -2   3  -4 55.1868 1.89151   3
   2   3   4 51.8448 1.89049   3
  -2   3  -4 55.5139 1.93297   1
   2   3   4 50.7932 1.97544   2
   3  -3   4 239.954 6.28706   3
  -3  -3  -4 238.211 6.12790   3
   3   3   4 239.723 7.15857   1
   3   3   4 237.850 6.30211   3
   3   3   4 235.998 6.69367   2
  -3   3  -4 232.887 6.62782   1
  -3   3  -4 237.119 6.20384   3
   4  -3   4 3.57634 0.66196   3
  -4  -3  -4 4.37491 0.56059   3
  -4   3  -4 4.97642 0.67203   3
   4   3   4 5.21957 0.77515   3
   4   3   4 4.40987 1.00958   1
   4   3   4 4.77400 0.71165   2
  -4   3  -4 4.23934 0.77466   1
   5  -3   4 128.210 3.97631   3
  -5   3  -4 127.398 3.58918   3
   5   3   4 127.359 4.77536   1
   5   3   4 128.848 4.25976   2
   5   3   4 133.027 4.02191   3
  -5   3  -4 128.909 4.49281   1
   6  -3   4 32.8917 1.80649   3
  -6   3  -4 37.7614 2.21087   1
   6   3   4 37.7233 1.98192   2
   6   3   4 35.9897 1.84005   3
   6   3   4 35.5151 2.39943   1
   7  -3   4 96.4631 4.10547   1
   7  -3   4 100.249 3.50772   3
  -7   3  -4 102.737 4.24536   1
   7   3   4 96.4723 3.47269   3
   7   3   4 97.2173 3.82408   2
   7   3   4 90.7291 4.38018   1
   8  -3   4 0.28834 0.70405   3
   8  -3   4 0.16234 0.77702   1
  -8   3  -4 0.60315 0.75225   1
   8   3   4 1.10767 1.01993   1
   8   3   4 1.49862 0.72290   3
   8   3   4 0.21191 0.76641   2
   9  -3   4 6.23570 1.17748   3
   9  -3   4 7.26212 1.45962   1
   9   3   4 5.89552 1.59044   1
  -9   3  -4 7.82183 1.53773   1
   9   3   4 8.99827 1.30694   3
  10  -3   4 7.89460 1.34024   3
  10  -3   4 6.74374 1.54169   1
 -10   3  -4 5.74196 1.45671   1
  10   3   4 5.67553 1.74403   1
  11  -3   4 1.62614 1.37457   1
 -11   3  -4 -0.3034 1.01367   1
  11   3   4 -0.2412 1.35125   1
  12  -3   4 7.37117 2.00083   1
  12   3   4 10.7159 2.44116   1
 -12   3  -4 5.74988 1.82156   1
 -13   3  -4 2.67247 1.60147   1
  13  -4  -4 4.47846 1.84281   1
 -13   4   4 4.83234 1.83980   1
  13   4  -4 2.32479 1.76468   1
  12  -4  -4 4.78159 1.82606   1
 -12   4   4 3.88053 1.58045   1
  12   4  -4 4.03483 1.77108   1
 -11   4   4 7.62223 1.84482   1
  11   4  -4 14.0642 2.44595   1
 -10   4   4 9.98168 1.93032   1
  10   4  -4 8.98510 1.87155   1
  -9   4   4 0.06253 0.92590   1
   9   4  -4 2.04333 1.09012   1
  -8   4   4 5.25257 1.31974   1
   8   4  -4 6.20222 1.50328   1
  -7   4   4 1.48128 0.84549   1
   7   4  -4 2.00134 1.06238   1
  -4  -4   4 110.539 3.11515   2
   4   4  -4 111.832 3.94138   1
  -4   4   4 110.791 4.25817   2
   3  -4  -4 56.4094 1.90434   3
  -3  -4   4 60.1413 1.81346   2
   3   4  -4 53.9110 2.30469   1
  -3   4   4 54.4090 2.55280   2
   2  -4  -4 22.4849 1.14108   3
  -2  -4   4 23.3947 1.00597   2
  -2   4   4 20.3070 1.43550   2
   2   4  -4 20.8715 1.22994   1
   1  -4  -4 775.748 18.1588   3
  -1  -4   4 766.601 19.4448   2
  -1   4   4 741.169 19.8479   2
   1   4  -4 749.184 17.9744   3
   1   4  -4 758.530 19.0493   1
   0  -4  -4 88.9492 2.80443   3
   0   4  -4 88.6051 2.78265   1
   0   4   4 90.0224 3.14176   2
   0   4   4 90.4340 2.64074   3
   0   4  -4 91.4944 2.71319   3
   1  -4   4 63.3759 2.06310   3
   1   4   4 63.0303 2.31529   2
  -1   4  -4 59.9131 2.11034   3
  -1   4  -4 63.0744 2.15789   1
   2   4   4 57.9244 2.10385   2
   2   4   4 47.5839 2.39996   1
   2   4   4 54.6974 2.03632   3
  -2   4  -4 59.0553 2.13211   1
  -2   4  -4 59.6869 2.07076   3
   3  -4   4 125.472 3.86944   3
  -3  -4  -4 128.835 3.71676   3
  -3   4  -4 136.054 3.83965   3
  -3   4  -4 133.012 4.15220   1
   3   4   4 125.543 4.54718   1
   3   4   4 130.469 3.97214   2
   3   4   4 128.103 3.90267   3
  -4  -4  -4 277.904 6.90035   3
   4  -4   4 270.554 7.33942   3
   4   4   4 277.711 7.36817   3
  -4   4  -4 267.965 7.86721   1
  -4   4  -4 270.240 7.14708   3
   4   4   4 272.239 8.43242   1
   4   4   4 279.190 7.64808   2
  -5  -4  -4 2.00118 0.26214   3
   5  -4   4 0.38039 0.57773   3
   5   4   4 0.13656 0.36565   1
  -5   4  -4 2.29986 0.60313   3
   5   4   4 1.80337 0.65307   3
  -5   4  -4 2.54975 0.76905   1
   5   4   4 2.44963 0.56824   2
   6  -4   4 0.00799 0.61821   3
  -6   4  -4 0.75312 0.65234   1
   6   4   4 -0.1129 0.39269   2
   6   4   4 -0.2347 0.58879   3
  -6   4  -4 0.05077 0.29899   3
   6   4   4 1.61275 1.00293   1
   7  -4   4 27.0844 1.87799   3
  -7   4  -4 31.5866 2.26065   1
   7   4   4 28.3709 2.44164   1
   7   4   4 30.9394 1.92936   3
   8  -4   4 1.41040 0.86560   1
   8  -4   4 -0.5797 0.68345   3
   8   4   4 0.64544 1.11452   1
  -8   4  -4 1.28054 0.84035   1
   8   4   4 -0.6434 0.65192   3
   9  -4   4 0.18631 0.76906   1
   9  -4   4 1.39180 0.86839   3
   9   4   4 -0.1504 0.96484   1
   9   4   4 0.31752 0.76162   3
  -9   4  -4 -0.3651 0.77245   1
  10  -4   4 -0.3782 0.94248   1
  10  -4   4 -1.0044 0.81365   3
  10   4   4 -0.6799 1.13170   1
 -10   4  -4 -0.4038 0.75046   1
  11  -4   4 13.2469 2.21756   1
  11  -4   4 11.2201 1.78811   3
 -11   4  -4 13.5296 2.28702   1
  11   4   4 10.0212 2.26613   1
  12  -4   4 0.75974 1.33801   1
 -12   4  -4 -1.4135 0.99339   1
  12   4   4 0.56997 1.64984   1
 -12   5   4 6.24418 1.89092   1
  12   5  -4 4.45014 1.91110   1
  11   5  -4 10.6916 2.20432   1
 -11   5   4 13.7007 2.41630   1
  10   5  -4 0.47716 1.10205   1
 -10   5   4 0.73086 0.98599   1
   9   5  -4 15.2275 2.20359   1
  -9   5   4 15.2068 2.22369   1
  -8   5   4 -0.6642 0.66189   1
   8   5  -4 0.76562 0.95805   1
  -7   5   4 36.2396 2.66375   1
   7   5  -4 27.5380 2.36024   1
  -6   5   4 5.11917 1.16628   1
   6   5  -4 4.73096 1.23238   1
   5  -5  -4 51.3774 2.01150   3
   5   5  -4 50.9869 2.68078   1
  -5   5   4 50.0089 2.85960   2
   4  -5  -4 82.4208 2.67387   3
  -4   5   4 75.7989 3.49397   2
  -4   5   4 77.2393 3.43853   1
   4   5  -4 81.5703 3.28343   1
  -3  -5   4 33.7317 1.09580   2
   3  -5  -4 30.4131 1.50039   3
   3   5  -4 30.7446 1.27583   3
   3   5  -4 33.1069 1.82349   1
  -3   5   4 33.1969 2.00741   1
  -3   5   4 29.0537 1.94104   2
  -2  -5   4 177.840 4.82272   2
   2  -5  -4 164.682 4.78286   3
  -2   5   4 178.008 5.64964   2
  -2   5   4 165.086 5.65741   1
   2   5  -4 167.723 5.20916   1
   2   5  -4 176.321 4.64887   3
   1  -5  -4 121.465 3.68294   3
  -1  -5   4 122.169 3.79619   2
   1   5  -4 124.649 3.57305   3
   1   5  -4 120.981 3.86507   1
  -1   5   4 123.713 3.37949   3
  -1   5   4 118.369 4.33864   1
  -1   5   4 124.598 4.22767   2
   0  -5  -4 208.326 5.80421   3
   0  -5   4 218.427 5.49151   3
   0   5  -4 213.996 5.76236   3
   0   5   4 208.145 6.62121   1
   0   5   4 219.881 6.39331   2
   0   5   4 215.207 5.66432   3
   0   5  -4 218.095 6.06912   1
   1  -5   4 3.73677 0.59741   3
  -1  -5  -4 2.08874 0.59958   3
   1   5   4 4.11406 0.64940   2
   1   5   4 3.85470 0.87647   1
  -1   5  -4 3.47234 0.62707   3
  -1   5  -4 4.51823 0.65954   1
  -2  -5  -4 77.5850 2.62692   3
   2   5   4 69.4122 3.15179   1
  -2   5  -4 76.0038 2.63720   3
  -2   5  -4 79.3596 2.79751   1
   2   5   4 76.6345 2.67427   3
   2   5   4 83.3259 2.74407   2
   3  -5   4 308.655 8.13245   3
  -3  -5  -4 301.525 7.86685   3
  -3   5  -4 299.113 8.59992   1
  -3   5  -4 313.727 8.05433   3
   3   5   4 309.322 8.15414   3
   3   5   4 309.207 8.37605   2
  -4  -5  -4 26.1079 1.27997   3
   4  -5   4 30.0024 1.69649   3
   4   5   4 28.2235 1.35953   2
   4   5   4 29.5952 1.64211   3
  -4   5  -4 24.7522 1.66928   1
  -4   5  -4 27.6844 1.48945   3
   5  -5   4 0.53874 0.63777   3
  -5  -5  -4 0.70826 0.25541   3
   5   5   4 1.09022 0.66295   3
   5   5   4 1.07845 0.41566   2
  -5   5  -4 1.51050 0.62226   3
  -5   5  -4 0.33477 0.57451   1
   5   5   4 -0.3250 0.30455   1
   6  -5   4 1.11261 0.78327   3
   6   5   4 0.40768 0.66224   3
   6   5   4 0.44125 0.85443   1
  -6   5  -4 1.31157 0.77486   1
  -6   5  -4 0.00745 0.39296   3
   7  -5   4 2.04629 0.85953   3
   7   5   4 0.79008 0.90556   1
   7   5   4 -0.0181 0.72610   3
  -7   5  -4 1.91808 0.96008   1
   8  -5   4 88.1849 3.59755   3
  -8   5  -4 90.2577 4.27759   1
   8   5   4 83.6533 4.46804   1
   8   5   4 88.0741 3.54267   3
   9  -5   4 -0.6037 0.75803   1
   9  -5   4 0.73220 0.91809   3
  -9   5  -4 -0.0081 0.70714   1
   9   5   4 -0.4776 1.01768   1
   9   5   4 0.19670 0.78364   3
  10  -5   4 0.74248 0.92749   3
  10  -5   4 0.72205 0.98642   1
 -10   5  -4 1.28049 1.17795   1
  10   5   4 1.05418 1.15279   1
  11  -5   4 0.08983 1.13060   1
  11  -5   4 2.06256 1.19207   3
  11   5   4 0.90258 1.22733   1
 -11   5  -4 0.33843 1.00701   1
  12  -5   4 0.73954 1.24967   1
  12   5   4 -1.2914 1.42328   1
 -12   5  -4 -0.6416 1.06071   1
  12   6  -4 1.57137 1.74413   1
 -12   6   4 0.66207 1.13674   1
  11   6  -4 3.10090 1.65884   1
 -11   6   4 1.77602 1.40903   1
  10   6  -4 0.54695 1.35262   1
 -10   6   4 -0.0427 0.89059   1
  -9   6   4 17.7339 2.49603   1
   9   6  -4 17.1036 2.41436   1
   8   6  -4 16.5531 2.19626   1
  -8   6   4 16.6297 2.27378   1
  -7   6   4 18.0624 2.23959   1
   7   6  -4 24.5514 2.53540   1
   6   6  -4 0.51460 0.88931   1
  -6   6   4 1.95796 0.96096   1
   5  -6  -4 12.7952 1.24375   3
  -5   6   4 10.6101 1.60494   1
   5   6  -4 12.5210 1.65671   1
   4  -6  -4 146.249 4.45480   3
   4   6  -4 147.330 5.15627   1
  -4   6   4 144.700 5.45882   1
  -4   6   4 148.168 5.52948   2
   3  -6  -4 60.4276 2.48792   3
   3   6  -4 68.2564 2.34868   3
   3   6  -4 64.9386 2.85793   1
  -3   6   4 65.3652 3.14068   1
  -3   6   4 64.0328 3.04222   2
  -2  -6   4 74.8161 2.37907   2
   2  -6  -4 68.9457 2.65412   3
  -2   6   4 73.4136 3.30780   1
   2   6  -4 70.3586 2.85298   1
   2   6  -4 68.6581 2.47048   3
  -2   6   4 75.0355 3.18235   2
  -2   6   4 71.0619 2.07985   3
   1  -6  -4 52.9058 2.23026   3
  -1  -6   4 52.0235 2.14284   2
   1   6  -4 53.8181 2.35302   1
  -1   6   4 56.8242 1.95798   3
  -1   6   4 50.2824 2.43566   2
  -1   6   4 71.7052 3.04010   1
   1   6  -4 53.5622 2.13131   3
   0  -6  -4 33.2265 1.72111   3
   0  -6   4 33.6736 1.38348   3
   0   6  -4 32.6311 1.68596   1
   0   6   4 35.2121 1.54170   3
   0   6   4 33.7727 1.77543   2
   0   6  -4 34.2385 1.62042   3
   0   6   4 33.2249 2.11946   1
  -1  -6  -4 17.1871 1.26998   3
   1  -6   4 15.3448 1.09726   3
   1   6   4 13.1851 1.51942   1
   1   6   4 16.4291 1.14462   2
  -1   6  -4 16.3745 1.17386   1
  -1   6  -4 16.9905 1.19829   3
   2  -6   4 124.679 3.89239   3
  -2  -6  -4 120.991 3.83307   3
   2   6   4 130.269 4.83582   1
  -2   6  -4 120.657 3.91657   3
  -2   6  -4 121.747 4.16298   1
   2   6   4 133.550 4.02376   3
   2   6   4 126.905 3.97977   2
  -3  -6  -4 3.68592 0.74954   3
   3  -6   4 0.59627 0.44141   3
  -3   6  -4 3.36212 0.74015   1
   3   6   4 1.89145 0.68459   3
   3   6   4 2.56527 0.50978   2
  -4  -6  -4 0.31213 0.46703   3
   4  -6   4 1.38779 0.68594   3
  -4   6  -4 2.00929 0.69984   3
   4   6   4 1.01763 0.63389   3
  -4   6  -4 0.05671 0.51641   1
   4   6   4 0.50586 0.74563   1
   5  -6   4 56.8559 2.57649   3
   5   6   4 54.1052 2.51591   3
  -5   6  -4 53.8739 2.74430   1
   5   6   4 54.6426 3.19485   1
  -5   6  -4 53.8572 2.20766   3
   6  -6   4 -0.1300 0.68518   3
   6   6   4 -0.0219 0.89116   1
  -6   6  -4 1.08097 0.47658   3
  -6   6  -4 0.60362 0.69100   1
   6   6   4 0.46288 0.67825   3
   7  -6   4 8.38098 1.35143   3
   7   6   4 8.20239 1.26827   3
   7   6   4 7.58244 1.64826   1
  -7   6  -4 7.18427 1.45864   1
   8  -6   4 2.75674 0.99922   3
   8   6   4 3.58266 1.03960   3
   8   6   4 2.21812 1.26376   1
  -8   6  -4 1.63202 0.98786   1
   9  -6   4 1.53215 0.95806   3
   9   6   4 -0.0222 1.16937   1
  -9   6  -4 0.57530 0.90983   1
   9   6   4 0.84479 0.90111   3
  10  -6   4 1.50339 1.16820   1
  10  -6   4 0.65793 1.06052   3
  10   6   4 -0.2644 1.11767   1
 -10   6  -4 -0.5084 0.88422   1
  11  -6   4 1.37250 1.19232   1
  11  -6   4 -0.3099 1.19094   3
 -11   6  -4 0.26640 1.04676   1
  11   6   4 -0.7706 1.50722   1
  12  -6   4 0.91298 1.41984   1
  12   6   4 0.79811 1.92211   1
 -12   6  -4 -1.2767 1.09225   1
  11   7  -4 6.35779 2.04030   1
 -11   7   4 1.76607 1.45141   1
  10   7  -4 2.52935 1.42091   1
 -10   7   4 1.19559 1.34373   1
  -9   7   4 1.93091 1.13715   1
   9   7  -4 1.22568 1.19998   1
   8   7  -4 7.76416 1.77672   1
  -8   7   4 4.43135 1.56165   1
  -7   7   4 12.5668 1.99009   1
   7   7  -4 16.2742 2.18209   1
   6  -7  -4 5.10602 1.04251   3
  -6   7   4 6.40862 1.44413   1
   6   7  -4 5.97637 1.48479   1
   5  -7  -4 8.33088 1.22053   3
   5   7  -4 7.78219 1.44686   1
  -5   7   4 7.96242 1.46470   1
   4  -7  -4 68.3165 2.89846   3
   4   7  -4 74.4611 2.76405   3
  -4   7   4 77.6830 3.75283   1
   4   7  -4 74.8345 3.44104   1
   3  -7  -4 136.120 4.28882   3
  -3   7   4 128.150 5.00540   2
   3   7  -4 125.998 4.06937   3
   3   7  -4 132.184 4.75479   1
  -3   7   4 130.250 5.15681   1
   2  -7  -4 0.85970 0.76359   3
  -2   7   4 0.00914 0.64490   1
  -2   7   4 1.40761 0.44924   3
   2   7  -4 1.39940 0.70553   1
   2   7  -4 2.10340 0.65358   3
  -2   7   4 0.86500 0.68920   2
  -1  -7   4 4.74447 0.38503   3
   1  -7  -4 6.03006 1.00475   3
  -1   7   4 6.36137 0.80034   3
  -1   7   4 5.75955 0.99665   2
   1   7  -4 5.06158 0.95271   1
  -1   7   4 6.55786 1.30093   1
   1   7  -4 6.04791 0.87616   3
   0  -7   4 115.214 3.42765   3
   0  -7  -4 115.532 3.86690   3
   0   7   4 115.920 3.64796   3
   0   7  -4 121.897 3.83731   3
   0   7   4 118.308 4.16199   2
   0   7  -4 115.015 4.09071   1
   0   7   4 117.570 4.63615   1
   1  -7   4 7.11854 0.91136   3
   1   7   4 6.54751 1.25415   1
  -1   7  -4 5.37086 0.88210   3
   1   7   4 6.22635 0.87254   2
  -1   7  -4 6.56981 1.02563   1
  -2  -7  -4 1.57246 0.72635   3
   2  -7   4 2.23577 0.69887   3
  -2   7  -4 1.60640 0.67709   3
   2   7   4 2.07876 1.03757   1
  -2   7  -4 2.48726 0.71900   1
   2   7   4 2.57524 0.57726   2
   2   7   4 2.93410 0.79753   3
   3  -7   4 0.20291 0.59769   3
  -3  -7  -4 0.61759 0.61423   3
   3   7   4 0.63200 0.60427   3
   3   7   4 0.71018 0.87454   1
  -3   7  -4 -0.6207 0.45621   1
  -3   7  -4 0.04869 0.61662   3
  -4  -7  -4 14.8258 1.10981   3
   4  -7   4 15.4860 1.52984   3
  -4   7  -4 16.2779 1.45273   3
   4   7   4 13.9510 1.90494   1
   4   7   4 16.7206 1.57312   3
  -4   7  -4 16.2190 1.67580   1
   5  -7   4 70.4103 3.08875   3
  -5   7  -4 76.3783 2.76391   3
   5   7   4 74.6903 3.12879   3
   5   7   4 74.7251 3.97533   1
  -5   7  -4 69.4042 3.36574   1
   6  -7   4 8.82633 1.32315   3
   6   7   4 5.14803 1.54521   1
  -6   7  -4 9.41521 1.53762   1
  -6   7  -4 7.84851 0.81675   3
  -6   7  -4 8.38074 0.83548   3
   6   7   4 6.18337 1.20370   3
   7  -7   4 0.76389 0.87350   3
   7   7   4 0.79783 0.79854   3
  -7   7  -4 1.86150 1.03091   1
   7   7   4 -0.3399 1.02191   1
   8  -7   4 20.4948 2.07931   3
  -8   7  -4 17.9909 2.27283   1
   8   7   4 19.5852 1.99823   3
   8   7   4 18.4770 2.63282   1
   9  -7   4 -1.1403 0.82745   3
   9   7   4 0.13373 1.21745   1
  -9   7  -4 0.50685 1.03646   1
   9   7   4 0.62719 0.84140   3
  10  -7   4 -0.0684 1.05981   3
 -10   7  -4 -0.6796 0.95710   1
  10   7   4 0.64466 1.41587   1
  10   7   4 1.14847 1.10790   3
  11  -7   4 4.53961 1.64619   3
  11  -7   4 6.02166 1.76022   1
 -11   7  -4 1.84632 1.29470   1
  11   7   4 4.21023 1.92667   1
 -11   8   4 -0.2306 1.26780   1
  11   8  -4 0.28646 1.53046   1
 -10   8   4 10.6441 2.10298   1
  10   8  -4 11.3653 2.38194   1
  -9   8   4 1.08210 1.16720   1
   9   8  -4 1.02500 1.43440   1
  -8   8   4 1.68541 1.15218   1
   8   8  -4 1.87948 1.36453   1
   7   8  -4 7.41880 1.68532   1
   6  -8  -4 4.08113 1.07011   3
   6   8  -4 4.14357 1.33740   1
  -6   8   4 6.35086 1.48777   1
   5  -8  -4 15.6691 1.61625   3
   5   8  -4 18.6916 2.16829   1
  -5   8   4 18.3053 2.26910   1
   4  -8  -4 3.13537 0.98550   3
  -4   8   4 3.73780 1.14368   1
   4   8  -4 2.97467 1.10847   1
   4   8  -4 4.41321 0.90961   3
   3  -8  -4 44.9902 2.45604   3
   3   8  -4 43.8660 2.21577   3
   3   8  -4 51.1224 2.75406   1
  -3   8   4 44.5744 2.87952   1
   2  -8  -4 0.02944 0.80424   3
  -2   8   4 1.13347 0.53494   3
   2   8  -4 1.60574 0.82870   1
  -2   8   4 2.09416 0.95795   1
  -2   8   4 -0.0925 0.76864   2
   2   8  -4 1.03545 0.68664   3
   1  -8  -4 38.5138 2.22398   3
   1   8  -4 41.2207 2.11955   3
   1   8  -4 36.3988 2.20668   1
  -1   8   4 40.6909 2.37313   2
  -1   8   4 42.3575 2.67892   1
  -1   8   4 43.3441 1.88862   3
   0  -8   4 4.65053 0.71747   3
   0  -8  -4 2.40953 0.95841   3
   0   8  -4 4.30932 0.94929   3
   0   8   4 4.51003 0.91283   2
   0   8   4 2.98193 1.07039   1
   0   8   4 3.55529 0.80406   3
   0   8  -4 5.56559 1.03590   1
   1  -8   4 14.0511 1.27723   3
  -1  -8  -4 12.3885 1.36906   3
  -1   8  -4 14.0756 1.53665   1
   1   8   4 10.0129 1.60745   1
  -1   8  -4 11.0732 1.29139   3
   1   8   4 11.9954 1.27774   3
   1   8   4 13.6532 1.31345   2
  -2  -8  -4 22.4020 1.61746   3
   2  -8   4 23.6818 1.62367   3
   2   8   4 22.6567 1.67141   3
   2   8   4 26.6497 2.24963   1
  -2   8  -4 25.0556 1.70955   3
  -2   8  -4 21.1518 1.69714   1
   3  -8   4 33.4917 1.96718   3
  -3  -8  -4 32.2298 1.73995   3
  -3   8  -4 34.0999 1.95166   3
   3   8   4 35.2883 2.05559   3
  -3   8  -4 30.0352 2.07317   1
   3   8   4 35.1310 2.61743   1
   4  -8   4 61.4332 2.81754   3
  -4  -8  -4 66.5892 2.26286   3
  -4   8  -4 60.7727 2.61275   3
   4   8   4 62.0754 2.87857   3
  -4   8  -4 59.3504 3.06027   1
   4   8   4 65.9214 3.68198   1
   5  -8   4 1.34739 0.86419   3
  -5   8  -4 1.49394 0.75130   3
  -5   8  -4 -0.0714 0.70666   1
   5   8   4 1.01855 0.80790   3
   5   8   4 0.86479 1.08964   1
   6  -8   4 10.4803 1.46872   3
   6   8   4 10.0218 2.00622   1
   6   8   4 12.8626 1.60748   3
  -6   8  -4 9.40588 1.56551   1
   7  -8   4 9.69688 1.53635   3
   7   8   4 12.3321 2.20560   1
   7   8   4 10.4562 1.57504   3
  -7   8  -4 11.9457 1.82558   1
   8  -8   4 0.57847 0.99392   3
  -8   8  -4 -1.0194 0.76859   1
   8   8   4 0.28474 0.93056   3
   8   8   4 0.23429 1.14989   1
   9  -8   4 5.01623 1.43276   3
   9   8   4 3.70971 1.30549   3
   9   8   4 0.31842 1.32041   1
  -9   8  -4 2.91748 1.23276   1
  10  -8   4 3.71654 1.50134   3
 -10   8  -4 2.24992 1.30850   1
  10   8   4 2.62293 1.25712   3
  10   8   4 2.15048 1.76175   1
 -10   9   4 3.34727 1.65232   1
  10   9  -4 0.69963 1.55431   1
  -9   9   4 -0.0295 1.10565   1
   9   9  -4 -0.5698 1.33690   1
  -8   9   4 5.90434 1.70980   1
   8   9  -4 0.47319 1.18089   1
   7  -9  -4 15.1205 1.78785   3
  -7   9   4 16.4823 2.45325   1
   7   9  -4 16.9896 2.36688   1
   6  -9  -4 9.99574 1.52776   3
   6   9  -4 9.76444 1.83334   1
  -6   9   4 10.3524 1.89966   1
   5  -9  -4 56.9480 2.85367   3
   5   9  -4 57.2206 3.37018   1
  -5   9   4 49.4106 3.31224   1
   4  -9  -4 46.4017 2.58918   3
   4   9  -4 46.6180 2.48309   3
   4   9  -4 47.5181 3.01988   1
  -4   9   4 52.7250 3.34086   1
   3  -9  -4 8.76376 1.38451   3
   3   9  -4 11.4498 1.66454   1
   3   9  -4 10.6403 1.39607   3
  -3   9   4 9.74496 1.72154   1
   2  -9  -4 32.9226 2.15858   3
   2   9  -4 37.4481 2.16682   3
  -2   9   4 34.1109 2.70373   1
  -2   9   4 31.7171 1.57829   3
   2   9  -4 34.3846 2.34255   1
   1  -9  -4 4.05363 1.04045   3
  -1   9   4 4.42566 0.80506   3
   1   9  -4 5.40527 1.18925   1
   1   9  -4 4.12241 0.96881   3
  -1   9   4 2.89438 1.09159   1
   0  -9   4 10.5393 0.97344   3
   0  -9  -4 7.62522 1.18441   3
   0   9   4 7.55704 1.04304   3
   0   9  -4 10.2357 1.29183   3
   0   9  -4 11.2289 1.49361   1
   0   9   4 11.5343 1.84283   1
  -1  -9  -4 17.6831 1.58809   3
   1  -9   4 19.4025 1.46694   3
  -1   9  -4 16.0426 1.79606   1
   1   9   4 21.5008 2.36263   1
  -1   9  -4 19.6424 1.73595   3
   1   9   4 19.8550 1.55706   3
   2  -9   4 18.9653 1.52427   3
  -2  -9  -4 21.7831 1.59386   3
  -2   9  -4 19.9817 1.99921   1
  -2   9  -4 23.7764 1.71614   3
   2   9   4 21.8136 1.70882   3
   2   9   4 19.4187 2.30329   1
   3  -9   4 0.83045 0.73950   3
  -3  -9  -4 1.45999 0.65078   3
   3   9   4 1.76031 1.11568   1
   3   9   4 2.64695 0.89251   3
  -3   9  -4 2.87378 0.83902   3
  -3   9  -4 2.27325 0.91799   1
  -4  -9  -4 5.16002 0.73663   3
   4  -9   4 5.96328 1.14719   3
   4   9   4 6.64233 1.67518   1
  -4   9  -4 4.93858 1.01687   3
   4   9   4 4.56686 1.11138   3
  -4   9  -4 6.68712 1.37847   1
   5  -9   4 13.8373 1.63665   3
   5   9   4 18.3453 2.52717   1
  -5   9  -4 17.0659 1.51778   3
  -5   9  -4 17.4567 2.07720   1
   5   9   4 19.4108 1.99394   3
   6  -9   4 7.21265 1.36924   3
   6   9   4 6.47534 1.30607   3
  -6   9  -4 9.00951 1.63401   1
   6   9   4 9.54993 1.97809   1
   7  -9   4 -0.3125 0.96767   3
   7   9   4 0.98007 1.36359   1
   7   9   4 1.53831 1.01180   3
  -7   9  -4 2.56572 1.13532   1
   8  -9   4 1.40520 1.09852   3
   8   9   4 -1.7464 1.21328   1
   8   9   4 1.08133 1.14876   3
  -8   9  -4 2.86687 1.23690   1
   9  -9   4 1.22749 1.29004   3
   9   9   4 -1.2435 1.51936   1
  -9   9  -4 0.71293 1.15726   1
   9   9   4 -0.1776 1.09997   3
  10  -9   4 2.33252 1.49808   3
  10   9   4 5.48452 2.14416   1
  10   9   4 1.96999 1.45712   3
  -9  10   4 1.53247 1.27598   1
   9  10  -4 2.94556 1.72009   1
   8 -10  -4 7.17527 1.57127   3
   8  10  -4 5.26151 1.78796   1
  -8  10   4 4.65845 1.63695   1
   7 -10  -4 22.8204 2.27869   3
  -7  10   4 15.4383 2.51229   1
   7  10  -4 13.1288 2.30932   1
   6 -10  -4 17.7883 1.99678   3
   6  10  -4 17.0348 2.33750   1
  -6  10   4 18.3760 2.59572   1
   5 -10  -4 4.55829 1.18324   3
   5  10  -4 4.77537 1.16997   3
  -5  10   4 6.00353 1.52713   1
   5  10  -4 4.21829 1.50532   1
   4 -10  -4 10.7194 1.58252   3
   4  10  -4 9.87486 1.74528   1
   4  10  -4 8.93865 1.39482   3
  -4  10   4 7.92020 1.68933   1
   3 -10  -4 -0.7303 0.80358   3
   3  10  -4 0.14930 0.78355   3
  -3  10   4 0.88758 0.99684   1
   3  10  -4 0.84253 0.89336   1
   2 -10  -4 -1.2824 0.69459   3
   2  10  -4 0.05519 0.73828   3
   2  10  -4 0.22857 0.82666   1
  -2  10   4 0.07247 0.84378   1
  -2  10   4 0.17259 0.52163   3
   1 -10  -4 4.05686 1.06653   3
   1  10  -4 3.35544 0.96991   3
  -1  10   4 5.65632 0.95874   3
  -1  10   4 6.83545 1.62735   1
   1  10  -4 5.49227 1.27138   1
   0 -10  -4 3.09052 0.94775   3
   0 -10   4 3.58768 0.68498   3
   0  10  -4 2.70335 0.95734   3
   0  10  -4 0.95321 0.92046   1
   0  10   4 3.39867 0.88652   3
   0  10   4 3.45646 1.28774   1
   1 -10   4 3.98813 0.82263   3
  -1 -10  -4 3.77876 1.00369   3
   1  10   4 7.35402 1.67809   1
  -1  10  -4 4.44998 1.16736   1
  -1  10  -4 3.74453 1.01987   3
   1  10   4 4.88541 1.01757   3
  -2 -10  -4 3.47936 0.90859   3
   2 -10   4 6.89884 1.15794   3
  -2  10  -4 5.94226 1.24653   1
  -2  10  -4 4.74738 1.03434   3
   2  10   4 5.98621 1.09736   3
   2  10   4 6.34811 1.62581   1
   3 -10   4 2.93862 0.91755   3
  -3 -10  -4 3.52870 0.82974   3
  -3  10  -4 4.37067 1.07788   3
  -3  10  -4 4.02464 1.15622   1
   3  10   4 2.76932 1.32803   1
   3  10   4 2.44385 0.99590   3
   4 -10   4 10.1021 1.41978   3
   4  10   4 9.13454 2.01008   1
  -4  10  -4 10.6700 1.69264   1
  -4  10  -4 9.51853 1.33317   3
   4  10   4 10.6205 1.52050   3
   5 -10   4 14.1800 1.73166   3
  -5  10  -4 21.0234 1.71069   3
   5  10   4 15.9917 1.83406   3
  -5  10  -4 15.2277 2.17976   1
   5  10   4 12.3415 2.21246   1
   6 -10   4 2.03693 1.03013   3
   6  10   4 3.98867 1.19825   3
   6  10   4 2.11708 1.56798   1
   7 -10   4 1.15958 1.14556   3
   7  10   4 0.04055 1.28339   1
   7  10   4 1.71048 1.16069   3
   8 -10   4 11.0436 1.89228   3
   8  10   4 13.2432 2.68480   1
   8  10   4 9.00799 1.84546   3
   9 -10   4 -0.0778 1.27772   3
   9  10   4 -0.2360 1.79098   1
   9  10   4 1.92777 1.27730   3
   8 -11  -4 0.48863 1.19262   3
   8  11  -4 0.14340 1.48729   1
  -8  11   4 0.95870 1.28300   1
   7 -11  -4 6.26010 1.50804   3
   7  11  -4 3.97518 1.61496   1
  -7  11   4 5.63216 1.58733   1
   6 -11  -4 2.02838 1.17748   3
  -6  11   4 1.72466 1.30187   1
   6  11  -4 1.29649 1.20992   1
   5 -11  -4 9.71312 1.64927   3
   5  11  -4 9.13999 1.88381   1
   5  11  -4 8.41538 1.49833   3
  -5  11   4 9.24694 1.92099   1
   4 -11  -4 0.08315 0.88190   3
   4  11  -4 -1.0384 0.83933   3
  -4  11   4 -0.9066 0.79934   1
   4  11  -4 -1.0733 0.90200   1
   3 -11  -4 10.5562 1.60768   3
   3  11  -4 15.0267 1.79439   3
   3  11  -4 15.8770 2.20843   1
  -3  11   4 14.1286 2.27277   1
   2 -11  -4 10.3917 1.50536   3
  -2  11   4 7.98147 1.76901   1
   2  11  -4 10.1151 1.78669   1
   2  11  -4 9.61200 1.47094   3
  -2  11   4 10.6337 1.17457   3
   1 -11  -4 3.85511 1.11394   3
   1  11  -4 3.33635 1.09826   3
  -1  11   4 2.49893 0.84491   3
  -1  11   4 1.74213 1.17951   1
   0 -11  -4 11.9224 1.52262   3
   0  11   4 11.1470 2.03804   1
   0  11  -4 15.9512 1.81833   3
   0  11   4 14.9352 1.56037   3
   1 -11   4 3.97704 0.89464   3
  -1 -11  -4 4.71808 1.07957   3
  -1  11  -4 3.67411 1.08480   3
   1  11   4 5.23949 1.49640   1
   1  11   4 5.19446 1.14891   3
  -2 -11  -4 4.01382 1.00915   3
   2 -11   4 4.45243 1.04416   3
   2  11   4 5.09562 1.16549   3
  -2  11  -4 5.85298 1.21944   3
   2  11   4 2.56710 1.36635   1
   3 -11   4 1.42133 0.92572   3
  -3 -11  -4 2.07605 0.70230   3
   3  11   4 1.52798 0.87376   3
   3  11   4 1.28553 1.27786   1
  -3  11  -4 -0.7016 0.82880   3
   4 -11   4 8.75916 1.47259   3
   4  11   4 9.75922 1.61068   3
   4  11   4 10.3119 2.22029   1
  -4  11  -4 9.98318 1.42289   3
   5 -11   4 2.25193 1.10230   3
   5  11   4 1.56726 1.07639   3
  -5  11  -4 1.19126 0.87336   3
   5  11   4 0.16715 1.26642   1
   6 -11   4 0.09257 0.99800   3
   6  11   4 0.55704 0.98205   3
   6  11   4 -0.3199 1.10064   1
   7 -11   4 -1.5066 0.96080   3
   7  11   4 0.63655 1.24814   3
   7  11   4 0.08743 1.55647   1
   8 -11   4 0.64786 1.32936   3
   8  11   4 0.35842 1.23318   3
   8  11   4 0.50254 1.45390   1
   7 -12  -4 1.83986 1.33411   3
  -7  12   4 0.46765 1.13241   1
   6 -12  -4 9.29962 1.65723   3
  -6  12   4 4.55390 1.73273   1
   6  12  -4 7.20205 1.64250   3
   5 -12  -4 0.03185 1.00794   3
  -5  12   4 0.09863 1.22298   1
   5  12  -4 1.38896 1.18347   3
   4 -12  -4 0.95933 1.06271   3
  -4  12   4 2.30887 1.30373   1
   4  12  -4 2.37060 1.26789   3
   3 -12  -4 0.91881 0.99384   3
  -3  12   4 -0.8911 1.06699   1
   3  12  -4 -0.6318 0.94868   3
   2 -12  -4 4.45041 1.19162   3
  -2  12   4 1.19791 1.19736   1
   2  12  -4 3.44325 1.22456   3
   1 -12  -4 3.75337 1.11233   3
  -1  12   4 1.10161 0.80059   3
   1  12  -4 2.03939 1.11353   3
  -1  12   4 3.58482 1.63657   1
   0 -12  -4 3.07923 1.14990   3
   0  12   4 0.63551 0.86032   3
   0  12   4 1.28100 1.25298   1
   0  12  -4 1.34191 1.06300   3
  -1 -12  -4 0.63132 0.81276   3
  -1  12  -4 0.38228 0.92130   3
   1  12   4 0.87401 0.90296   3
   1  12   4 0.85513 1.15324   1
   2 -12   4 2.28557 0.86936   3
  -2 -12  -4 2.62365 0.88985   3
  -2  12  -4 1.24565 1.04841   3
   2  12   4 0.44562 1.27107   1
   2  12   4 2.93338 1.09749   3
   3 -12   4 3.25683 1.11676   3
   3  12   4 1.38367 1.03310   3
  -3  12  -4 1.67808 1.07402   3
   3  12   4 -1.3779 1.19803   1
   4 -12   4 5.26143 1.43491   3
   4  12   4 4.45084 1.78795   1
  -4  12  -4 6.28939 1.34258   3
   4  12   4 7.25649 1.52782   3
   5 -12   4 5.00184 1.45036   3
   5  12   4 3.15725 1.29986   3
   5  12   4 5.71212 1.87662   1
   6 -12   4 9.37245 1.86049   3
   6  12   4 8.51966 2.21484   1
   6  12   4 9.39611 1.93332   3
   5 -13  -4 0.90784 1.28934   3
  -5  13   4 1.12175 1.29956   1
   5  13  -4 1.70529 1.31102   3
   4 -13  -4 1.98799 1.30610   3
   4  13  -4 2.47182 1.36644   3
  -4  13   4 3.36172 1.53319   1
   3 -13  -4 5.80345 1.55800   3
   3  13  -4 7.46748 1.60849   3
  -3  13   4 6.02753 1.87796   1
   2 -13  -4 1.66618 1.17568   3
  -2  13   4 1.05958 1.47444   1
   2  13  -4 2.16538 1.26256   3
   1 -13  -4 7.16226 1.48934   3
  -1  13   4 10.7435 2.31094   1
   1  13  -4 8.36051 1.63805   3
   0 -13  -4 -0.0987 1.06943   3
   0  13  -4 1.16178 1.10267   3
   0  13   4 -0.3582 0.94001   3
   0  13   4 -0.5039 1.14988   1
  -1 -13  -4 2.77087 1.06993   3
   1  13   4 3.36691 1.20205   3
   1  13   4 1.44400 1.62127   1
  -1  13  -4 1.56495 1.17919   3
   2  13   4 15.5130 2.70199   1
  -2  13  -4 21.9576 2.27791   3
   2  13   4 21.0756 2.20407   3
   3 -13   4 1.05553 0.94241   3
   3  13   4 2.47665 1.25287   3
  -3  13  -4 1.63852 1.12361   3
   3  13   4 2.10142 1.59842   1
   4 -13   4 0.71504 1.09979   3
  -4  13  -4 2.01539 1.13731   3
   4  13   4 -0.0736 1.51745   1
   4  13   4 -0.6181 1.01042   3
   0 -14  -4 -0.2464 1.03800   3
   0  14   4 -0.8912 1.18528   1
  13   0  -5 -0.2011 1.34024   1
 -13   0   5 0.11888 1.17182   1
 -12   0   5 -0.0232 1.11929   1
  12   0  -5 0.82159 1.15927   1
 -11   0   5 0.62849 1.00060   1
  11   0  -5 0.98842 1.00918   1
 -10   0   5 -0.5546 0.84792   1
  10   0  -5 -0.1924 0.89767   1
   9   0  -5 36.2333 2.79905   1
  -9   0   5 42.5354 2.99437   1
  -8   0   5 0.00191 0.72985   1
   8   0  -5 -0.0855 0.73352   1
   7   0  -5 3.98818 1.02162   1
  -7   0   5 4.20485 0.99470   1
  -7   0   5 5.75934 1.02765   2
  -6   0   5 0.39863 0.48851   1
  -6   0   5 -0.6127 0.40413   2
  -5   0   5 387.314 11.0106   1
  -5   0   5 400.811 11.0657   2
  -4   0   5 0.91148 0.43776   2
  -4   0   5 0.75851 0.42221   1
  -3   0   5 268.115 7.39934   1
  -2   0   5 -0.3280 0.22758   1
  -2   0   5 -0.0147 0.26714   2
  -1   0   5 506.667 12.5511   1
  -1   0   5 488.885 13.1126   2
   0   0   5 -1.0761 0.08496   2
   1   0   5 125.668 4.04028   2
   1   0   5 130.446 3.36552   3
   1   0   5 131.412 3.62796   1
  -1   0  -5 126.979 3.43699   3
   2   0   5 0.01848 0.27187   3
  -2   0  -5 0.64607 0.34831   3
   2   0   5 0.95027 0.47354   2
   2   0   5 0.14400 0.34622   1
   3   0   5 1041.49 24.1024   3
   3   0   5 1001.49 26.3162   2
   3   0   5 1004.80 25.5185   1
  -4   0  -5 0.30364 0.41860   3
   4   0   5 -0.3565 0.36704   3
   4   0   5 0.04022 0.46989   1
  -4   0  -5 0.12227 0.49747   1
   4   0   5 0.47456 0.56030   2
  -5   0  -5 55.5462 1.83089   3
   5   0   5 52.7118 2.13324   3
  -5   0  -5 53.4207 2.52482   1
   5   0   5 54.3490 2.50269   1
  -6   0  -5 0.46675 0.63728   1
   6   0   5 1.57762 0.74634   1
   6   0   5 0.76919 0.58259   3
  -7   0  -5 246.044 7.91424   1
   7   0   5 241.634 6.81883   3
   7   0   5 232.659 7.73651   1
   8   0   5 0.46726 0.67831   3
   8   0   5 0.68868 0.78985   1
  -8   0  -5 0.09097 0.74113   1
   9   0   5 0.45149 0.85442   1
   9   0   5 0.53241 0.71510   3
  -9   0  -5 0.70622 0.87897   1
  10   0   5 -0.8567 0.67213   3
  10   0   5 -0.4114 1.03493   1
 -10   0  -5 -0.0936 0.95791   1
  11   0   5 21.7106 2.85234   1
  12   0   5 2.72246 1.50297   1
  13   0   5 4.24482 1.92817   1
  13  -1  -5 2.36616 1.40848   1
 -13  -1   5 4.95766 1.89325   1
 -13   1   5 4.17926 1.66760   1
  13   1  -5 3.39284 1.59853   1
  12  -1  -5 2.63143 1.57412   1
 -12  -1   5 2.31708 1.38932   1
  12   1  -5 3.00086 1.51364   1
 -12   1   5 4.37149 1.55009   1
  11  -1  -5 -0.2948 0.98449   1
 -11  -1   5 0.79861 1.01833   1
 -11   1   5 0.41699 1.10797   1
  11   1  -5 0.01192 1.11696   1
  10  -1  -5 2.71845 1.19684   1
 -10  -1   5 5.12655 1.41459   1
  10   1  -5 3.39715 1.25605   1
 -10   1   5 1.69080 1.02834   1
   9  -1  -5 60.0197 3.43794   1
  -9  -1   5 58.2687 3.42400   1
  -9   1   5 50.9694 3.28680   1
   9   1  -5 50.5253 3.23775   1
  -8  -1   5 -0.8034 0.64815   1
   8   1  -5 1.73056 0.94385   1
  -8   1   5 2.41114 0.99153   1
  -7  -1   5 1.34181 0.74079   1
  -7   1   5 0.33235 0.59703   1
  -7   1   5 0.67306 0.62657   2
   7   1  -5 -0.8485 0.50377   1
  -6  -1   5 3.69139 0.75659   2
  -6  -1   5 4.86062 1.00274   1
  -6   1   5 4.20575 0.87743   2
   6   1  -5 4.69303 0.94836   1
  -6   1   5 5.17010 1.02132   1
  -5  -1   5 223.276 6.76971   2
  -5  -1   5 228.215 6.95366   1
  -5   1   5 236.225 7.06954   1
   5   1  -5 225.665 6.89119   1
  -5   1   5 232.103 7.08396   2
  -4  -1   5 210.256 6.18815   1
  -4   1   5 211.817 6.31270   1
  -4   1   5 204.679 6.39683   2
  -3  -1   5 33.3529 1.48736   1
  -3  -1   5 33.6598 1.51527   2
  -3   1   5 28.8627 1.61782   2
  -2  -1   5 11.1753 0.81305   2
  -2  -1   5 12.6153 0.74264   1
  -2   1   5 11.2921 0.81914   1
  -1  -1   5 489.394 12.7091   2
  -1   1   5 474.276 12.3454   1
   0  -1   5 213.955 6.08153   2
   0   1   5 215.299 5.77037   1
   0   1   5 209.270 6.09780   2
   1  -1   5 62.3090 1.77386   3
  -1  -1  -5 58.5866 1.91523   3
   1   1   5 59.5799 2.26349   2
   1   1   5 58.5749 1.77862   3
  -1   1  -5 59.9182 1.84837   3
   1   1   5 59.8413 2.10028   1
   2  -1   5 288.976 7.59133   1
  -2  -1  -5 280.707 7.32017   3
  -2   1  -5 298.813 7.63259   1
  -2   1  -5 297.691 7.30653   3
   2   1   5 283.332 8.13436   2
   2   1   5 288.000 7.29086   3
   2   1   5 293.677 7.91911   1
  -3  -1  -5 76.9439 2.44486   3
   3  -1   5 77.7658 2.63531   1
   3  -1   5 81.3092 2.49903   3
   3   1   5 61.8943 2.69585   1
  -3   1  -5 78.2792 2.65483   1
   3   1   5 80.0826 2.90324   2
   3   1   5 76.7842 2.47892   3
   4  -1   5 16.1145 1.09967   3
   4  -1   5 17.1025 1.18580   1
  -4  -1  -5 18.0109 1.07308   3
  -4   1  -5 17.7212 1.26461   1
   4   1   5 19.3410 1.15207   3
   4   1   5 18.4910 1.37023   1
  -4   1  -5 17.7077 1.08984   3
   4   1   5 18.7013 1.40127   2
  -5  -1  -5 207.484 5.28202   3
   5  -1   5 210.383 6.37223   1
   5  -1   5 204.073 5.74198   3
  -5   1  -5 207.800 5.38678   3
   5   1   5 210.307 6.55658   1
   5   1   5 199.188 5.69600   3
  -5   1  -5 202.136 6.35314   1
   5   1   5 205.359 6.53009   2
   6  -1   5 108.763 4.08297   1
   6  -1   5 108.525 3.53867   3
   6   1   5 107.547 4.17827   2
   6   1   5 95.1548 4.06334   1
   6   1   5 105.719 3.52115   3
  -6   1  -5 101.437 4.08119   1
  -6   1  -5 106.126 2.70990   3
   7  -1   5 17.9937 1.89650   1
   7  -1   5 18.6460 1.50395   3
   7   1   5 23.7539 2.31311   1
  -7   1  -5 23.8870 1.94871   1
   7   1   5 21.0966 2.03814   2
   7   1   5 18.3998 1.52214   3
   8  -1   5 4.75260 0.96960   3
   8  -1   5 3.33644 1.16256   1
   8   1   5 5.97320 1.49939   1
   8   1   5 4.48638 1.29064   2
   8   1   5 6.57200 1.14121   3
  -8   1  -5 3.15311 1.16441   1
   9  -1   5 -0.3012 0.66551   3
   9  -1   5 2.27472 1.07672   1
   9   1   5 1.79907 1.14233   1
  -9   1  -5 1.56829 1.03376   1
   9   1   5 0.99249 0.76917   3
   9   1   5 1.01841 0.98842   2
  10  -1   5 3.20277 1.19112   1
  10  -1   5 3.66264 1.00783   3
  10   1   5 2.34963 1.31498   1
  10   1   5 1.63297 0.99114   3
 -10   1  -5 2.34989 1.21117   1
  10   1   5 -1.9970 0.84141   2
  11  -1   5 5.91832 1.71889   1
 -11   1  -5 2.78549 1.42426   1
  11   1   5 2.62593 1.53254   1
  12  -1   5 6.27107 1.97384   1
 -12   1  -5 9.41994 2.24548   1
  12   1   5 8.74146 2.21498   1
  13  -1   5 -0.4888 1.30091   1
  13   1   5 0.04687 1.47777   1
 -13  -2   5 5.02083 1.85574   1
  13  -2  -5 3.10055 1.46462   1
  13   2  -5 3.25777 1.80151   1
 -13   2   5 2.44631 1.47253   1
  12  -2  -5 16.1260 2.61312   1
 -12  -2   5 11.8047 2.29868   1
  12   2  -5 14.2686 2.54660   1
 -12   2   5 14.4947 2.52291   1
  11  -2  -5 1.77273 1.26084   1
 -11  -2   5 0.56423 1.11896   1
 -11   2   5 0.70562 1.09715   1
  11   2  -5 0.03103 1.05597   1
  10  -2  -5 22.2216 2.61046   1
 -10  -2   5 24.0741 2.85633   1
  10   2  -5 21.0928 2.69562   1
 -10   2   5 21.6187 2.61218   1
  -9  -2   5 0.12136 0.85420   1
   9   2  -5 0.92458 0.92158   1
  -9   2   5 0.80129 0.92344   1
  -8  -2   5 7.68161 1.42351   1
   8   2  -5 4.45353 1.13595   1
  -8   2   5 5.87024 1.33311   1
  -7  -2   5 44.4739 2.59200   1
  -7   2   5 48.5852 2.68527   2
  -7   2   5 42.5776 2.67035   1
   7   2  -5 43.4997 2.57816   1
  -6  -2   5 17.2755 1.25353   2
  -6  -2   5 17.1996 1.49836   1
  -6   2   5 17.8100 1.54706   2
  -6   2   5 15.8173 1.68874   1
   6   2  -5 14.2724 1.55222   1
  -5  -2   5 155.875 5.13480   1
  -5   2   5 154.805 5.30839   1
   5   2  -5 156.617 5.13492   1
  -5   2   5 155.737 5.34731   2
  -4  -2   5 10.7058 0.83383   2
  -4  -2   5 11.5541 0.99149   1
  -4   2   5 12.2132 1.26926   1
  -4   2   5 10.3161 1.19549   2
   4   2  -5 13.1032 1.22997   1
  -3  -2   5 560.882 14.6203   2
  -3  -2   5 562.928 14.4371   1
  -3   2   5 547.043 15.1075   2
  -3   2   5 567.022 14.8013   1
   3   2  -5 564.947 14.4373   1
  -2  -2   5 0.85246 0.29630   1
  -2  -2   5 0.62707 0.29939   2
  -2   2   5 -0.2590 0.19714   1
   2   2  -5 0.45339 0.28402   1
  -2   2   5 0.50197 0.31319   2
  -1  -2   5 2000.47 50.7949   2
  -1   2   5 2033.38 51.0676   2
  -1   2   5 2043.40 49.8746   1
   0  -2  -5 537.697 12.8002   3
   0  -2   5 549.706 14.1427   2
   0  -2  -5 529.447 12.7849   3
   0   2   5 526.270 12.5073   3
   0   2   5 536.811 14.1592   2
   0   2   5 534.014 13.8090   1
  -1  -2  -5 171.037 4.55984   3
   1  -2   5 167.545 4.35194   3
   1   2   5 167.699 4.98926   1
  -1   2  -5 177.119 4.48487   3
   1   2   5 166.021 5.05794   2
  -2  -2  -5 200.647 5.24519   3
   2  -2   5 197.985 5.27443   1
  -2   2  -5 198.644 5.29996   1
   2   2   5 193.654 5.17295   3
   2   2   5 189.048 5.74603   2
  -2   2  -5 196.038 5.18362   3
  -3  -2  -5 3.92614 0.63922   3
   3  -2   5 4.97565 0.65892   3
   3  -2   5 4.84583 0.64876   1
   3   2   5 4.06847 0.64384   3
   3   2   5 4.60537 0.71702   2
   3   2   5 2.99257 0.71380   1
  -3   2  -5 5.48424 0.68530   1
   4  -2   5 1290.36 31.9831   1
   4  -2   5 1220.23 30.2231   3
  -4  -2  -5 1290.04 30.0192   3
   4   2   5 1304.72 32.4564   1
  -4   2  -5 1255.12 32.0104   1
   4   2   5 1271.49 32.7671   2
  -4   2  -5 1292.79 30.1375   3
   4   2   5 1290.61 30.3202   3
   5  -2   5 0.79378 0.55546   1
   5  -2   5 0.15024 0.49393   3
  -5  -2  -5 0.48396 0.38574   3
   5   2   5 0.69668 0.49690   3
   5   2   5 0.89832 0.57672   2
  -5   2  -5 0.48255 0.52383   1
   5   2   5 1.65926 0.83628   1
  -5   2  -5 1.96068 0.54231   3
   6  -2   5 226.887 6.26416   3
   6  -2   5 218.745 6.95333   1
   6   2   5 221.339 7.27237   1
   6   2   5 218.456 6.96705   2
  -6   2  -5 219.226 7.00394   1
   6   2   5 214.205 6.20650   3
  -6   2  -5 220.959 5.47862   3
   7  -2   5 8.27121 1.41398   1
   7  -2   5 9.24529 1.20186   3
   7   2   5 6.53434 1.06295   3
  -7   2  -5 8.30760 1.42243   1
   7   2   5 10.0414 1.42803   2
   7   2   5 9.99443 1.68083   1
   8  -2   5 0.08519 0.75065   3
   8  -2   5 0.79952 0.92019   1
   8   2   5 0.24337 0.69778   3
   8   2   5 2.79040 1.24758   1
   8   2   5 1.68335 1.03165   2
  -8   2  -5 -0.0824 0.72815   1
   9  -2   5 0.90908 0.82791   1
   9  -2   5 0.24312 0.72555   3
   9   2   5 -0.4724 0.68097   3
   9   2   5 -1.1903 0.85197   2
   9   2   5 1.53443 1.08535   1
  -9   2  -5 -0.1100 0.82171   1
  10  -2   5 0.37280 1.06072   1
  10  -2   5 0.03055 0.79468   3
  10   2   5 -0.3138 0.92719   1
 -10   2  -5 -0.8413 0.82362   1
  10   2   5 2.13043 0.93704   3
  11  -2   5 0.11339 0.94498   3
  11  -2   5 2.43117 1.34747   1
 -11   2  -5 3.38233 1.49974   1
  11   2   5 2.90450 1.50915   1
  12  -2   5 0.29488 1.26069   1
  12   2   5 -1.0267 1.10107   1
 -12   2  -5 -0.1455 1.09597   1
  13  -2   5 -0.5697 1.51309   1
  13   2   5 -0.5607 1.34900   1
 -13   2  -5 0.03026 1.43822   1
  13  -3  -5 0.08942 1.35710   1
 -13   3   5 1.85926 1.60575   1
  13   3  -5 0.56312 1.51185   1
  12  -3  -5 10.9315 2.32220   1
 -12   3   5 6.06203 1.84962   1
  12   3  -5 10.3618 2.19303   1
  11  -3  -5 24.6413 2.99191   1
 -11   3   5 28.1846 3.22300   1
  11   3  -5 29.4200 3.33790   1
 -10  -3   5 24.6653 2.85205   1
 -10   3   5 17.1743 2.38803   1
  10   3  -5 21.6137 2.61981   1
  -9  -3   5 152.302 6.20072   1
   9   3  -5 147.503 6.10229   1
  -9   3   5 150.442 6.31214   1
  -8  -3   5 16.9924 2.07846   1
  -8   3   5 16.1751 2.12911   1
   8   3  -5 17.2951 2.03224   1
  -7  -3   5 29.8699 2.22032   1
   7   3  -5 32.8095 2.24049   1
  -7   3   5 38.1598 2.45472   1
  -6  -3   5 167.113 5.74380   1
  -6   3   5 166.883 5.98854   2
   6   3  -5 170.019 5.72574   1
  -5  -3   5 60.8035 2.72832   1
  -5  -3   5 64.7136 2.28513   2
  -5   3   5 59.0105 2.88656   1
  -5   3   5 63.4459 3.00428   2
   5   3  -5 60.3568 2.68213   1
  -4  -3   5 20.1746 1.06677   2
  -4  -3   5 19.2186 1.31629   1
  -4   3   5 19.8170 1.47265   1
   4   3  -5 19.7676 1.32521   1
  -3  -3   5 9.79839 0.72896   2
  -3   3   5 12.1022 1.25925   1
  -3   3   5 11.4137 1.29950   2
   3   3  -5 10.1987 0.97506   1
  -2  -3   5 605.025 15.3554   2
   2   3  -5 595.223 15.0099   1
  -2   3   5 589.685 15.9305   2
  -2   3   5 577.129 15.5514   1
  -1  -3   5 543.515 14.0802   2
   1  -3  -5 544.869 12.9033   3
  -1   3   5 518.265 14.3706   2
  -1   3   5 541.971 14.1607   1
   0  -3  -5 138.769 3.81041   3
   0  -3   5 142.742 4.31109   2
   0   3   5 138.007 4.33815   2
   0   3   5 119.107 4.22415   1
   0   3  -5 142.443 3.66971   3
   1  -3   5 227.468 5.55537   3
  -1  -3  -5 211.682 5.73102   3
  -1   3  -5 225.606 5.67844   3
   1   3   5 209.603 6.26015   2
   1   3   5 213.467 5.58685   3
   1   3   5 214.043 6.35609   1
   2  -3   5 13.7806 0.86317   3
  -2  -3  -5 16.8498 1.06193   3
  -2   3  -5 15.4265 0.97352   3
   2   3   5 15.5222 0.96620   3
   2   3   5 16.2607 1.25663   1
  -2   3  -5 18.1064 0.90293   1
   2   3   5 15.5060 1.04789   2
   3  -3   5 11.8039 0.94316   3
  -3  -3  -5 12.0051 0.96476   3
   3   3   5 11.2229 1.31686   1
   3   3   5 10.9961 0.91724   2
  -3   3  -5 11.7691 0.91142   1
   3   3   5 11.6725 1.02770   3
  -4  -3  -5 26.7477 1.31764   3
   4  -3   5 27.6970 1.49787   3
  -4   3  -5 26.7411 1.40083   3
  -4   3  -5 26.1743 1.50730   1
   4   3   5 27.6243 1.50052   3
   4   3   5 29.2676 1.89827   1
   4   3   5 28.4332 1.54958   2
  -5  -3  -5 23.3744 1.10393   3
   5  -3   5 23.7270 1.54505   3
   5   3   5 24.7664 1.49396   3
  -5   3  -5 24.7409 1.37234   3
  -5   3  -5 24.5484 1.58959   1
  -5   3  -5 26.9410 1.39872   3
   5   3   5 24.5211 1.90186   1
   5   3   5 23.5791 1.54527   2
   6  -3   5 27.5116 1.84026   1
   6  -3   5 28.3172 1.79981   3
   6   3   5 25.7966 2.12964   1
   6   3   5 29.2051 1.82573   2
   6   3   5 28.9066 1.72832   3
  -6   3  -5 29.9835 1.95147   1
  -6   3  -5 27.8376 1.23553   3
   7  -3   5 27.8705 2.12003   1
   7  -3   5 30.0696 1.94154   3
   7   3   5 30.9326 1.89565   3
  -7   3  -5 27.9905 2.16646   1
   7   3   5 26.7917 1.92974   2
   7   3   5 31.1318 2.47273   1
   8  -3   5 110.464 4.69191   1
   8  -3   5 108.055 3.97772   3
   8   3   5 110.403 4.42955   2
  -8   3  -5 112.654 4.76278   1
   8   3   5 108.859 3.99651   3
   8   3   5 113.368 5.05585   1
   9  -3   5 2.41247 0.92075   3
   9  -3   5 3.95691 1.24295   1
   9   3   5 3.85926 1.32827   1
  -9   3  -5 2.04773 1.04097   1
   9   3   5 4.97792 1.07885   3
  10  -3   5 10.0335 1.42413   3
  10  -3   5 8.18730 1.76290   1
 -10   3  -5 7.50386 1.60433   1
  10   3   5 10.4919 1.50632   3
  10   3   5 7.43739 1.85715   1
  11  -3   5 0.83765 1.07257   3
  11  -3   5 -0.3344 1.01063   1
 -11   3  -5 -0.3758 0.99911   1
  11   3   5 0.53236 1.26909   1
  12  -3   5 7.26327 1.95091   1
 -12   3  -5 7.88014 2.01699   1
  12   3   5 7.85435 2.24699   1
  13  -4  -5 2.81784 1.64512   1
 -13   4   5 5.53369 1.94018   1
  13   4  -5 4.64786 1.91670   1
  12  -4  -5 9.43442 2.19764   1
 -12   4   5 8.36900 1.95990   1
  12   4  -5 11.2528 2.40252   1
 -11   4   5 -0.5182 0.96481   1
  11   4  -5 1.12176 1.27501   1
  10   4  -5 -0.6517 1.03608   1
 -10   4   5 1.38614 1.05948   1
   9   4  -5 27.8942 2.79790   1
  -9   4   5 28.9516 3.00374   1
  -8   4   5 20.6859 2.31180   1
   8   4  -5 20.2470 2.29660   1
  -7   4   5 10.2041 1.64978   1
   7   4  -5 8.92271 1.58730   1
   6   4  -5 45.9148 2.52806   1
  -6   4   5 40.9285 2.56691   2
  -5  -4   5 7.32125 0.69863   2
   5   4  -5 7.51935 1.16074   1
  -4  -4   5 4.43283 0.52449   2
  -4   4   5 4.97655 0.98662   2
   4   4  -5 3.65817 0.79881   1
  -4   4   5 3.89522 0.86140   1
  -3  -4   5 633.200 15.6572   2
  -3   4   5 588.653 16.2892   1
   3   4  -5 611.449 15.8197   1
  -3   4   5 600.955 16.6630   2
  -2  -4   5 101.530 3.13290   2
   2  -4  -5 100.141 2.95145   3
   2   4  -5 96.8702 3.19946   1
  -2   4   5 104.422 3.78527   1
  -2   4   5 95.7272 3.65596   2
  -1  -4   5 490.613 12.7670   2
   1  -4  -5 468.299 11.8010   3
  -1   4   5 481.991 11.2782   3
   1   4  -5 483.181 12.2881   1
  -1   4   5 488.437 13.0550   1
  -1   4   5 479.872 13.1834   2
   1   4  -5 479.826 11.6196   3
   0  -4   5 63.4802 1.77322   3
   0  -4  -5 65.0618 2.27275   3
   0   4   5 64.4377 2.00512   3
   0   4  -5 67.4793 2.10495   1
   0   4   5 62.2937 2.69346   1
   0   4  -5 63.7592 2.12148   3
   0   4   5 61.2074 2.52967   2
   1  -4   5 179.973 4.75932   3
   1   4   5 175.725 5.38571   2
   1   4   5 182.386 4.85152   3
   1   4   5 180.581 5.67184   1
  -1   4  -5 171.932 4.85644   3
  -1   4  -5 182.494 4.94586   1
  -2  -4  -5 1.55027 0.51620   3
   2  -4   5 1.41596 0.44505   3
   2   4   5 1.87771 0.49284   2
  -2   4  -5 1.14700 0.47335   3
   2   4   5 0.56885 0.65127   1
  -2   4  -5 0.89521 0.35324   1
   2   4   5 1.21599 0.42650   3
   3  -4   5 134.272 4.01754   3
  -3  -4  -5 132.937 3.88457   3
   3   4   5 129.164 3.99791   3
   3   4   5 133.952 4.19651   2
   3   4   5 133.797 4.73288   1
  -3   4  -5 128.236 4.12628   1
  -4  -4  -5 49.9949 1.94935   3
   4  -4   5 49.0076 2.19024   3
  -4   4  -5 53.5310 2.32135   1
   4   4   5 53.5894 2.79881   1
  -4   4  -5 54.0529 2.13667   3
   4   4   5 53.8620 2.22106   3
   4   4   5 54.9376 2.22725   2
  -5  -4  -5 39.6011 1.51828   3
   5  -4   5 40.8883 2.04633   3
  -5   4  -5 41.9026 2.18231   1
   5   4   5 41.5546 1.98180   2
   5   4   5 39.2288 1.97358   3
   5   4   5 41.6253 2.63593   1
  -5   4  -5 41.8233 1.84947   3
   6  -4   5 45.5739 2.26783   3
  -6   4  -5 46.8237 1.74344   3
   6   4   5 42.1880 2.16814   3
   6   4   5 42.6823 2.77397   1
  -6   4  -5 41.7067 2.41043   1
   6   4   5 44.7550 2.17348   2
   7  -4   5 0.30286 0.75599   3
   7  -4   5 -0.9309 0.71450   1
   7   4   5 1.77066 1.17518   1
  -7   4  -5 -0.5502 0.61194   1
   7   4   5 0.19936 0.68412   3
   8  -4   5 4.08259 1.13929   3
   8  -4   5 3.79557 1.13195   1
  -8   4  -5 3.31620 1.09132   1
   8   4   5 5.69330 1.61939   1
   8   4   5 5.09710 1.06932   3
   9  -4   5 9.55105 1.45600   3
   9  -4   5 8.20448 1.64255   1
  -9   4  -5 8.96263 1.70632   1
   9   4   5 8.89651 1.37316   3
   9   4   5 8.33228 1.77776   1
  10  -4   5 -0.5491 0.89532   1
  10  -4   5 -0.1140 0.81286   3
  10   4   5 2.02091 1.41321   1
  10   4   5 0.68371 0.89235   3
 -10   4  -5 -0.1238 0.81969   1
  11  -4   5 0.98823 0.99709   3
  11  -4   5 2.18234 1.33596   1
 -11   4  -5 1.40836 1.16316   1
  11   4   5 -1.3307 1.37000   1
  12  -4   5 -0.8138 1.28877   1
  12  -4   5 -1.0198 1.15284   3
 -12   4  -5 -0.3944 1.15369   1
  12   4   5 -1.8067 1.41776   1
 -12   5   5 -0.6384 0.93580   1
  12   5  -5 0.48201 1.57823   1
  11   5  -5 4.49563 1.75067   1
 -11   5   5 1.78533 1.25884   1
  10   5  -5 1.94408 1.34928   1
 -10   5   5 0.62761 1.04264   1
   9   5  -5 3.57184 1.41988   1
  -9   5   5 5.46908 1.53916   1
   8   5  -5 -0.1138 0.92653   1
  -8   5   5 0.14595 0.88855   1
  -7   5   5 109.676 4.94651   1
   7   5  -5 114.784 4.77765   1
  -6   5   5 2.17104 0.85343   1
   6   5  -5 2.18127 0.93952   1
  -6   5   5 3.85074 1.07691   2
  -5   5   5 76.1787 3.68454   2
   5   5  -5 83.4306 3.48657   1
   4  -5  -5 249.014 6.33185   3
  -4   5   5 232.125 7.72255   2
   4   5  -5 231.425 7.17302   1
  -3  -5   5 145.333 4.07084   2
   3  -5  -5 144.103 4.13659   3
  -3   5   5 136.720 5.04144   2
   3   5  -5 145.439 4.68329   1
  -2  -5   5 2.07967 0.47279   2
   2  -5  -5 2.17021 0.59308   3
   2   5  -5 2.06400 0.60258   1
  -2   5   5 2.45625 0.73541   2
   2   5  -5 2.16245 0.48241   3
  -1  -5   5 2456.16 61.7906   2
   1  -5  -5 2427.20 57.5263   3
  -1   5   5 2475.11 62.2992   2
   1   5  -5 2480.74 57.3849   3
   1   5  -5 2489.29 60.4565   1
  -1   5   5 2464.91 57.0353   3
   0  -5  -5 45.0810 1.94117   3
   0  -5   5 46.0397 1.48046   3
   0  -5   5 41.5899 2.02803   2
   0   5   5 48.2181 2.18654   2
   0   5  -5 45.9742 1.82367   1
   0   5  -5 46.9110 1.82645   3
   0   5   5 48.9308 1.71680   3
   1  -5   5 136.328 3.86718   3
  -1  -5  -5 135.263 4.10409   3
  -1   5  -5 133.795 4.02534   3
   1   5   5 137.396 4.41797   2
  -1   5  -5 136.284 4.11737   1
   1   5   5 139.058 3.98719   3
   2  -5   5 6.74488 0.83862   3
   2   5   5 4.05330 0.94201   1
   2   5   5 4.86030 0.70388   3
  -2   5  -5 4.35958 0.73843   3
   2   5   5 5.08821 0.75701   2
  -2   5  -5 5.91318 0.76920   1
  -3  -5  -5 6.79965 0.89344   3
   3  -5   5 6.34329 0.92096   3
   3   5   5 5.51470 0.74121   2
   3   5   5 5.46724 1.04990   1
  -3   5  -5 5.87540 0.84230   1
   3   5   5 5.19374 0.82009   3
   4  -5   5 158.971 4.87400   3
  -4  -5  -5 159.468 4.49631   3
  -4   5  -5 161.054 4.72407   3
   4   5   5 157.580 4.87345   2
  -4   5  -5 160.518 5.17103   1
   4   5   5 158.184 4.87841   3
   5  -5   5 7.98515 1.15688   3
  -5  -5  -5 6.06783 0.67193   3
   5   5   5 8.65934 1.15024   3
  -5   5  -5 7.84786 1.15507   1
  -5   5  -5 6.99202 0.96285   3
   5   5   5 6.65560 1.38184   1
   5   5   5 7.11669 0.87564   2
   6  -5   5 35.8318 2.09421   3
  -6   5  -5 37.3733 1.62922   3
   6   5   5 34.9307 2.05380   3
   6   5   5 30.5744 2.55707   1
  -6   5  -5 33.3969 2.19430   1
   7  -5   5 54.4168 2.72724   3
  -7   5  -5 62.5517 3.19833   1
   7   5   5 58.0867 2.75374   3
   7   5   5 55.0910 3.47714   1
   8  -5   5 15.3821 1.72569   3
  -8   5  -5 12.8834 1.81679   1
   8   5   5 13.6343 1.61775   3
   8   5   5 12.9148 2.16854   1
   9  -5   5 -0.2183 0.88293   3
   9  -5   5 0.86366 0.89623   1
   9   5   5 -0.3890 0.68580   3
   9   5   5 1.39881 1.30795   1
  -9   5  -5 -1.0314 0.70366   1
  10  -5   5 0.47325 0.93919   3
  10  -5   5 1.00773 1.02303   1
  10   5   5 1.14626 0.90263   3
  10   5   5 -1.2439 0.84461   1
 -10   5  -5 -1.4422 0.65548   1
  11  -5   5 0.60923 1.08783   1
  11  -5   5 0.03498 1.08253   3
 -11   5  -5 -0.3678 0.84873   1
  11   5   5 -0.7891 1.10234   1
  12  -5   5 2.42701 1.32747   3
  12  -5   5 2.08578 1.54211   1
 -12   5  -5 1.37414 1.37714   1
  12   5   5 3.33049 1.89305   1
  12   6  -5 3.93267 1.87673   1
 -12   6   5 3.93784 1.79335   1
 -11   6   5 3.25374 1.67293   1
  11   6  -5 3.35879 1.68878   1
  10   6  -5 5.49746 1.71560   1
 -10   6   5 7.06931 1.87701   1
   9   6  -5 3.55296 1.33359   1
  -9   6   5 1.65508 1.05425   1
  -8   6   5 6.12598 1.49876   1
   8   6  -5 3.67115 1.40879   1
  -7   6   5 30.2376 2.62042   1
   7   6  -5 29.4101 2.76958   1
  -6   6   5 364.292 11.1954   1
   6   6  -5 341.074 10.6141   1
   5  -6  -5 224.830 6.26373   3
   5   6  -5 219.026 7.20676   1
  -5   6   5 227.661 7.77939   2
  -5   6   5 221.525 7.65702   1
   4  -6  -5 209.244 5.98349   3
   4   6  -5 214.650 6.81218   1
  -4   6   5 222.516 7.38320   2
   3  -6  -5 4.56605 0.84381   3
   3   6  -5 5.61016 0.75250   3
  -3   6   5 3.58895 0.99642   2
   3   6  -5 6.19820 1.02156   1
   2  -6  -5 53.0114 2.24490   3
  -2  -6   5 52.6904 1.99895   2
   2   6  -5 53.7191 2.34063   1
   2   6  -5 54.5850 2.07427   3
  -2   6   5 52.0425 2.64056   2
   1  -6  -5 99.6052 3.35364   3
   1   6  -5 99.7440 3.24025   3
  -1   6   5 100.594 3.82860   2
  -1   6   5 93.6865 3.96936   1
   1   6  -5 101.751 3.46688   1
  -1   6   5 102.938 2.92217   3
   0  -6   5 4.39202 0.52469   3
   0  -6   5 4.10525 0.80022   2
   0  -6  -5 4.89186 0.89445   3
   0   6   5 2.60746 0.86863   1
   0   6   5 4.25599 0.62342   3
   0   6  -5 3.69096 0.69040   1
   0   6   5 4.13775 0.77850   2
   0   6  -5 3.42940 0.67809   3
  -1  -6  -5 40.6579 1.98514   3
   1  -6   5 40.2739 1.68358   3
   1   6   5 40.2385 1.95177   2
   1   6   5 40.9884 1.80307   3
  -1   6  -5 38.5567 1.82700   3
  -1   6  -5 37.8647 1.81107   1
   3   6   5 18.8378 1.41018   3
   4  -6   5 3.30721 0.79395   3
  -4  -6  -5 2.77818 0.69582   3
   4   6   5 0.94597 0.71311   1
   4   6   5 2.77054 0.81253   3
  -4   6  -5 2.26797 0.77958   3
  -4   6  -5 2.09856 0.72329   1
  -5  -6  -5 41.1145 1.58135   3
   5  -6   5 44.9416 2.29439   3
   5   6   5 46.7284 2.33278   3
  -5   6  -5 41.2886 2.32984   1
  -5   6  -5 42.4143 2.05371   3
   5   6   5 46.1018 2.95873   1
   6  -6   5 10.3998 1.34538   3
  -6   6  -5 14.4559 1.16355   3
   6   6   5 12.6011 1.47850   3
   6   6   5 15.4670 2.06862   1
  -6   6  -5 11.1655 1.53654   1
  -6   6  -5 11.1100 1.04206   3
   7  -6   5 7.61014 1.25398   3
   7   6   5 10.4288 1.44602   3
   7   6   5 10.3614 1.89560   1
  -7   6  -5 10.0893 1.51418   1
   8  -6   5 1.78539 0.96620   3
   8   6   5 3.41831 1.37547   1
  -8   6  -5 1.53065 0.96200   1
   8   6   5 1.16207 0.82977   3
   9  -6   5 0.09227 0.84343   1
   9  -6   5 0.02477 0.89634   3
   9   6   5 2.21227 0.97857   3
  -9   6  -5 0.93011 0.92075   1
   9   6   5 0.46279 1.24172   1
  10  -6   5 0.61279 1.10602   1
  10  -6   5 0.20435 0.98304   3
 -10   6  -5 1.42119 1.18523   1
  10   6   5 -0.1263 1.15114   1
  10   6   5 -0.2583 0.89726   3
  11  -6   5 3.05134 1.47913   1
  11  -6   5 3.03848 1.38305   3
  11   6   5 3.89895 2.02248   1
 -11   6  -5 2.17451 1.29608   1
 -11   7   5 6.67697 2.09207   1
  11   7  -5 4.05696 1.78393   1
  10   7  -5 2.02318 1.49443   1
 -10   7   5 -0.1786 1.01001   1
   9   7  -5 -1.5317 0.77953   1
  -9   7   5 0.06077 0.98767   1
  -8   7   5 1.20330 1.23959   1
   8   7  -5 0.69381 1.19278   1
  -7   7   5 93.4601 4.70722   1
   7   7  -5 96.0927 4.47356   1
   6   7  -5 4.61976 1.31905   1
  -6   7   5 5.56670 1.38417   1
   5  -7  -5 89.5366 3.35406   3
  -5   7   5 90.1898 4.30506   1
   5   7  -5 90.1041 3.94716   1
   4  -7  -5 2.75169 0.92969   3
  -4   7   5 3.46420 1.15533   2
   4   7  -5 3.75525 1.08145   1
  -4   7   5 2.91061 1.05381   1
   3  -7  -5 32.3318 1.96929   3
  -3   7   5 32.0822 2.33890   1
  -3   7   5 33.0538 2.31947   2
   3   7  -5 32.8866 2.08954   1
   3   7  -5 30.9428 1.67573   3
   2  -7  -5 90.2719 3.38190   3
  -2   7   5 91.8336 2.51801   3
  -2   7   5 90.5383 4.13588   1
  -2   7   5 92.7559 3.92043   2
   2   7  -5 97.8389 3.61878   1
   2   7  -5 90.9270 3.19639   3
   1  -7  -5 1.22477 0.80724   3
  -1  -7   5 0.76500 0.45829   2
   1   7  -5 0.15711 0.49855   1
  -1   7   5 1.16073 0.79583   1
  -1   7   5 1.02938 0.61716   2
   1   7  -5 1.33463 0.64760   3
  -1   7   5 1.58795 0.52005   3
   0  -7   5 79.3181 2.46246   3
   0  -7  -5 81.1048 3.06991   3
   0   7   5 76.9103 3.69382   1
   0   7  -5 80.0510 2.94558   3
   0   7  -5 81.6742 3.10810   1
   0   7   5 82.5578 3.29486   2
   0   7   5 78.6499 2.75606   3
  -1  -7  -5 -0.1348 0.51899   3
   1  -7   5 0.88640 0.51363   3
  -1   7  -5 0.17747 0.55056   3
   1   7   5 0.64979 0.55418   3
   1   7   5 0.78692 0.52361   2
   1   7   5 0.33421 0.70068   1
  -1   7  -5 -0.3434 0.38205   1
   2  -7   5 81.4615 3.02298   3
  -2  -7  -5 82.4903 3.05577   3
   2   7   5 86.1380 3.95946   1
  -2   7  -5 84.3009 3.14374   3
   2   7   5 78.7955 3.01990   2
  -2   7  -5 81.6110 3.20104   1
  -3  -7  -5 131.210 4.21592   3
   3  -7   5 136.582 4.43591   3
  -3   7  -5 136.114 4.69985   1
   3   7   5 136.380 4.47293   3
  -3   7  -5 136.975 4.38797   3
   3   7   5 133.385 5.41317   1
   4  -7   5 55.2492 2.55921   3
  -4  -7  -5 54.3149 2.16197   3
  -4   7  -5 52.7469 2.66451   1
   4   7   5 53.6278 2.56447   3
   4   7   5 55.0672 3.40186   1
  -4   7  -5 52.6694 2.40297   3
  -5  -7  -5 48.1585 1.68605   3
   5  -7   5 46.0272 2.44675   3
  -5   7  -5 48.7434 2.25501   3
  -5   7  -5 47.4066 2.62690   1
   5   7   5 47.6076 2.48985   3
   5   7   5 52.2809 3.31001   1
   6  -7   5 3.83300 1.01951   3
  -6   7  -5 5.21559 0.84658   3
  -6   7  -5 5.15283 1.18474   1
   6   7   5 5.29820 1.14737   3
   6   7   5 3.30460 1.35344   1
   7  -7   5 1.36490 0.91867   3
  -7   7  -5 0.19941 0.84679   1
   7   7   5 1.02029 0.84032   3
   7   7   5 1.35192 1.29053   1
   8  -7   5 2.40876 1.08582   3
   8   7   5 0.71528 1.25686   1
   8   7   5 4.46043 1.13169   3
  -8   7  -5 2.55416 1.11250   1
   9  -7   5 0.37560 1.09358   3
   9   7   5 0.39289 0.95408   3
   9   7   5 1.88376 1.54112   1
  -9   7  -5 0.71657 0.99609   1
  10  -7   5 2.26294 1.19558   1
  10  -7   5 1.43624 1.24011   3
 -10   7  -5 0.77124 1.16183   1
  10   7   5 0.03192 1.50730   1
  10   7   5 1.41717 1.11352   3
  11  -7   5 1.06349 1.31560   1
  11  -7   5 3.22053 1.48915   3
  11   7   5 0.69748 1.16275   3
  11   7   5 -0.2231 1.59441   1
 -11   7  -5 -0.5839 1.20439   1
 -11   8   5 1.29789 1.48527   1
  11   8  -5 4.01372 1.95757   1
  10   8  -5 3.36021 1.76033   1
 -10   8   5 3.91103 1.55419   1
   9   8  -5 0.91781 1.41509   1
  -9   8   5 0.88713 1.16658   1
  -8   8   5 8.48418 1.82802   1
   8   8  -5 4.98791 1.60612   1
   7   8  -5 7.31446 1.65059   1
  -7   8   5 10.5375 1.86424   1
   6  -8  -5 1.66330 0.94364   3
   6   8  -5 0.46141 0.97567   1
  -6   8   5 1.29307 1.04806   1
   5  -8  -5 0.33701 0.82798   3
   5   8  -5 0.98874 1.01784   1
  -5   8   5 -0.4668 0.70013   1
   4  -8  -5 0.49950 0.81400   3
   4   8  -5 2.14088 0.94893   1
  -4   8   5 2.79548 1.12433   1
   3  -8  -5 307.120 8.55445   3
  -3   8   5 291.093 9.83616   1
  -3   8   5 323.398 9.88184   2
   3   8  -5 300.561 9.21253   1
   3   8  -5 304.244 8.38969   3
   2  -8  -5 3.71147 1.07722   3
  -2   8   5 3.54618 1.08757   2
   2   8  -5 3.40298 0.91833   3
   2   8  -5 4.00758 0.99193   1
  -2   8   5 4.21706 1.35206   1
  -2   8   5 3.90693 0.58159   3
   1  -8  -5 79.2596 3.19491   3
  -1   8   5 79.3902 2.68298   3
  -1   8   5 75.8761 3.82392   1
   1   8  -5 80.6251 3.11082   3
   1   8  -5 78.5963 3.31193   1
  -1   8   5 69.9308 3.36018   2
   0  -8  -5 95.0491 3.55489   3
   0  -8   5 91.7113 2.83053   3
   0   8   5 97.5763 3.27356   3
   0   8  -5 93.6712 3.64711   1
   0   8   5 93.2964 3.75314   2
   0   8  -5 89.5497 3.42076   3
   0   8   5 97.0794 4.43025   1
  -1  -8  -5 53.5326 2.50572   3
   1  -8   5 49.7634 2.08293   3
  -1   8  -5 50.2676 2.38945   3
   1   8   5 50.9097 2.31915   3
  -1   8  -5 45.9921 2.42122   1
   1   8   5 47.0421 2.98998   1
   1   8   5 46.5746 2.31506   2
  -2  -8  -5 6.95187 1.10463   3
   2  -8   5 9.41346 1.15268   3
  -2   8  -5 9.09908 1.26351   1
   2   8   5 6.76323 1.11231   3
   2   8   5 8.09632 1.57664   1
  -2   8  -5 9.57986 1.28778   3
   3  -8   5 70.8613 2.96704   3
  -3  -8  -5 69.3247 2.74142   3
   3   8   5 69.0723 3.80876   1
  -3   8  -5 67.5340 2.88162   3
   3   8   5 72.8378 3.03765   3
  -3   8  -5 71.8342 3.21955   1
   4  -8   5 34.7362 2.09088   3
  -4  -8  -5 36.8857 1.75116   3
   4   8   5 34.6409 2.75897   1
  -4   8  -5 33.2702 1.99123   3
   4   8   5 36.1735 2.17664   3
  -4   8  -5 34.6842 2.23745   1
   5  -8   5 47.4013 2.59382   3
   5   8   5 49.7018 3.44633   1
   5   8   5 50.2652 2.65224   3
  -5   8  -5 53.9891 2.42235   3
  -5   8  -5 52.3409 2.95347   1
   6  -8   5 0.74874 0.89146   3
  -6   8  -5 1.77362 1.00152   1
  -6   8  -5 0.79439 0.70705   3
   6   8   5 1.17823 1.21487   1
   6   8   5 3.73285 1.08846   3
   7  -8   5 1.35007 0.97703   3
  -7   8  -5 -0.8402 0.72949   1
   7   8   5 -0.2676 0.80821   3
   7   8   5 -0.2859 1.26540   1
   8  -8   5 1.50933 1.09455   3
   8   8   5 3.10975 1.16622   3
  -8   8  -5 1.63501 1.03723   1
   8   8   5 1.61906 1.51529   1
   9  -8   5 1.83142 1.33389   3
  -9   8  -5 0.93662 1.02759   1
   9   8   5 0.36934 1.52853   1
   9   8   5 0.31368 1.07911   3
  10  -8   5 0.66583 1.27001   3
  10   8   5 -0.3683 1.14711   3
  10   8   5 -1.1625 1.24710   1
  10   9  -5 -1.7762 1.29739   1
 -10   9   5 -0.5740 1.27497   1
   9   9  -5 1.16977 1.29697   1
  -9   9   5 -1.8007 1.00147   1
  -8   9   5 0.89594 1.19022   1
   8   9  -5 2.31715 1.43668   1
   7   9  -5 1.31926 1.21019   1
  -7   9   5 2.07936 1.14631   1
   6  -9  -5 1.73549 1.02335   3
   6   9  -5 2.91415 1.23699   1
  -6   9   5 5.43336 1.55033   1
   5  -9  -5 2.50373 1.02420   3
  -5   9   5 3.45285 1.21728   1
   5   9  -5 4.07119 1.25077   1
   4  -9  -5 24.9534 2.12376   3
   4   9  -5 23.2974 1.81849   3
   4   9  -5 27.4710 2.25460   1
  -4   9   5 23.8609 2.59449   1
   3  -9  -5 25.4204 1.98429   3
   3   9  -5 21.2245 1.75123   3
  -3   9   5 22.1258 2.57060   1
   3   9  -5 24.4399 2.07752   1
   2  -9  -5 92.9551 3.61531   3
  -2   9   5 84.4926 2.67013   3
  -2   9   5 84.7350 4.35736   1
   2   9  -5 85.9037 3.48478   3
   2   9  -5 91.5951 3.90248   1
  -2   9   5 84.0290 3.96781   2
   1  -9  -5 0.87911 0.86505   3
   1   9  -5 0.09285 0.66358   1
  -1   9   5 0.15679 0.50681   3
  -1   9   5 0.02631 0.70652   2
   1   9  -5 -0.0964 0.67514   3
  -1   9   5 0.78192 0.90236   1
   0  -9   5 31.4426 1.38504   3
   0  -9  -5 32.7462 2.08426   3
   0   9   5 29.0788 2.04129   2
   0   9   5 31.3325 2.53221   1
   0   9   5 33.1232 1.83939   3
   0   9  -5 34.1509 2.05917   3
   0   9  -5 33.9720 2.15722   1
  -1  -9  -5 1.04278 0.77760   3
   1  -9   5 1.23782 0.58188   3
   1   9   5 1.68057 1.14129   1
  -1   9  -5 0.72508 0.76283   3
   1   9   5 1.66796 0.69641   3
  -1   9  -5 0.48419 0.69155   1
   2  -9   5 1.37987 0.67126   3
  -2  -9  -5 2.05714 0.83632   3
   2   9   5 1.55885 0.76306   3
  -2   9  -5 2.31921 0.83191   1
  -2   9  -5 0.19113 0.68114   3
   2   9   5 0.15484 0.91013   1
   3  -9   5 0.15352 0.71883   3
  -3  -9  -5 -0.9179 0.55051   3
   3   9   5 0.92084 1.08224   1
  -3   9  -5 -0.1546 0.68002   3
   3   9   5 -0.6658 0.59313   3
  -3   9  -5 1.19095 0.76300   1
   4  -9   5 3.12102 0.97786   3
  -4  -9  -5 3.41820 0.71081   3
   4   9   5 2.43090 1.21633   1
  -4   9  -5 3.11240 0.99086   3
   4   9   5 2.87312 0.93447   3
  -4   9  -5 0.67919 0.80830   1
   5  -9   5 61.1630 3.13752   3
   5   9   5 78.8231 4.47532   1
  -5   9  -5 68.5412 2.88993   3
   5   9   5 69.3415 3.28376   3
   6  -9   5 18.2597 1.97616   3
   6   9   5 15.2070 2.43302   1
   6   9   5 19.4703 2.03044   3
   7  -9   5 2.48693 1.19561   3
   7   9   5 5.61935 1.88535   1
   7   9   5 3.07898 1.19186   3
   8  -9   5 -1.3256 1.00825   3
   8   9   5 0.83288 1.38865   1
   8   9   5 -0.6073 0.99993   3
   9  -9   5 -0.2179 1.23641   3
   9   9   5 0.53709 1.41545   1
   9   9   5 -0.2146 1.09282   3
   9  10  -5 2.01722 1.68737   1
  -9  10   5 2.22634 1.45771   1
   8  10  -5 -1.5650 1.17020   1
  -8  10   5 -0.1180 0.95830   1
   7 -10  -5 2.11012 1.14443   3
   7  10  -5 -1.0650 1.12249   1
  -7  10   5 0.92249 1.05777   1
   6 -10  -5 26.1795 2.36509   3
  -6  10   5 29.7780 3.28066   1
   6  10  -5 34.4911 3.16660   1
   5 -10  -5 6.63765 1.37539   3
  -5  10   5 8.47593 1.76029   1
   5  10  -5 5.98579 1.49534   1
   4 -10  -5 28.4927 2.23675   3
   4  10  -5 28.7704 2.74018   1
   4  10  -5 30.8200 2.17913   3
  -4  10   5 30.3324 3.14431   1
   3 -10  -5 1.33011 0.94603   3
   3  10  -5 3.19739 1.18473   1
   3  10  -5 4.67866 1.10875   3
  -3  10   5 2.95312 1.27159   1
   2 -10  -5 13.2102 1.66326   3
   2  10  -5 17.3675 1.97492   1
  -2  10   5 13.7641 2.19629   1
   2  10  -5 12.6768 1.57466   3
   1 -10  -5 0.71127 0.83110   3
   1  10  -5 -0.9113 0.68844   3
  -1  10   5 0.86707 0.62514   3
  -1  10   5 -0.6465 0.78626   1
   0 -10  -5 0.85126 0.82279   3
   0  10  -5 3.26374 0.96649   3
   0  10   5 2.63961 0.81283   3
   0  10   5 2.36946 1.22425   1
   1 -10   5 8.45101 1.02025   3
  -1 -10  -5 6.84464 1.19909   3
   1  10   5 8.17396 1.68395   1
  -1  10  -5 6.81457 1.21625   3
   1  10   5 7.60480 1.18002   3
  -2 -10  -5 3.75536 0.98775   3
   2 -10   5 2.63068 0.81359   3
   2  10   5 1.38808 1.25166   1
  -2  10  -5 1.70483 0.85732   3
   2  10   5 3.64956 0.96959   3
   3 -10   5 0.16254 0.75637   3
  -3 -10  -5 1.21535 0.73126   3
  -3  10  -5 -0.6243 0.79906   3
   3  10   5 -0.5631 0.68241   3
   3  10   5 2.20305 1.32556   1
   4 -10   5 15.5710 1.79131   3
   4  10   5 12.5772 1.70012   3
  -4  10  -5 13.3616 1.55111   3
   4  10   5 11.0095 2.15446   1
   5 -10   5 0.20847 0.88218   3
   5  10   5 -0.7492 1.24617   1
  -5  10  -5 -0.5145 0.75129   3
   5  10   5 0.60085 0.86545   3
   6 -10   5 0.19137 0.98517   3
   6  10   5 1.00814 1.34492   1
   6  10   5 1.70190 1.15010   3
   7 -10   5 2.89770 1.27387   3
   7  10   5 2.20774 1.22464   3
   7  10   5 2.52456 1.53390   1
   8 -10   5 -0.1124 1.16909   3
   8  10   5 1.24614 1.67122   1
   8  10   5 -0.5571 0.99638   3
   9 -10   5 3.65627 1.55681   3
   9  10   5 2.08336 1.64685   1
   9  10   5 0.49827 1.34178   3
   8 -11  -5 -1.6033 1.06816   3
  -8  11   5 0.04430 1.28126   1
   7 -11  -5 1.08372 1.22597   3
  -7  11   5 1.82067 1.28041   1
   6 -11  -5 0.63785 1.10553   3
  -6  11   5 -0.1540 1.16059   1
   5 -11  -5 16.8574 1.97301   3
   5  11  -5 20.6111 2.17043   3
  -5  11   5 15.2272 2.39557   1
   4 -11  -5 6.38822 1.40914   3
   4  11  -5 10.0310 1.57542   3
  -4  11   5 10.8533 2.08704   1
   3 -11  -5 0.10013 0.87363   3
  -3  11   5 -1.1273 0.93829   1
   3  11  -5 1.43532 0.96510   3
   2 -11  -5 -0.0425 0.85924   3
   2  11  -5 1.55903 0.97180   3
  -2  11   5 0.20062 0.92194   1
   1 -11  -5 28.8942 2.13153   3
  -1  11   5 22.7033 1.59764   3
  -1  11   5 25.4703 2.90528   1
   1  11  -5 24.4532 2.23044   3
   0 -11  -5 -0.0551 0.82327   3
   0  11   5 -0.1337 0.69189   3
   0  11   5 -0.3169 0.96683   1
   0  11  -5 -0.8805 0.74909   3
   1 -11   5 6.21182 0.93665   3
  -1 -11  -5 8.11438 1.34741   3
  -1  11  -5 6.95028 1.39331   3
   1  11   5 11.3812 2.13579   1
   1  11   5 7.87792 1.29079   3
  -2 -11  -5 40.4761 2.28114   3
   2 -11   5 37.1222 2.10076   3
  -2  11  -5 34.2064 2.34683   3
   2  11   5 37.9192 3.28425   1
   2  11   5 35.8654 2.35091   3
   3 -11   5 15.0024 1.65007   3
  -3 -11  -5 17.2724 1.52529   3
   3  11   5 14.6138 1.70817   3
   3  11   5 12.5669 2.32268   1
  -3  11  -5 14.3801 1.73971   3
   4 -11   5 0.92093 0.97574   3
   4  11   5 -0.8091 1.19539   1
   4  11   5 2.11034 1.02367   3
  -4  11  -5 0.49507 0.93221   3
   5 -11   5 11.2966 1.70219   3
  -5  11  -5 10.6375 1.46463   3
   5  11   5 11.2460 2.40476   1
   5  11   5 6.87719 1.45658   3
   6 -11   5 3.51553 1.25935   3
   6  11   5 1.51304 1.12439   3
   6  11   5 2.11767 1.53271   1
   7 -11   5 0.37306 1.12278   3
   7  11   5 1.02562 1.44016   1
   7  11   5 -0.0279 1.17817   3
   6 -12  -5 1.83492 1.22980   3
  -6  12   5 -0.3362 1.19376   1
   5 -12  -5 -0.8563 0.95514   3
   5  12  -5 -0.2762 1.01349   3
  -5  12   5 -0.7757 0.95917   1
   4 -12  -5 -0.8824 0.95821   3
  -4  12   5 0.31297 1.15034   1
   4  12  -5 -0.4989 0.91731   3
   3 -12  -5 7.63185 1.58597   3
   3  12  -5 7.93087 1.62595   3
  -3  12   5 7.64763 1.90339   1
   2 -12  -5 1.94501 1.05719   3
   2  12  -5 2.96707 1.17530   3
  -2  12   5 2.38363 1.38097   1
   1 -12  -5 5.17015 1.32798   3
  -1  12   5 5.07343 1.57829   1
   1  12  -5 7.99513 1.52826   3
  -1  12   5 5.12895 1.03686   3
   0 -12  -5 17.5257 1.86478   3
   0  12   5 14.5577 1.62547   3
   0  12  -5 14.2808 1.96122   3
   0  12   5 12.6313 2.37672   1
  -1 -12  -5 31.5934 2.29440   3
  -1  12  -5 24.8415 2.36230   3
   1  12   5 29.8197 2.19371   3
   1  12   5 27.0640 3.18814   1
   2 -12   5 0.19377 0.74438   3
  -2 -12  -5 1.48106 0.87799   3
  -2  12  -5 -0.6906 0.88981   3
   2  12   5 -0.0417 1.24200   1
   2  12   5 0.94988 0.95777   3
   3 -12   5 11.7199 1.53953   3
   3  12   5 15.4325 2.65796   1
   3  12   5 14.6473 1.89129   3
  -3  12  -5 11.4010 1.67357   3
   4 -12   5 0.41784 0.97294   3
  -4  12  -5 1.46937 1.11234   3
   4  12   5 1.47233 1.59871   1
   4  12   5 0.41283 1.02102   3
   5 -12   5 0.41939 1.06696   3
   5  12   5 1.49475 1.14496   3
   5  12   5 1.04073 1.35426   1
   6 -12   5 0.42538 1.05912   3
   6  12   5 0.37199 1.15355   3
   6  12   5 -0.9305 1.17013   1
   4 -13  -5 1.59433 1.20188   3
   4  13  -5 1.50447 1.24551   3
  -4  13   5 1.26373 1.46696   1
   3 -13  -5 0.47282 1.05348   3
  -3  13   5 -1.3576 1.10336   1
   3  13  -5 1.09325 1.15077   3
   2 -13  -5 11.1218 1.70225   3
   2  13  -5 9.89390 1.83786   3
  -2  13   5 10.3063 2.27441   1
   1 -13  -5 13.7944 1.95096   3
  -1  13   5 16.6976 2.75749   1
   1  13  -5 15.5451 2.06836   3
   0 -13  -5 -0.3016 1.07458   3
   0  13  -5 2.01217 1.23717   3
   0  13   5 1.72798 1.04802   3
   0  13   5 1.64447 1.51985   1
  -1 -13  -5 2.05382 1.04748   3
   1  13   5 0.33030 1.48834   1
  -1  13  -5 -0.2001 1.02371   3
   1  13   5 0.36624 0.97319   3
  -2 -13  -5 3.67366 1.05895   3
   2  13   5 2.77397 1.24547   3
  -2  13  -5 5.03342 1.43369   3
   2  13   5 2.96756 1.57934   1
   3 -13   5 -0.0177 0.90769   3
   3  13   5 0.40485 1.37464   1
  -3  13  -5 -1.0918 1.00113   3
   3  13   5 1.25100 1.12506   3
   4 -13   5 0.70399 1.06856   3
   4  13   5 2.35461 1.78418   1
  -4  13  -5 0.74314 1.07495   3
   4  13   5 1.71822 1.19395   3
  13   0  -6 0.48206 1.39929   1
 -13   0   6 -0.0324 1.28685   1
  12   0  -6 3.58831 1.43510   1
 -12   0   6 3.62737 1.50616   1
  11   0  -6 0.20420 1.07817   1
 -11   0   6 0.65568 0.88338   1
  10   0  -6 7.61121 1.83696   1
 -10   0   6 5.31617 1.48990   1
   9   0  -6 0.69058 0.94749   1
  -9   0   6 -0.7152 0.81130   1
  -8   0   6 5.51120 1.25604   1
   8   0  -6 4.33601 1.16969   1
  -7   0   6 0.06340 0.48364   1
  -7   0   6 -0.4352 0.53631   2
  -6   0   6 59.3273 2.91556   1
  -6   0   6 64.8135 2.86178   2
  -5   0   6 0.52766 0.47009   2
  -5   0   6 0.84362 0.49180   1
  -4   0   6 10.2387 1.14058   2
  -4   0   6 9.09066 1.03264   1
  -3   0   6 0.52467 0.37424   1
  -3   0   6 0.72781 0.47134   2
  -2   0   6 2302.70 56.3433   1
  -1   0   6 -0.1933 0.20227   2
  -1   0   6 0.10757 0.18771   1
   0   0   6 -0.1301 0.11310   2
   1   0   6 0.84035 0.33903   1
   1   0   6 0.62633 0.37815   2
  -1   0  -6 1.59737 0.40295   3
   1   0   6 0.56677 0.22648   3
  -2   0  -6 534.638 12.9104   3
   2   0   6 515.810 14.2971   2
   2   0   6 541.969 13.6257   1
  -3   0  -6 1.22069 0.48456   3
   3   0   6 -0.2467 0.41679   2
  -3   0  -6 0.56727 0.45020   3
   3   0   6 0.42389 0.29189   1
   3   0   6 1.33324 0.47157   3
   4   0   6 4.63905 0.71207   3
  -4   0  -6 5.69377 0.76837   3
   4   0   6 2.89956 0.69912   1
   4   0   6 5.60332 0.98567   2
  -5   0  -6 0.70433 0.50760   3
   5   0   6 0.19415 0.46745   3
   5   0   6 -0.9417 0.46221   1
   5   0   6 0.68220 0.61773   2
  -6   0  -6 94.9895 2.71586   3
   6   0   6 87.4964 3.92084   2
   6   0   6 94.2072 3.87630   1
   6   0   6 93.3333 3.30967   3
   7   0   6 -0.9361 0.69749   1
  -7   0  -6 -0.3651 0.66271   1
   7   0   6 -0.3535 0.65398   3
   7   0   6 0.80732 0.84659   2
   8   0   6 10.8225 1.81009   1
   8   0   6 10.6118 1.34596   3
   9   0   6 -0.3552 0.72774   1
   9   0   6 -0.7298 0.87790   2
   9   0   6 0.25644 0.70611   3
  10   0   6 0.18294 0.77020   3
  10   0   6 0.59815 0.94444   1
  10   0   6 -0.8097 1.03354   2
  11   0   6 0.98532 1.23088   1
  11   0   6 1.63464 1.03577   3
  11   0   6 -1.4907 1.02041   2
  12   0   6 7.04658 2.09838   1
  13  -1  -6 0.25449 1.26614   1
 -13  -1   6 1.17553 1.41578   1
  13   1  -6 0.76986 1.48778   1
 -13   1   6 1.56911 1.33885   1
 -12  -1   6 0.67542 1.32052   1
  12  -1  -6 0.76891 1.16261   1
  12   1  -6 -0.9058 1.16580   1
 -12   1   6 3.26077 1.45973   1
 -11  -1   6 19.3942 2.68437   1
  11  -1  -6 14.8062 2.45871   1
  11   1  -6 15.9763 2.48226   1
 -11   1   6 18.1848 2.63199   1
  10  -1  -6 4.36205 1.42521   1
 -10  -1   6 3.81129 1.38762   1
 -10   1   6 4.55323 1.37937   1
  10   1  -6 4.30452 1.39383   1
   9  -1  -6 13.2194 1.96789   1
  -9  -1   6 14.2833 2.02296   1
  -9   1   6 13.9555 2.02400   1
   9   1  -6 16.3090 2.11254   1
  -8  -1   6 52.3710 3.02538   1
   8   1  -6 53.2874 3.03675   1
  -8   1   6 50.4195 3.02213   1
  -7  -1   6 1.03197 0.69744   1
  -7  -1   6 0.37888 0.56474   2
   7   1  -6 -0.1949 0.51833   1
  -7   1   6 0.73591 0.67698   2
  -7   1   6 0.52225 0.58337   1
  -6  -1   6 10.7173 1.36770   1
  -6  -1   6 9.79002 1.15985   2
  -6   1   6 7.82554 1.18740   2
   6   1  -6 9.39746 1.26284   1
  -6   1   6 10.0055 1.35872   1
  -5  -1   6 439.869 12.0490   1
  -5  -1   6 430.904 12.0533   2
  -5   1   6 440.467 12.1549   1
  -5   1   6 438.145 12.3897   2
   5   1  -6 434.021 11.9876   1
  -4  -1   6 1.50549 0.46376   1
  -4  -1   6 1.98340 0.52341   2
  -4   1   6 1.53655 0.54357   2
  -4   1   6 2.38084 0.65410   1
  -3  -1   6 2.11567 0.46838   1
  -3   1   6 1.22888 0.42026   1
  -3   1   6 2.29073 0.62463   2
  -2  -1   6 20.2804 1.16703   2
  -2  -1   6 17.5458 0.92486   1
  -2   1   6 18.7686 1.09083   1
  -1  -1   6 363.679 9.92446   2
  -1   1   6 361.779 9.54793   1
   0  -1   6 439.613 13.5218   2
   0   1   6 556.537 13.1176   1
   0   1   6 537.186 13.7135   2
  -1  -1  -6 95.1229 2.78311   3
   1  -1   6 96.1760 2.58094   3
   1   1   6 94.8402 2.61185   3
  -1   1  -6 100.531 2.75642   3
   1   1   6 94.6431 3.02908   1
   1   1   6 92.5089 3.29276   2
   2  -1   6 9.37939 0.71783   1
  -2  -1  -6 10.6149 0.85946   3
   2  -1   6 9.71146 0.70696   3
  -2  -1  -6 9.79079 0.89668   3
   2   1   6 10.5565 1.02640   1
   2   1   6 10.9491 1.10627   2
  -2   1  -6 9.88018 0.79791   3
  -3  -1  -6 69.2329 2.65332   3
   3  -1   6 88.1497 3.42448   2
   3  -1   6 90.1770 2.77309   3
   3  -1   6 92.2532 2.92920   1
  -3   1  -6 87.6311 2.92644   1
  -3   1  -6 90.2472 2.78770   3
   3   1   6 86.3185 2.76019   3
   3   1   6 83.9769 3.24442   2
   3   1   6 88.0304 3.17145   1
  -4  -1  -6 11.5510 1.00871   3
   4  -1   6 8.39470 1.24568   2
   4  -1   6 8.88965 0.97393   1
   4  -1   6 11.6377 1.08260   3
  -4   1  -6 11.7620 1.04846   3
   4   1   6 12.1761 1.30440   1
   4   1   6 9.02866 0.92333   3
  -4   1  -6 12.2104 1.05598   3
   4   1   6 10.2721 1.23763   2
  -4   1  -6 9.86238 1.09512   1
  -5  -1  -6 220.989 5.77374   3
   5  -1   6 216.473 6.09268   3
   5  -1   6 213.149 6.61805   1
  -5   1  -6 217.880 5.83335   3
  -5   1  -6 207.771 6.63228   1
   5   1   6 220.009 6.09015   3
   5   1   6 218.695 6.94731   2
   5   1   6 222.332 6.86969   1
   6  -1   6 9.13108 1.30226   1
   6  -1   6 9.26330 1.10332   3
  -6  -1  -6 9.65855 0.74653   3
  -6   1  -6 7.42662 1.17078   1
  -6   1  -6 8.10118 0.78696   3
   6   1   6 10.2243 1.50557   1
   6   1   6 9.49498 1.31808   2
   6   1   6 8.36153 1.05018   3
   7  -1   6 -0.0125 0.66551   1
   7  -1   6 -0.2105 0.62010   3
   7   1   6 0.40985 0.77038   2
  -7   1  -6 0.01567 0.69807   1
   7   1   6 -0.0105 0.90835   1
   7   1   6 1.32253 0.73215   3
   8  -1   6 9.77355 1.56491   1
   8  -1   6 11.5602 1.41952   3
   8   1   6 8.56534 1.54600   2
   8   1   6 7.80224 1.18855   3
  -8   1  -6 9.07426 1.55981   1
   8   1   6 9.06647 1.58226   1
   9  -1   6 4.26207 1.08650   3
   9  -1   6 4.07316 1.26054   1
   9   1   6 3.38096 0.98530   3
   9   1   6 2.53031 1.24096   1
   9   1   6 5.67435 1.41606   2
  -9   1  -6 3.73662 1.26353   1
  10  -1   6 -0.3273 0.95740   1
  10  -1   6 -0.1477 0.75217   3
  10   1   6 0.67314 1.09500   1
 -10   1  -6 0.31010 0.95649   1
  10   1   6 -0.0227 0.76631   3
  10   1   6 0.42890 1.00812   2
  11  -1   6 1.51723 1.04235   3
  11  -1   6 -0.0077 1.13689   1
  11   1   6 0.90345 1.41757   1
 -11   1  -6 0.23003 1.11894   1
  11   1   6 2.17544 1.08667   3
  12  -1   6 1.24989 1.42649   1
  12  -1   6 -2.9227 1.23195   2
  12  -1   6 -0.7106 1.08119   3
  12   1   6 -1.5076 1.09665   1
  13  -2  -6 7.06010 2.11569   1
 -13  -2   6 7.70450 1.99978   1
 -13   2   6 4.91658 1.88005   1
  13   2  -6 8.20204 2.09352   1
 -12  -2   6 2.12720 1.47354   1
  12  -2  -6 2.78269 1.62727   1
  12   2  -6 1.98678 1.21497   1
 -12   2   6 1.64663 1.58627   1
  11  -2  -6 10.5633 2.04479   1
 -11  -2   6 6.00178 1.70528   1
 -11   2   6 8.76552 1.99151   1
  11   2  -6 7.54497 1.85510   1
 -10  -2   6 15.6281 2.30976   1
 -10   2   6 15.0484 2.21409   1
  10   2  -6 13.1707 2.09464   1
  -9  -2   6 71.4359 3.87510   1
  -9   2   6 71.8864 3.98457   1
   9   2  -6 71.8576 3.86515   1
  -8  -2   6 19.8095 2.22218   1
   8   2  -6 17.9762 2.14254   1
  -8   2   6 18.8709 2.25336   1
  -7  -2   6 12.1768 1.64168   1
  -7  -2   6 12.9285 1.38767   2
   7   2  -6 11.0205 1.61951   1
  -7   2   6 13.4089 1.71865   1
  -7   2   6 11.8821 1.62990   2
  -6  -2   6 61.8062 2.92832   1
  -6  -2   6 66.7997 2.70410   2
   6   2  -6 67.0387 3.00684   1
  -6   2   6 62.4736 3.10432   2
  -6   2   6 64.9944 3.10909   1
  -5  -2   6 64.6304 2.72918   1
  -5  -2   6 66.4444 2.55281   2
  -5   2   6 59.4203 2.84793   1
   5   2  -6 58.2577 2.65432   1
  -5   2   6 62.8374 2.95025   2
  -4  -2   6 7.10106 0.89346   1
   4   2  -6 7.42600 0.92890   1
  -4   2   6 7.39034 1.07136   2
  -4   2   6 7.84966 1.02639   1
  -3  -2   6 26.6129 1.31049   1
  -3  -2   6 27.1141 1.35227   2
  -3   2   6 24.0868 1.56827   2
   3   2  -6 25.1928 1.27798   1
  -3   2   6 24.9114 1.50969   1
  -2  -2   6 168.109 4.99532   2
  -2  -2   6 172.809 4.63651   1
   2   2  -6 171.675 4.61941   1
  -2   2   6 157.270 5.06869   1
  -1  -2   6 25.1706 1.32339   2
  -1   2   6 23.7962 1.42885   2
   0  -2  -6 35.1026 1.34758   3
   0   2   6 36.9862 1.74744   2
   0   2   6 36.7598 1.64812   1
   1  -2   6 0.71107 0.44570   2
   1  -2   6 0.02638 0.17537   3
  -1  -2  -6 1.03920 0.45405   3
   1   2   6 0.93892 0.39537   2
   1   2   6 -0.1666 0.24214   1
   1   2   6 0.28983 0.21804   3
  -1   2  -6 1.25473 0.38696   3
   2  -2   6 108.066 3.89449   2
  -2  -2  -6 108.015 3.27448   3
   2  -2   6 105.421 3.12013   3
   2  -2   6 105.886 3.12052   1
   2   2   6 106.833 3.65238   1
   2   2   6 107.875 3.68879   2
  -2   2  -6 104.122 3.17798   3
  -2   2  -6 113.262 3.15939   1
   3  -2   6 240.073 6.33122   3
   3  -2   6 244.521 6.58589   1
  -3   2  -6 241.603 6.34470   3
   3   2   6 222.261 6.97967   2
   3   2   6 237.393 6.34395   3
   3   2   6 241.794 7.10355   1
  -3   2  -6 237.751 6.58918   1
   4  -2   6 149.425 4.50396   3
  -4  -2  -6 150.802 4.34980   3
   4  -2   6 152.990 4.76433   1
  -4   2  -6 150.171 4.76340   1
   4   2   6 163.724 5.24895   1
  -4   2  -6 152.018 4.45109   3
   4   2   6 155.684 4.52068   3
   4   2   6 153.313 5.08355   2
  -5  -2  -6 161.280 4.41914   3
   5  -2   6 161.545 5.18771   1
   5  -2   6 158.448 4.78885   3
   5   2   6 155.889 5.53230   1
  -5   2  -6 158.209 5.19247   1
   5   2   6 158.818 5.35268   2
   5   2   6 158.200 4.79850   3
  -5   2  -6 160.371 4.55764   3
   6  -2   6 11.1475 1.37196   1
   6  -2   6 11.2586 1.25772   3
  -6  -2  -6 9.76472 0.74181   3
  -6   2  -6 11.5318 1.43735   1
   6   2   6 8.22944 1.23409   2
   6   2   6 8.92312 1.13963   3
  -6   2  -6 9.18489 0.87804   3
   6   2   6 6.59860 1.31900   1
   7  -2   6 186.908 5.83379   3
   7  -2   6 191.067 6.55304   1
   7   2   6 194.163 6.84857   1
  -7   2  -6 187.479 6.56470   1
   7   2   6 187.531 5.80883   3
   7   2   6 203.342 6.65097   2
   8  -2   6 25.9838 1.92062   3
   8  -2   6 26.4229 2.22534   1
   8   2   6 23.0947 2.54732   1
   8   2   6 25.6127 2.25165   2
  -8   2  -6 27.9075 2.23939   1
   8   2   6 24.7092 1.84000   3
   9  -2   6 8.65817 1.32479   3
   9  -2   6 9.85007 1.77807   1
   9   2   6 9.51349 1.34351   3
   9   2   6 7.02472 1.44467   2
   9   2   6 9.14824 1.79709   1
  -9   2  -6 8.14028 1.61876   1
  10  -2   6 1.62826 0.98996   3
  10  -2   6 1.66960 1.10949   1
 -10   2  -6 -0.3865 0.80332   1
  10   2   6 -0.0216 1.22066   1
  10   2   6 2.64831 0.99091   3
  11  -2   6 6.54145 1.73008   1
  11  -2   6 5.28862 1.33318   3
  11   2   6 1.96797 1.53537   1
 -11   2  -6 4.86630 1.53994   1
  11   2   6 3.76746 1.22118   3
  12  -2   6 1.82576 1.46337   1
  12  -2   6 3.06990 1.35452   3
  12   2   6 3.51784 1.83540   1
 -12   2  -6 0.53636 1.29638   1
  13  -3  -6 0.60783 1.29713   1
 -13   3   6 0.13040 1.30551   1
  13   3  -6 -0.8135 1.11191   1
  12  -3  -6 1.08933 1.41454   1
  12   3  -6 1.75490 1.51608   1
 -12   3   6 1.24594 1.21095   1
 -11  -3   6 44.1004 3.43730   1
 -11   3   6 44.8898 3.50091   1
  11   3  -6 45.2252 3.52796   1
 -10  -3   6 6.99453 1.56790   1
  10   3  -6 8.14043 1.74690   1
 -10   3   6 5.08939 1.48023   1
  -9  -3   6 0.67415 0.97445   1
  -9   3   6 3.06023 1.34114   1
   9   3  -6 3.00607 1.23853   1
  -8  -3   6 23.5060 2.42058   1
  -8   3   6 19.1027 2.24410   1
   8   3  -6 25.5059 2.11332   1
  -7  -3   6 33.5014 2.30161   1
  -7   3   6 31.7527 2.31925   1
   7   3  -6 28.3899 2.17471   1
  -7   3   6 32.3674 2.42941   2
  -6  -3   6 52.8211 2.71843   1
  -6  -3   6 55.4197 2.27500   2
  -6   3   6 53.3196 2.90781   2
   6   3  -6 55.0452 2.70898   1
  -6   3   6 47.1419 2.75964   1
  -5  -3   6 151.126 5.06149   1
  -5   3   6 153.818 5.46907   2
  -5   3   6 149.542 5.33250   1
   5   3  -6 151.247 5.02319   1
  -4  -3   6 348.466 9.54538   1
  -4  -3   6 350.617 9.39293   2
  -4   3   6 321.335 10.1260   2
  -4   3   6 359.040 10.0510   1
   4   3  -6 345.160 9.51707   1
  -3  -3   6 1.14001 0.39414   2
  -3   3   6 0.84308 0.50895   2
  -3   3   6 1.70572 0.60320   1
   3   3  -6 0.75700 0.40426   1
  -2  -3   6 68.6565 2.56818   2
   2   3  -6 75.7198 2.40509   1
  -2   3   6 74.5938 3.02483   2
  -2   3   6 75.9932 2.92729   1
  -1  -3   6 1546.98 39.0947   2
   1  -3  -6 1595.11 36.0236   3
  -1   3   6 1543.15 38.5540   1
  -1   3   6 1488.05 39.3700   2
   0  -3  -6 81.2381 2.42880   3
   0   3   6 73.0588 1.99414   3
   0   3  -6 68.4782 2.17380   3
   0   3   6 70.5324 2.78853   1
   0   3   6 71.1302 2.78695   2
   1  -3   6 4.57466 0.81246   2
  -1  -3  -6 3.92131 0.67062   3
   1  -3   6 3.72804 0.45750   3
  -1   3  -6 3.44985 0.52291   3
   1   3   6 4.51601 0.81981   1
   1   3   6 4.22270 0.52837   3
   1   3   6 3.74897 0.64064   2
   2  -3   6 18.8679 1.44735   2
  -2  -3  -6 16.0328 1.14455   3
   2  -3   6 15.1352 0.96420   3
  -2   3  -6 15.5618 1.01847   3
   2   3   6 19.3357 1.38760   1
  -2   3  -6 16.3928 0.86284   1
   2   3   6 18.5830 1.23705   2
   3  -3   6 108.261 3.37816   3
  -3  -3  -6 90.2025 3.23157   3
   3   3   6 106.973 3.73016   2
   3   3   6 115.928 4.08835   1
  -3   3  -6 114.993 3.41952   3
  -3   3  -6 111.579 3.43713   1
   3   3   6 111.838 3.40226   3
  -4  -3  -6 -0.0512 0.49936   3
   4  -3   6 -0.3218 0.43597   3
   4  -3   6 -0.3828 0.32579   1
   4   3   6 0.41880 0.40731   2
   4   3   6 -0.1826 0.69473   1
  -4   3  -6 0.04230 0.49013   3
  -4   3  -6 0.51403 0.39778   1
   4   3   6 -0.6839 0.38294   3
   5  -3   6 115.414 4.15098   1
  -5  -3  -6 120.031 3.51712   3
   5  -3   6 123.349 3.93550   3
  -5   3  -6 119.435 3.70501   3
   5   3   6 117.821 3.89549   3
  -5   3  -6 119.262 3.71981   3
  -5   3  -6 122.084 4.23170   1
   5   3   6 123.262 4.74120   1
   5   3   6 122.679 4.29989   2
   6  -3   6 0.81970 0.65479   3
  -6  -3  -6 0.17017 0.34226   3
   6  -3   6 -0.2777 0.55996   1
   6   3   6 1.17446 0.90797   1
  -6   3  -6 -0.0194 0.59068   1
   6   3   6 0.62796 0.67902   3
   6   3   6 0.99957 0.64623   2
  -6   3  -6 0.13695 0.52164   3
   7  -3   6 141.672 5.30886   1
   7  -3   6 141.732 4.72763   3
  -7   3  -6 144.719 5.39323   1
   7   3   6 146.089 5.75301   1
   7   3   6 144.325 4.80090   3
   7   3   6 142.135 5.19558   2
   8  -3   6 36.5614 2.55189   1
   8  -3   6 40.2514 2.27857   3
   8   3   6 37.5336 2.26826   3
   8   3   6 41.6103 2.56145   2
   8   3   6 35.5791 2.94687   1
  -8   3  -6 35.3358 2.56460   1
   9  -3   6 1.25304 0.90445   3
   9  -3   6 0.88083 0.87437   1
   9   3   6 0.89408 1.23660   1
  -9   3  -6 0.99218 0.87783   1
   9   3   6 3.57230 1.03012   3
  10  -3   6 1.00114 1.01323   1
  10  -3   6 2.86208 1.06394   3
 -10   3  -6 2.75593 1.27609   1
  10   3   6 0.75581 1.07901   1
  10   3   6 3.24163 1.05205   3
  11  -3   6 1.96193 1.14491   1
  11  -3   6 0.54728 1.01997   3
  11   3   6 0.34130 1.27772   1
  11   3   6 2.76354 1.11223   3
 -11   3  -6 0.04967 0.99238   1
  12  -3   6 2.02831 1.25510   1
  12  -3   6 1.11377 1.26667   3
 -12   3  -6 -0.4932 0.96291   1
  12   3   6 0.66099 1.38702   1
  12   4  -6 7.41050 2.00998   1
 -12   4   6 4.04901 1.62363   1
  11   4  -6 0.59138 1.26898   1
 -11   4   6 -0.8768 0.96977   1
 -10   4   6 0.72948 1.03819   1
  10   4  -6 2.02577 1.28793   1
  -9   4   6 21.4727 2.59219   1
   9   4  -6 27.4217 2.83101   1
   8   4  -6 3.81107 1.19220   1
  -8   4   6 4.67831 1.27063   1
   7   4  -6 -0.1875 0.72932   1
  -7   4   6 0.73814 0.68512   1
  -7   4   6 0.39255 0.85417   2
  -6   4   6 4.83936 1.12371   2
   6   4  -6 3.79020 0.98939   1
  -6   4   6 1.92862 0.82556   1
  -5  -4   6 5.10909 0.64752   2
  -5   4   6 5.97522 1.12347   1
   5   4  -6 5.37517 1.00994   1
  -4  -4   6 191.928 5.36571   2
  -4   4   6 186.661 6.23685   1
  -4   4   6 188.086 6.40733   2
   4   4  -6 181.440 5.73341   1
  -3  -4   6 122.095 3.71699   2
  -3   4   6 118.374 4.45973   2
   3   4  -6 120.167 3.88527   1
  -3   4   6 118.510 4.37639   1
  -2  -4   6 82.6154 2.80539   2
   2  -4  -6 83.8997 2.56332   3
  -2   4   6 82.1658 3.30051   2
   2   4  -6 78.2379 2.67811   1
  -2   4   6 79.2709 3.27208   1
  -1  -4   6 191.121 5.66738   2
   1  -4  -6 189.513 5.16975   3
  -1   4   6 186.327 6.00037   2
   1   4  -6 191.284 5.15750   1
   1   4  -6 193.480 4.95379   3
  -1   4   6 191.158 6.00598   1
   0  -4  -6 5.24681 0.75599   3
   0  -4   6 3.28802 0.68737   2
   0   4   6 5.28608 0.96583   1
   0   4   6 5.31964 0.82763   2
   0   4  -6 3.77442 0.57430   3
   0   4   6 4.69028 0.49388   3
   1  -4   6 4.10207 0.53287   3
   1  -4   6 2.18696 0.67568   2
  -1  -4  -6 3.05209 0.70806   3
   1   4   6 4.42846 0.74847   2
   1   4   6 5.99845 1.03309   1
  -1   4  -6 3.06508 0.57624   3
  -1   4  -6 3.52728 0.46183   1
   1   4   6 4.28870 0.62724   3
   2  -4   6 1.92804 0.49666   3
  -2  -4  -6 3.68990 0.74275   3
  -2   4  -6 2.09360 0.54988   3
   2   4   6 3.15533 0.62231   2
   2   4   6 3.29364 0.87606   1
  -2   4  -6 3.58363 0.50689   1
  -3  -4  -6 15.4764 1.19170   3
   3   4   6 14.7364 1.64147   1
  -3   4  -6 15.4667 1.14681   3
  -3   4  -6 14.4832 1.01674   1
   3   4   6 13.3134 1.10017   2
   3   4   6 14.9330 1.12267   3
  -4  -4  -6 10.4382 1.05133   3
   4  -4   6 10.4511 1.13132   3
   4   4   6 9.18667 1.04445   2
  -4   4  -6 9.44883 1.05762   1
   4   4   6 10.3591 1.50420   1
   4   4   6 13.0424 1.25872   3
  -4   4  -6 9.09638 1.03913   3
   5  -4   6 7.75412 1.06704   3
  -5  -4  -6 9.19808 0.89508   3
  -5   4  -6 8.39059 1.04283   3
   5   4   6 9.20206 1.13319   3
   5   4   6 7.66051 1.00979   2
   5   4   6 6.77958 1.39882   1
  -5   4  -6 6.33556 1.00380   1
  -6  -4  -6 75.3915 2.18306   3
   6  -4   6 82.5217 3.38977   1
   6  -4   6 73.9119 3.07382   3
  -6   4  -6 78.1286 2.68614   3
   6   4   6 75.9533 3.09566   3
   6   4   6 77.0369 3.22046   2
  -6   4  -6 77.3105 3.38266   1
   6   4   6 82.8464 3.96984   1
   7  -4   6 7.83997 1.22188   3
   7  -4   6 5.72258 1.25331   1
   7   4   6 7.92968 1.20939   3
   7   4   6 8.48683 1.72345   1
  -7   4  -6 9.26236 1.47183   1
   8  -4   6 11.3543 1.50645   3
   8  -4   6 8.28388 1.51504   1
   8   4   6 10.5515 1.99014   1
   8   4   6 9.53808 1.33717   3
  -8   4  -6 11.9947 1.75359   1
   9  -4   6 1.04125 0.93548   1
   9  -4   6 2.30142 0.99373   3
  -9   4  -6 1.31150 1.00138   1
   9   4   6 1.53626 0.90131   3
   9   4   6 0.54336 1.16257   1
  10  -4   6 1.43237 1.04491   1
  10  -4   6 3.74215 1.15902   3
 -10   4  -6 -0.4619 0.81900   1
  10   4   6 2.72934 1.09778   3
  10   4   6 0.85517 1.30161   1
  11  -4   6 -1.6081 0.95684   3
  11  -4   6 0.39009 1.20831   1
 -11   4  -6 -0.6182 1.04161   1
  11   4   6 -1.2903 1.17993   1
  11   4   6 0.27637 1.04405   3
  12  -4   6 2.30718 1.35793   3
  12  -4   6 2.59261 1.46822   1
  12   4   6 1.00357 1.79959   1
 -12   4  -6 -2.3565 0.89794   1
  12   5  -6 5.99213 2.02145   1
 -12   5   6 3.76430 1.47364   1
  11   5  -6 -0.7249 1.14493   1
 -11   5   6 1.60785 1.26362   1
  10   5  -6 9.83265 2.04427   1
 -10   5   6 5.15920 1.62993   1
   9   5  -6 9.13723 1.79825   1
  -9   5   6 11.9496 2.07349   1
  -8   5   6 3.92544 1.26448   1
   8   5  -6 2.38421 1.12878   1
  -7   5   6 1.15088 0.79924   1
   7   5  -6 0.33878 0.86997   1
  -7   5   6 0.76193 0.84689   2
   6   5  -6 193.438 6.57996   1
  -6   5   6 185.797 6.87667   1
  -6   5   6 204.314 7.18532   2
  -5   5   6 3.31460 1.05612   2
   5   5  -6 2.72216 0.91972   1
   4  -5  -6 49.7979 1.96829   3
   4   5  -6 50.3984 2.43207   1
  -4   5   6 53.2441 2.83029   2
   3  -5  -6 17.4914 1.21823   3
  -3  -5   6 17.4913 1.01154   2
  -3   5   6 17.8218 1.57510   2
   3   5  -6 17.8622 1.34105   1
  -3   5   6 17.5831 1.52338   1
   2  -5  -6 450.721 11.3964   3
  -2  -5   6 464.010 12.1764   2
   2   5  -6 467.127 12.0141   1
  -2   5   6 440.986 12.8795   2
  -2   5   6 458.859 12.8988   1
   2   5  -6 454.359 11.1409   3
   1  -5  -6 16.8962 1.27641   3
  -1   5   6 17.1145 1.46998   1
   1   5  -6 19.1149 1.09828   1
   1   5  -6 20.9842 1.12308   3
  -1   5   6 18.3414 1.46911   2
   0  -5  -6 365.995 9.54346   3
   0  -5   6 373.520 8.68383   3
   0  -5   6 372.698 10.4085   2
   0   5   6 371.418 9.13701   3
   0   5   6 377.076 10.5413   2
   0   5  -6 374.367 9.65927   1
   0   5   6 362.616 10.6038   1
   0   5  -6 361.681 9.35444   3
   1  -5   6 4.58084 0.90958   2
  -1  -5  -6 2.33310 0.68696   3
   1  -5   6 2.94168 0.51527   3
  -1   5  -6 5.35812 0.65634   1
  -1   5  -6 3.45210 0.66115   3
   1   5   6 3.64559 0.63509   3
   1   5   6 3.60478 0.66890   2
   1   5   6 4.41108 1.02282   1
   2  -5   6 2.49877 0.57888   3
  -2  -5  -6 2.72361 0.72752   3
   2   5   6 3.12758 0.65771   2
   2   5   6 2.35268 0.83947   1
  -2   5  -6 3.64592 0.69413   3
  -2   5  -6 2.56345 0.52986   1
  -3  -5  -6 88.1061 3.11634   3
  -3   5  -6 94.4149 3.22902   1
   3   5   6 94.1307 3.21418   3
   3   5   6 92.5652 3.30393   2
   3   5   6 88.7273 3.92405   1
  -4  -5  -6 1.84779 0.67758   3
   4  -5   6 -0.3418 0.54410   3
   4   5   6 0.69235 0.58663   3
  -4   5  -6 -0.9190 0.56294   3
  -4   5  -6 0.44873 0.45922   1
   4   5   6 0.84509 0.80751   1
   4   5   6 0.73300 0.48459   2
  -5  -5  -6 18.4396 1.19932   3
   5  -5   6 17.2732 1.57842   3
   5   5   6 20.9831 2.26520   1
  -5   5  -6 19.0119 1.50299   1
   5   5   6 19.9116 1.52212   3
  -5   5  -6 18.2049 1.46936   3
   5   5   6 17.2000 1.32236   2
   6  -5   6 26.9020 1.88662   3
  -6   5  -6 31.3296 2.04536   1
  -6   5  -6 27.2407 1.59624   3
   6   5   6 25.3491 1.87070   3
   6   5   6 26.5969 2.69223   1
  -6   5  -6 28.3934 1.60058   3
   7  -5   6 2.37475 0.88728   3
   7   5   6 1.11327 1.21369   1
   7   5   6 1.14646 0.82078   3
  -7   5  -6 1.66074 0.96031   1
   8  -5   6 0.97010 0.84660   1
   8  -5   6 -0.0984 0.82709   3
   8   5   6 1.81261 0.83186   3
  -8   5  -6 1.68821 0.95225   1
   8   5   6 0.26018 1.06916   1
   9  -5   6 0.74579 0.76862   1
   9  -5   6 -0.5811 0.85701   3
   9   5   6 0.66595 0.92279   3
   9   5   6 2.08375 1.33397   1
  -9   5  -6 0.66296 1.01559   1
  10  -5   6 -1.1872 0.89649   3
  10  -5   6 -0.7281 0.86327   1
 -10   5  -6 0.69114 0.98287   1
  10   5   6 0.98529 1.02847   3
  10   5   6 0.84797 1.42535   1
  11  -5   6 3.86187 1.41811   3
  11  -5   6 4.92943 1.64777   1
  11   5   6 3.35064 1.35336   3
 -11   5  -6 3.15964 1.33198   1
  11   5   6 4.41812 1.83597   1
  12  -5   6 0.12895 1.37224   1
  12  -5   6 0.83493 1.34343   3
  12   5   6 0.60200 1.71557   1
 -12   5  -6 -0.8012 1.18458   1
  12   6  -6 2.02406 1.81200   1
 -12   6   6 2.99237 1.65564   1
 -11   6   6 5.30134 1.72627   1
  11   6  -6 6.88282 2.00699   1
 -10   6   6 3.50670 1.39321   1
  10   6  -6 1.18143 1.41898   1
  -9   6   6 20.1449 2.64209   1
   9   6  -6 19.9319 2.44136   1
   8   6  -6 5.77291 1.51767   1
  -8   6   6 6.41494 1.51861   1
   7   6  -6 1.00365 0.98130   1
  -7   6   6 1.15364 0.90406   1
   6   6  -6 7.66329 1.40637   1
  -6   6   6 9.99496 1.71706   1
  -6   6   6 11.4712 1.81431   2
   5   6  -6 48.7394 2.68008   1
  -5   6   6 43.8721 2.78033   1
  -5   6   6 43.5516 2.91454   2
   4  -6  -6 2.54025 0.78851   3
  -4   6   6 0.81288 0.54801   1
  -4   6   6 1.25589 0.97586   2
   4   6  -6 2.62894 0.90431   1
   3  -6  -6 35.6264 1.88393   3
  -3   6   6 41.5668 2.47099   2
   3   6  -6 38.9795 2.07464   1
   2  -6  -6 502.196 12.7230   3
  -2  -6   6 513.999 13.4005   2
   2   6  -6 503.781 13.3530   1
   2   6  -6 500.533 12.5033   3
  -2   6   6 498.290 14.2884   2
  -1  -6   6 96.8109 3.46893   2
   1  -6  -6 99.5511 3.41566   3
   1   6  -6 98.7982 3.23666   3
  -1   6   6 101.542 2.79459   3
  -1   6   6 103.200 3.93956   2
   1   6  -6 97.2925 3.34743   1
   0  -6   6 49.4477 1.47930   3
   0  -6   6 50.1287 2.37401   2
   0  -6  -6 51.6749 2.30409   3
   0   6  -6 50.5901 2.05117   1
   0   6   6 53.8884 2.47637   2
   0   6  -6 51.1753 2.09059   3
   0   6   6 50.6060 1.89591   3
  -1  -6  -6 10.5460 1.19853   3
   1  -6   6 9.25791 0.87306   3
   1   6   6 9.39849 1.12000   2
  -1   6  -6 9.95403 0.98627   1
   1   6   6 10.0418 1.01750   3
  -1   6  -6 9.49362 1.03336   3
   2  -6   6 9.96677 1.04929   3
  -2   6  -6 8.65632 0.98867   1
   2   6   6 9.75977 1.09669   2
  -2   6  -6 7.74849 1.01097   3
   3  -6   6 32.7731 1.78120   3
  -3  -6  -6 29.4589 1.76489   3
   3   6   6 31.5317 1.69535   2
  -3   6  -6 33.7516 1.77451   1
   3   6   6 31.0249 1.78086   3
  -4  -6  -6 54.2768 2.26546   3
   4  -6   6 55.5623 2.49859   3
   4   6   6 53.0221 2.31733   2
   4   6   6 54.7258 3.20294   1
  -4   6  -6 60.3671 2.51126   3
  -4   6  -6 52.1510 2.49841   1
   4   6   6 53.5628 2.49777   3
  -5  -6  -6 1.80943 0.59952   3
   5  -6   6 2.56312 0.86735   3
   5   6   6 2.70733 1.27538   1
  -5   6  -6 2.38785 0.78313   1
   5   6   6 2.57459 0.86170   3
  -5   6  -6 3.32814 0.87982   3
   6  -6   6 2.97682 1.01323   3
  -6   6  -6 4.46297 1.06739   1
  -6   6  -6 4.32646 0.85895   3
   6   6   6 4.69556 1.49618   1
   6   6   6 4.15039 1.04495   3
   7  -6   6 23.9275 2.12888   3
   7   6   6 23.3095 1.90799   3
  -7   6  -6 24.2026 2.33204   1
   7   6   6 27.0994 2.90072   1
   8  -6   6 14.0605 1.66194   3
  -8   6  -6 12.0474 1.75088   1
   8   6   6 9.57354 2.04397   1
   8   6   6 15.4856 1.71992   3
   9  -6   6 2.48691 1.13964   1
   9  -6   6 2.03565 1.08701   3
   9   6   6 1.25587 0.92340   3
   9   6   6 0.74194 1.33768   1
  -9   6  -6 1.11778 0.95914   1
  10  -6   6 0.21663 0.97809   3
  10  -6   6 1.45540 1.11254   1
  10   6   6 1.52842 1.17486   3
  10   6   6 2.22062 1.51871   1
 -10   6  -6 0.64638 1.08310   1
  11  -6   6 1.09962 1.28450   3
  11  -6   6 2.08571 1.33121   1
  11   6   6 -0.4090 1.61056   1
 -11   6  -6 1.35238 1.25475   1
  11   6   6 1.82866 1.22875   3
  11   7  -6 0.59883 1.45090   1
 -11   7   6 0.57177 1.31685   1
 -10   7   6 2.71864 1.47776   1
  10   7  -6 0.06896 1.29694   1
   9   7  -6 0.48225 1.17651   1
  -9   7   6 0.43514 0.98554   1
  -8   7   6 0.31182 0.99086   1
   8   7  -6 0.07688 1.06047   1
   7   7  -6 9.81237 1.79320   1
  -7   7   6 4.62603 1.43378   1
  -6   7   6 42.9527 3.09490   1
   6   7  -6 44.0908 2.84231   1
   5  -7  -6 91.2944 3.37350   3
  -5   7   6 85.4266 4.34142   2
   5   7  -6 85.7050 3.85979   1
  -5   7   6 93.9724 4.40058   1
   4  -7  -6 411.231 10.7019   3
  -4   7   6 393.334 12.2962   1
   4   7  -6 411.240 11.6555   1
  -4   7   6 409.725 12.4608   2
   3  -7  -6 54.2398 2.51813   3
  -3   7   6 55.9203 3.21170   1
   3   7  -6 54.3401 2.60900   1
   3   7  -6 53.5190 2.24081   3
  -3   7   6 53.3844 3.05253   2
   2  -7  -6 386.156 10.1831   3
  -2   7   6 382.488 11.6426   1
   2   7  -6 391.605 10.7295   1
  -2   7   6 378.285 11.4121   2
   2   7  -6 380.395 10.0008   3
   1  -7  -6 264.765 7.34490   3
  -1  -7   6 265.812 7.62022   2
  -1   7   6 257.218 6.62675   3
   1   7  -6 262.460 7.53679   1
  -1   7   6 254.169 8.15088   2
   1   7  -6 253.822 7.15080   3
   0  -7  -6 0.55984 0.85550   3
   0  -7   6 1.22067 0.31305   3
   0  -7   6 2.36931 0.79173   2
   0   7  -6 1.14128 0.64070   3
   0   7  -6 0.23850 0.50788   1
   0   7   6 1.12624 0.62018   2
   0   7   6 -0.0546 0.36610   1
   0   7   6 1.19077 0.51059   3
   1  -7   6 78.8776 2.60215   3
  -1  -7  -6 72.0392 3.00860   3
  -1   7  -6 74.1124 2.90464   3
  -1   7  -6 75.9269 2.92262   1
   1   7   6 76.1888 3.10426   2
   1   7   6 74.0264 2.76096   3
   2  -7   6 13.2292 1.24137   3
  -2  -7  -6 12.6163 1.36043   3
   2   7   6 12.0060 1.26291   2
  -2   7  -6 13.8566 1.44966   3
  -2   7  -6 14.1831 1.34819   1
   2   7   6 12.5451 1.30170   3
   2   7   6 12.4380 1.80067   1
  -3  -7  -6 33.0261 1.92261   3
   3  -7   6 33.3806 1.91317   3
  -3   7  -6 35.8062 1.98988   3
  -3   7  -6 33.5403 1.89618   1
   3   7   6 31.6374 1.94243   3
   3   7   6 33.7976 2.54129   1
   4  -7   6 26.9953 1.82966   3
  -4  -7  -6 25.7251 1.63089   3
   4   7   6 29.0239 2.43775   1
  -4   7  -6 27.6294 1.79496   3
   4   7   6 24.9729 1.81924   3
  -4   7  -6 26.1351 1.82116   1
  -5  -7  -6 10.3810 0.96432   3
   5  -7   6 13.0552 1.50608   3
  -5   7  -6 9.79031 1.39976   1
   5   7   6 9.44491 1.29540   3
  -5   7  -6 8.96411 1.19240   3
   5   7   6 12.0476 2.03729   1
   6  -7   6 96.5397 3.91499   3
   6   7   6 95.5586 3.86681   3
  -6   7  -6 97.2356 4.18051   1
  -6   7  -6 94.9779 3.35866   3
   6   7   6 88.2744 4.68718   1
   7  -7   6 8.58371 1.45572   3
   7   7   6 7.59289 1.88987   1
  -7   7  -6 9.50796 1.60042   1
   7   7   6 9.54636 1.48994   3
   8  -7   6 5.37502 1.29281   3
   8   7   6 3.26728 1.53875   1
   8   7   6 9.01538 1.48208   3
  -8   7  -6 5.65894 1.35254   1
   9  -7   6 -1.6606 0.89513   3
   9   7   6 1.58832 1.49283   1
   9   7   6 1.40623 1.02714   3
  -9   7  -6 1.30126 1.03145   1
  10  -7   6 -0.5417 1.03607   3
  10   7   6 0.30928 1.13449   3
  10   7   6 -1.5597 1.30568   1
  11  -7   6 1.38304 1.35717   3
  11   7   6 0.76680 1.73346   1
  11   7   6 0.47443 1.24308   3
  11   8  -6 4.87173 2.06416   1
 -11   8   6 2.44668 1.64996   1
  10   8  -6 1.15582 1.39178   1
 -10   8   6 0.85423 1.33858   1
   9   8  -6 2.05189 1.49473   1
  -9   8   6 4.86452 1.65730   1
  -8   8   6 1.18799 1.21975   1
   8   8  -6 0.38418 1.19384   1
  -7   8   6 -0.3988 0.86657   1
   7   8  -6 2.07666 1.09945   1
   6   8  -6 70.2570 3.64035   1
  -6   8   6 65.3447 3.88697   1
   5  -8  -6 76.9785 3.22605   3
  -5   8   6 78.6471 4.15169   1
   5   8  -6 71.5743 3.61358   1
   4  -8  -6 112.961 4.11786   3
  -4   8   6 119.331 5.17140   2
  -4   8   6 117.650 5.24255   1
   4   8  -6 117.331 4.59919   1
   3  -8  -6 50.4910 2.58908   3
   3   8  -6 52.7002 2.44218   3
  -3   8   6 55.5975 3.33810   1
   3   8  -6 57.1810 2.83041   1
  -3   8   6 56.8902 3.21944   2
   2  -8  -6 611.514 15.7714   3
   2   8  -6 622.542 15.7233   3
  -2   8   6 617.522 17.7549   1
   2   8  -6 636.761 16.7346   1
  -2   8   6 613.260 17.4920   2
   1  -8  -6 47.5853 2.53852   3
  -1   8   6 52.3792 3.19217   1
  -1   8   6 53.1257 1.97855   3
  -1   8   6 50.1825 2.78214   2
   1   8  -6 53.0062 2.46199   3
   1   8  -6 52.4362 2.52989   1
   0  -8  -6 131.357 4.54565   3
   0  -8   6 133.754 4.83074   2
   0   8  -6 143.662 4.70347   1
   0   8   6 129.118 4.85652   2
   0   8   6 135.374 4.14871   3
   0   8  -6 135.366 4.46831   3
   0   8   6 132.342 5.50501   1
  -1  -8  -6 4.06086 1.08392   3
   1  -8   6 4.01335 0.73199   3
   1   8   6 2.93925 0.79313   3
  -1   8  -6 3.20684 0.84127   1
  -1   8  -6 4.60616 0.97556   3
   1   8   6 3.30903 0.84168   2
   1   8   6 2.36726 1.09168   1
   2  -8   6 20.6077 1.46937   3
  -2  -8  -6 23.6881 1.77507   3
   2   8   6 20.4214 1.60236   3
  -2   8  -6 23.3709 1.63024   1
   2   8   6 16.9214 2.17405   1
  -2   8  -6 20.8392 1.66395   3
   3  -8   6 0.76814 0.65090   3
  -3  -8  -6 -0.4255 0.69059   3
  -3   8  -6 1.08301 0.70140   3
  -3   8  -6 0.60595 0.63862   1
   3   8   6 -0.4186 0.57785   3
   3   8   6 0.70994 0.93720   1
   4  -8   6 48.8557 2.45663   3
  -4  -8  -6 44.3376 2.10230   3
   4   8   6 45.3936 2.48551   3
   4   8   6 45.9767 3.27644   1
  -4   8  -6 45.2359 2.34789   3
  -5  -8  -6 21.5930 1.27448   3
   5  -8   6 22.8333 1.89413   3
   5   8   6 17.5591 2.40100   1
  -5   8  -6 23.3020 1.75713   3
   5   8   6 22.8399 1.89431   3
   6  -8   6 20.0506 2.02694   3
   6   8   6 14.0576 1.70385   3
   6   8   6 19.3882 2.68527   1
  -6   8  -6 16.8608 1.49422   3
   7  -8   6 1.00180 0.96984   3
   7   8   6 0.13245 0.95806   3
   7   8   6 -1.2202 0.98912   1
   8  -8   6 1.82954 1.07040   3
   8   8   6 -0.7433 1.16402   1
   8   8   6 -0.0682 0.96583   3
   9  -8   6 0.97869 1.09877   3
   9   8   6 0.28841 1.30174   1
   9   8   6 2.84067 1.18247   3
  10  -8   6 0.02266 1.22613   3
  10   8   6 0.41876 1.67311   1
  10   8   6 -1.4653 1.17592   3
 -10   9   6 0.22385 1.38117   1
  10   9  -6 1.72915 1.58925   1
   9   9  -6 -1.4289 1.18479   1
  -9   9   6 1.26476 1.24128   1
   8   9  -6 3.23590 1.47682   1
  -8   9   6 0.77168 1.06897   1
   7   9  -6 5.16983 1.65455   1
  -7   9   6 11.3122 2.14707   1
   6  -9  -6 1.45180 1.01754   3
  -6   9   6 -0.1250 0.85413   1
   6   9  -6 -0.0828 0.92699   1
   5  -9  -6 0.49493 0.88091   3
   5   9  -6 -0.6754 0.82681   1
  -5   9   6 1.06247 1.05202   1
   4  -9  -6 1.31573 0.93761   3
   4   9  -6 4.74038 1.19134   1
  -4   9   6 4.05960 1.27066   1
   3  -9  -6 2.04718 0.95593   3
   3   9  -6 1.58569 0.97374   1
  -3   9   6 0.97429 1.09493   1
  -3   9   6 1.64593 1.04846   2
   3   9  -6 1.63402 0.82449   3
   2  -9  -6 62.2140 2.94536   3
  -2   9   6 61.5695 3.32991   2
  -2   9   6 62.3814 3.71810   1
   2   9  -6 62.7288 2.89061   3
   1  -9  -6 44.4366 2.45249   3
   1   9  -6 40.7269 2.32138   3
  -1   9   6 44.0475 1.86300   3
  -1   9   6 48.5752 3.15231   1
  -1   9   6 43.8271 2.64223   2
   0  -9  -6 0.47763 0.79418   3
   0   9   6 -0.0866 0.83658   1
   0   9   6 1.09371 0.69093   2
   0   9   6 -0.3429 0.48101   3
   0   9  -6 -0.8605 0.62903   3
  -1  -9  -6 33.0639 2.12643   3
   1  -9   6 32.7940 1.62102   3
  -1   9  -6 34.4781 2.12244   3
   1   9   6 32.9593 2.69151   1
   1   9   6 34.0457 1.91524   3
   2  -9   6 1.96199 0.73173   3
  -2  -9  -6 1.62286 0.88192   3
   2   9   6 1.37185 0.75555   3
   2   9   6 -0.4373 0.84391   1
  -2   9  -6 1.31583 0.78259   3
   3  -9   6 11.7455 1.37017   3
  -3  -9  -6 16.4505 1.51341   3
   3   9   6 12.6828 1.49049   3
   3   9   6 12.7040 2.06675   1
  -3   9  -6 12.7595 1.47983   3
   4  -9   6 0.87169 0.82144   3
  -4  -9  -6 0.32467 0.60161   3
   4   9   6 -0.4780 0.99391   1
  -4   9  -6 0.27552 0.78422   3
   4   9   6 0.59725 0.78784   3
   5  -9   6 3.75564 1.04234   3
  -5   9  -6 4.97843 1.09253   3
   5   9   6 3.76498 1.62399   1
   5   9   6 3.19495 1.06027   3
   6  -9   6 26.7725 2.16529   3
   6   9   6 25.1521 2.29730   3
  -6   9  -6 23.7439 1.75462   3
   6   9   6 22.6080 2.89008   1
   7  -9   6 2.17520 1.12688   3
   7   9   6 0.15638 1.01859   3
   7   9   6 2.08155 1.53411   1
   8  -9   6 10.8057 1.72933   3
   8   9   6 12.5152 1.94899   3
   8   9   6 4.24983 1.93138   1
   9  -9   6 3.12346 1.41518   3
   9   9   6 3.32690 1.44989   3
   9   9   6 4.99383 1.97740   1
  -9  10   6 2.53389 1.56797   1
  -8  10   6 4.92250 1.88194   1
   7 -10  -6 1.51553 1.14203   3
  -7  10   6 1.98324 1.26252   1
   6 -10  -6 12.6005 1.77517   3
  -6  10   6 14.4482 2.39376   1
   5 -10  -6 27.4171 2.28127   3
  -5  10   6 28.8002 3.04137   1
   4 -10  -6 1.03017 0.98960   3
   4  10  -6 0.97998 0.81636   3
  -4  10   6 1.27647 1.18260   1
   3 -10  -6 5.12910 1.22828   3
   3  10  -6 4.83618 1.10174   3
  -3  10   6 3.79253 1.30230   1
   2 -10  -6 29.7428 2.26475   3
  -2  10   6 31.6100 2.76582   1
   2  10  -6 30.1585 2.16995   3
   1 -10  -6 11.0934 1.53518   3
  -1  10   6 10.8823 1.67462   2
  -1  10   6 10.7380 1.05959   3
  -1  10   6 11.0559 1.97371   1
   1  10  -6 10.7064 1.48685   3
   0 -10  -6 -0.0549 0.81687   3
   0  10  -6 -1.0154 0.68875   3
   0  10   6 -0.4605 0.94558   1
   0  10   6 0.02172 0.58765   3
   1 -10   6 -0.0884 0.48570   3
  -1 -10  -6 0.31335 0.84106   3
   1  10   6 -0.0138 0.72218   3
   1  10   6 0.35191 1.08945   1
  -1  10  -6 0.28315 0.81497   3
   2 -10   6 13.6622 1.39629   3
  -2 -10  -6 14.7280 1.61996   3
   2  10   6 14.4828 2.32690   1
   2  10   6 14.1711 1.56497   3
  -2  10  -6 13.9301 1.63148   3
   3 -10   6 24.6076 1.83352   3
  -3 -10  -6 24.4524 1.78378   3
  -3  10  -6 21.5250 1.99571   3
   3  10   6 22.7560 2.78108   1
   3  10   6 21.9010 2.08144   3
  -4 -10  -6 1.00152 0.61078   3
   4 -10   6 0.73796 0.76195   3
   4  10   6 -0.7315 1.19545   1
  -4  10  -6 -0.6122 0.80938   3
   4  10   6 0.34773 0.75878   3
   5 -10   6 3.80159 1.13203   3
   5  10   6 5.09075 1.26955   3
   5  10   6 5.55503 1.74951   1
  -5  10  -6 4.32789 1.08372   3
   6 -10   6 3.08924 1.19909   3
   6  10   6 2.15859 1.46070   1
   6  10   6 3.18029 1.26573   3
   7 -10   6 0.63923 1.10536   3
   7  10   6 -0.4006 1.43760   1
   7  10   6 0.16808 1.06200   3
   8 -10   6 1.80698 1.17578   3
   8  10   6 0.62598 1.21578   3
   8  10   6 -0.1023 1.65981   1
   8 -11  -6 0.84712 1.24665   3
  -8  11   6 0.73099 1.25068   1
   7 -11  -6 6.49256 1.54522   3
  -7  11   6 3.17239 1.51976   1
   6 -11  -6 0.65843 1.14164   3
  -6  11   6 0.07271 1.09402   1
   5 -11  -6 3.81644 1.24641   3
  -5  11   6 5.88975 1.67592   1
   4 -11  -6 11.5201 1.69954   3
  -4  11   6 11.4949 2.13301   1
   4  11  -6 8.63705 1.51371   3
   3 -11  -6 0.31971 0.93311   3
   3  11  -6 -0.3804 0.80412   3
  -3  11   6 -0.2576 0.89359   1
   2 -11  -6 3.49182 1.15312   3
   2  11  -6 3.99572 1.11639   3
  -2  11   6 4.45110 1.47977   1
   1 -11  -6 4.13422 1.16202   3
   1  11  -6 1.53717 0.96896   3
  -1  11   6 3.06930 1.38919   1
   0 -11  -6 3.64193 1.13922   3
   0  11   6 4.85729 1.56267   1
   0  11   6 3.49404 0.91418   3
   0  11  -6 3.88676 1.08179   3
  -1 -11  -6 7.18878 1.29820   3
  -1  11  -6 7.78829 1.41993   3
   1  11   6 7.83489 1.25307   3
   1  11   6 9.05917 1.87703   1
  -2 -11  -6 1.76657 0.93328   3
   2 -11   6 -0.0547 0.65235   3
   2  11   6 -0.2687 0.72338   3
   2  11   6 1.51016 1.25780   1
  -2  11  -6 0.28510 0.83295   3
  -3 -11  -6 7.03480 1.15199   3
   3 -11   6 6.90027 1.22638   3
   3  11   6 6.23159 1.81475   1
   3  11   6 5.38690 1.23656   3
  -3  11  -6 7.85899 1.46658   3
   4 -11   6 -0.7728 0.78420   3
   4  11   6 0.22307 0.91177   3
   4  11   6 0.45371 1.33107   1
  -4  11  -6 -1.2086 0.85141   3
   5 -11   6 2.14156 1.09672   3
   5  11   6 0.75873 1.34817   1
  -5  11  -6 1.94443 1.04864   3
   5  11   6 2.72919 1.18540   3
   6 -11   6 8.92736 1.60982   3
   6  11   6 13.6143 2.62234   1
   6  11   6 8.43890 1.74435   3
   7 -11   6 1.97430 1.19316   3
   7  11   6 0.73359 1.11517   3
   7  11   6 3.72375 1.90423   1
   6 -12  -6 3.10331 1.40144   3
  -6  12   6 0.07245 1.07341   1
   5 -12  -6 -0.3548 1.08260   3
  -5  12   6 -0.7978 0.99258   1
   5  12  -6 0.15414 1.05649   3
   4 -12  -6 4.77470 1.33791   3
  -4  12   6 1.99227 1.38925   1
   4  12  -6 1.79022 1.19976   3
   3 -12  -6 7.73765 1.53712   3
  -3  12   6 5.63729 1.67723   1
   3  12  -6 7.20606 1.57371   3
   2 -12  -6 1.30881 1.08048   3
  -2  12   6 4.07212 1.54140   1
   2  12  -6 4.89670 1.32585   3
   1 -12  -6 7.21061 1.48571   3
  -1  12   6 4.53684 1.67706   1
   1  12  -6 4.79343 1.42989   3
   0 -12  -6 36.6146 2.57810   3
   0  12   6 30.6831 2.03650   3
   0  12  -6 33.1058 2.61424   3
   0  12   6 32.3986 3.54115   1
  -1 -12  -6 8.30559 1.42317   3
   1  12   6 7.51380 2.02650   1
  -1  12  -6 7.85879 1.57870   3
   1  12   6 9.16393 1.39273   3
  -2 -12  -6 17.9758 1.82154   3
   2  12   6 17.0482 2.80368   1
  -2  12  -6 11.5706 1.76110   3
   2  12   6 11.9003 1.61102   3
  -3 -12  -6 1.02114 0.81385   3
   3 -12   6 1.11286 0.84428   3
   3  12   6 0.82800 1.38876   1
   3  12   6 0.58261 0.98781   3
  -3  12  -6 1.09427 1.10580   3
   4 -12   6 0.99884 1.04449   3
  -4  12  -6 -0.4967 0.94354   3
   4  12   6 3.28377 1.62600   1
   4  12   6 0.94116 1.02328   3
   5 -12   6 10.3615 1.67214   3
   5  12   6 9.26549 2.27369   1
  -5  12  -6 10.8323 1.58936   3
   5  12   6 9.29040 1.68248   3
   6 -12   6 1.13946 1.13005   3
   6  12   6 -0.1312 1.08920   3
   6  12   6 1.15206 1.67180   1
   4 -13  -6 10.5056 1.83283   3
   4  13  -6 17.2594 2.32232   3
  -4  13   6 10.2723 2.33620   1
   3 -13  -6 2.35416 1.25387   3
  -3  13   6 -1.3677 1.07468   1
   3  13  -6 -0.0263 1.06444   3
   2 -13  -6 -0.0845 1.00693   3
  -2  13   6 1.63484 1.48897   1
   2  13  -6 -0.2591 1.06497   3
   1 -13  -6 1.16873 1.11490   3
  -1  13   6 -1.1327 1.23312   1
   1  13  -6 0.31137 1.13520   3
   0 -13  -6 7.95995 1.52957   3
   0  13  -6 4.39713 1.43218   3
   0  13   6 3.44867 1.74395   1
  -1 -13  -6 3.16540 1.25158   3
   1  13   6 5.23858 1.26263   3
   1  13   6 2.53017 1.66554   1
  -1  13  -6 2.29887 1.19276   3
  -2 -13  -6 0.67040 1.00116   3
  -2  13  -6 2.62860 1.25663   3
   2  13   6 0.04714 1.00303   3
   2  13   6 1.04975 1.52029   1
   3  13   6 -0.2895 1.02528   3
  -3  13  -6 -0.7016 1.09788   3
   3  13   6 -0.1535 1.38026   1
   4 -13   6 2.39565 1.12953   3
   4  13   6 1.12485 1.68091   1
  -4  13  -6 2.19979 1.26570   3
   4  13   6 2.35481 1.33121   3
 -13   0   7 -0.3792 1.22381   1
  13   0  -7 0.63778 1.52526   1
  12   0  -7 -0.8255 1.14353   1
 -12   0   7 0.04499 1.15746   1
 -11   0   7 0.79438 1.14787   1
  11   0  -7 3.29188 1.33804   1
 -10   0   7 0.11794 0.97979   1
  10   0  -7 0.17512 0.86080   1
  -9   0   7 40.2702 2.92055   1
   9   0  -7 37.6596 2.83860   1
  -8   0   7 -0.2933 0.66389   2
  -8   0   7 0.03771 0.59342   1
   8   0  -7 0.08121 0.72613   1
  -7   0   7 45.9629 2.56208   2
  -7   0   7 40.8980 2.50603   1
  -6   0   7 1.00246 0.57787   1
  -6   0   7 0.42132 0.53731   2
  -5   0   7 20.0150 1.50059   1
  -5   0   7 20.7425 1.48584   2
  -4   0   7 -0.0993 0.34740   2
  -4   0   7 -0.4108 0.30296   1
  -2   0   7 -0.0055 0.29806   2
  -2   0   7 0.37105 0.27240   1
  -1   0   7 190.724 5.22609   1
   0   0   7 0.16377 0.22594   1
   0   0   7 0.05615 0.18006   2
   1   0   7 0.15489 0.17802   3
  -1   0  -7 0.57843 0.34988   3
   1   0   7 0.13404 0.32748   2
   1   0   7 0.62915 0.32099   1
   2   0   7 0.12099 0.37926   1
  -2   0  -7 -0.1896 0.36216   3
   2   0   7 0.37102 0.42055   2
   2   0   7 -0.1400 0.26586   3
  -3   0  -7 543.976 13.3244   3
   3   0   7 535.799 14.8349   2
   4   0   7 -0.7103 0.43076   1
   4   0   7 0.10161 0.40386   3
  -4   0  -7 0.10152 0.48423   3
   4   0   7 -0.6900 0.51185   2
   5   0   7 13.2469 1.22089   3
   5   0   7 13.6172 1.54427   2
  -5   0  -7 15.6795 1.23490   3
   5   0   7 15.3929 1.52820   1
  -6   0  -7 -0.0330 0.52207   3
   6   0   7 -0.2160 0.62070   3
   6   0   7 0.16519 0.82643   2
   6   0   7 0.03112 0.73202   1
   7   0   7 50.5537 3.01583   2
   7   0   7 53.0538 2.98155   1
   7   0   7 47.3312 2.43173   3
   8   0   7 0.49121 0.86879   2
   8   0   7 0.73102 0.81317   3
   8   0   7 -0.4052 0.83141   1
   9   0   7 0.47740 0.99182   1
   9   0   7 -0.8426 0.86594   2
   9   0   7 1.46698 0.89262   3
  10   0   7 -0.3516 1.02078   2
  10   0   7 -0.0623 0.85971   1
  10   0   7 0.05186 0.84702   3
  11   0   7 2.32010 1.46534   1
  11   0   7 8.12137 1.88874   2
  11   0   7 4.95953 1.26053   3
  12   0   7 0.82018 1.31450   1
  12   0   7 -0.8559 1.01127   3
 -13  -1   7 9.82403 2.29113   1
  13  -1  -7 14.6700 2.71423   1
  13   1  -7 15.1902 2.76965   1
 -13   1   7 12.9059 2.65154   1
 -12  -1   7 1.92938 1.30691   1
  12  -1  -7 1.37154 1.45832   1
  12   1  -7 0.93071 1.25698   1
 -12   1   7 0.14213 1.21629   1
  11  -1  -7 -0.9842 0.83045   1
 -11  -1   7 0.41078 0.95913   1
 -11   1   7 0.99909 1.11441   1
  11   1  -7 0.30479 1.06558   1
 -10  -1   7 19.7663 2.51393   1
  10  -1  -7 20.4662 2.53193   1
 -10   1   7 21.4095 2.58612   1
  10   1  -7 22.6877 2.68080   1
  -9  -1   7 6.30245 1.42659   1
  -9   1   7 7.11657 1.49169   1
   9   1  -7 8.68759 1.64185   1
  -8  -1   7 4.09840 1.03477   2
  -8  -1   7 4.14551 1.10909   1
  -8   1   7 4.86585 1.15806   2
  -8   1   7 5.92959 1.30000   1
   8   1  -7 4.27540 1.17416   1
  -7  -1   7 1.03233 0.65629   2
  -7  -1   7 0.63016 0.63460   1
   7   1  -7 0.47115 0.69949   1
  -7   1   7 1.06187 0.72247   2
  -7   1   7 2.76001 0.92546   1
  -6  -1   7 9.19881 1.14315   2
  -6  -1   7 7.62651 1.16577   1
  -6   1   7 9.32476 1.30206   1
  -6   1   7 8.27924 1.21348   2
   6   1  -7 9.91907 1.29306   1
  -5  -1   7 216.419 6.75973   1
  -5  -1   7 220.401 6.80877   2
  -5   1   7 221.292 7.10418   2
  -5   1   7 232.068 7.00397   1
  -4  -1   7 7.41785 0.94244   2
  -4  -1   7 8.59659 0.98605   1
  -4   1   7 8.58894 1.15382   2
  -4   1   7 8.19585 1.07313   1
  -3  -1   7 772.164 19.5464   1
  -3  -1   7 780.923 20.2443   2
  -3   1   7 765.561 19.7858   1
  -3   1   7 762.544 20.4426   2
  -2  -1   7 132.508 3.76854   1
  -2   1   7 129.348 4.39269   2
  -2   1   7 130.315 4.07207   1
   0  -1   7 323.335 10.0597   2
   0   1   7 387.645 10.2715   2
   0   1   7 382.689 9.62130   1
   1  -1   7 3.86936 0.72033   2
  -1  -1  -7 3.10931 0.51957   3
   1  -1   7 3.77171 0.36128   3
  -1   1  -7 3.61465 0.50778   3
   1   1   7 2.90336 0.54241   1
   1   1   7 2.49771 0.58313   2
   2  -1   7 70.7485 2.22671   3
   2  -1   7 70.1958 2.31271   1
  -2  -1  -7 66.0967 2.34675   3
   2   1   7 69.4013 2.81830   2
   2   1   7 71.8878 2.24531   3
  -2   1  -7 68.4888 2.32786   3
   3  -1   7 362.875 10.6183   2
   3  -1   7 380.131 9.81330   1
  -3  -1  -7 361.486 9.33799   3
   3   1   7 373.905 9.31347   3
   3   1   7 356.486 10.4431   2
  -3   1  -7 354.256 9.29973   3
   3   1   7 371.485 10.0853   1
   4  -1   7 10.6931 1.35101   2
   4  -1   7 11.2753 1.14934   1
   4  -1   7 10.4886 1.06863   3
  -4  -1  -7 8.39631 0.94499   3
   4   1   7 9.95322 0.99151   3
   4   1   7 9.30112 1.18941   2
  -4   1  -7 8.25598 0.92959   3
   4   1   7 11.3148 1.33625   1
  -4   1  -7 12.6069 1.15132   3
   5  -1   7 61.4760 3.10754   2
   5  -1   7 53.1647 2.51307   1
   5  -1   7 55.7767 2.34885   3
  -5  -1  -7 56.3737 2.19162   3
  -5   1  -7 57.0019 2.58667   1
  -5   1  -7 53.7286 2.22439   3
   5   1   7 61.3752 2.88415   2
   5   1   7 56.4690 2.35748   3
   5   1   7 54.0906 2.74813   1
   6  -1   7 40.0514 2.27396   1
   6  -1   7 39.4638 2.04587   3
  -6  -1  -7 39.5078 1.66294   3
   6  -1   7 37.3745 2.55099   2
  -6   1  -7 35.8715 1.72472   3
  -6   1  -7 34.9321 2.14940   1
   6   1   7 40.6128 2.05457   3
   6   1   7 37.9564 2.36444   2
   6   1   7 36.9824 2.40688   1
   7  -1   7 120.706 5.20883   2
   7  -1   7 126.857 4.34808   3
   7  -1   7 125.106 4.83477   1
   7   1   7 134.508 5.17872   2
   7   1   7 126.803 4.32610   3
  -7   1  -7 130.850 4.99953   1
  -7   1  -7 124.248 3.36441   3
   7   1   7 119.195 5.01127   1
   8  -1   7 41.6685 2.37699   3
   8  -1   7 39.8267 2.72541   1
   8   1   7 48.4844 3.07866   1
  -8   1  -7 44.1937 2.86763   1
   8   1   7 41.3584 2.35503   3
   8   1   7 40.4906 2.79474   2
   9  -1   7 8.51594 1.61618   1
   9  -1   7 9.40675 1.89886   2
   9  -1   7 6.87152 1.25260   3
   9   1   7 8.18357 1.57705   2
   9   1   7 7.57675 1.65661   1
   9   1   7 7.56059 1.31090   3
  -9   1  -7 5.96642 1.56261   1
  10  -1   7 0.16953 1.04762   1
  10  -1   7 -0.7344 0.82546   3
  10  -1   7 -1.6918 0.97099   2
  10   1   7 0.52607 0.87601   3
  10   1   7 2.59013 1.30426   1
  10   1   7 1.42202 1.15479   2
  11  -1   7 -0.0128 0.97816   3
  11  -1   7 1.42766 1.27818   1
  11  -1   7 0.34627 1.21037   2
  11   1   7 1.17460 1.19544   1
  11   1   7 1.13741 1.02120   3
  12  -1   7 -0.4307 1.36324   2
  12  -1   7 1.91371 1.26891   3
  12  -1   7 0.57516 1.43655   1
  12   1   7 -0.1552 1.13826   3
  12   1   7 -0.3520 1.31310   1
 -13  -2   7 -0.5623 1.27103   1
  13  -2  -7 2.49111 1.52400   1
 -13   2   7 2.65277 1.65826   1
  13   2  -7 1.94888 1.35660   1
  12  -2  -7 29.4424 3.44077   1
 -12  -2   7 25.0855 3.18677   1
 -12   2   7 26.9983 3.36696   1
  12   2  -7 32.1565 3.61541   1
 -11  -2   7 1.48982 1.19505   1
  11  -2  -7 1.52624 1.19819   1
 -11   2   7 0.21529 1.02862   1
  11   2  -7 1.55062 1.33308   1
 -10  -2   7 70.0799 3.99526   1
 -10   2   7 61.9569 3.88479   1
  10   2  -7 63.3129 3.95190   1
  -9  -2   7 30.8169 2.59984   1
   9   2  -7 30.5107 2.96719   1
  -9   2   7 29.2046 2.53150   1
  -8  -2   7 1.22763 0.77799   2
  -8  -2   7 1.59903 0.95867   1
  -8   2   7 0.70107 0.88882   2
   8   2  -7 0.76623 0.83612   1
  -8   2   7 2.84771 1.08643   1
  -7  -2   7 1.74663 0.72170   2
  -7  -2   7 1.58471 0.82342   1
  -7   2   7 1.73866 0.90555   2
   7   2  -7 0.48734 0.79298   1
  -7   2   7 0.95176 0.69343   1
  -6  -2   7 92.5979 3.50265   2
  -6  -2   7 86.6753 3.66561   1
  -6   2   7 89.4219 3.93020   2
   6   2  -7 95.4533 3.76853   1
  -6   2   7 89.3823 3.87347   1
  -5  -2   7 18.7180 1.30106   2
  -5  -2   7 21.0599 1.47456   1
  -5   2   7 19.5946 1.54562   1
  -5   2   7 21.7654 1.69254   2
   5   2  -7 19.5798 1.44176   1
  -4  -2   7 61.4492 2.49801   1
  -4  -2   7 67.5802 2.59656   2
   4   2  -7 65.3200 2.53801   1
  -4   2   7 59.2776 2.73538   1
  -4   2   7 65.1267 2.93590   2
  -3  -2   7 703.398 17.5723   1
   3   2  -7 690.833 17.5466   1
  -3   2   7 670.525 18.5819   2
  -3   2   7 696.169 18.0480   1
  -2  -2   7 130.950 3.69921   1
   2   2  -7 132.091 3.69803   1
  -2   2   7 127.960 4.24531   1
  -1   2   7 123.591 4.23335   2
   0  -2   7 2.46204 0.57876   2
   0  -2  -7 4.32358 0.54753   3
   0   2   7 4.56813 0.73632   2
  -1  -2  -7 338.656 8.53364   3
  -1  -2  -7 331.710 8.50100   3
   1  -2   7 326.559 9.59409   2
   1   2   7 340.161 8.23141   3
  -1   2  -7 349.673 8.43964   3
   1   2   7 333.010 9.55452   2
  -2  -2  -7 4.19006 0.70361   3
   2  -2   7 5.01526 0.55303   1
   2  -2   7 3.32186 0.74681   2
   2  -2   7 4.88453 0.59995   3
   2   2   7 4.55588 0.78575   2
  -2   2  -7 5.32481 0.71000   3
   2   2   7 5.71152 0.90420   1
   2   2   7 4.07430 0.55396   3
  -3  -2  -7 6.09083 0.81547   3
   3  -2   7 9.21688 0.89245   1
   3   2   7 7.43182 0.83257   3
   3   2   7 8.25618 1.16759   1
  -3   2  -7 9.15419 0.91045   3
   3   2   7 8.21346 1.07869   2
  -3   2  -7 9.15904 0.88691   1
   4  -2   7 37.7039 2.39240   2
   4  -2   7 36.4785 1.77571   3
  -4  -2  -7 36.2983 1.76689   3
   4  -2   7 37.1433 1.79353   1
  -4   2  -7 36.8737 1.78119   3
  -4   2  -7 42.2591 1.90633   1
   4   2   7 39.9585 2.10789   2
   4   2   7 37.3056 2.16709   1
   4   2   7 36.4034 1.76389   3
   5  -2   7 82.3606 3.22814   1
   5  -2   7 81.9493 3.04615   3
  -5  -2  -7 82.5658 2.82386   3
   5   2   7 83.4943 3.04369   3
   5   2   7 84.5911 3.50872   2
  -5   2  -7 82.5357 2.93720   3
  -5   2  -7 84.5099 2.95613   3
  -5   2  -7 80.7251 3.25713   1
   5   2   7 83.5322 3.60633   1
   6  -2   7 32.3143 1.91192   3
  -6  -2  -7 32.0869 1.48908   3
   6  -2   7 31.1133 2.02258   1
   6   2   7 31.6452 1.90859   3
  -6   2  -7 34.4483 2.13830   1
  -6   2  -7 32.5388 1.67950   3
   6   2   7 31.9629 2.18946   2
   6   2   7 32.0211 2.30661   1
   7  -2   7 127.656 4.37632   3
   7  -2   7 124.746 4.85628   1
   7   2   7 125.008 5.23298   1
  -7   2  -7 123.557 3.41761   3
   7   2   7 126.400 4.93584   2
   7   2   7 125.695 4.33351   3
  -7   2  -7 117.172 4.80144   1
   8  -2   7 0.66107 0.79614   3
   8  -2   7 -0.3217 0.76604   1
   8   2   7 -0.0283 0.83534   2
   8   2   7 0.91739 1.04898   1
  -8   2  -7 0.52279 0.85975   1
   8   2   7 0.36832 0.73761   3
   9  -2   7 1.30143 0.90669   1
   9  -2   7 1.16221 0.90072   3
   9   2   7 0.73727 0.93430   2
  -9   2  -7 1.28542 0.99864   1
   9   2   7 0.34463 0.78439   3
   9   2   7 1.06948 1.22278   1
  10  -2   7 13.9836 1.75491   3
  10  -2   7 10.9518 1.88488   1
  10   2   7 12.7511 2.25155   1
  10   2   7 13.5835 1.72203   3
 -10   2  -7 12.4106 2.02609   1
  11  -2   7 1.07449 1.20469   1
  11  -2   7 1.98949 1.10122   3
  11   2   7 0.33939 1.25871   1
 -11   2  -7 -1.1415 0.92754   1
  11   2   7 0.24120 0.99488   3
  12  -2   7 7.18549 1.72237   3
  12  -2   7 1.59258 1.66509   2
  12  -2   7 2.75724 1.67520   1
  12   2   7 4.87714 1.53045   3
  12   2   7 5.04970 1.97040   1
  13  -3  -7 4.10188 1.96730   1
 -13   3   7 1.79398 1.66938   1
  13   3  -7 5.63461 2.02820   1
  12  -3  -7 1.51476 1.33802   1
  12   3  -7 0.73266 1.30831   1
 -12   3   7 1.59775 1.41372   1
 -11  -3   7 5.01804 1.61741   1
 -11   3   7 8.12334 1.93679   1
  11   3  -7 6.75180 1.85774   1
 -10  -3   7 1.66162 1.17541   1
  10   3  -7 0.81370 1.04873   1
 -10   3   7 1.92807 1.18049   1
  -9  -3   7 4.21582 1.26571   1
  -9   3   7 6.49967 1.72259   1
   9   3  -7 5.75894 1.40770   1
  -8  -3   7 87.0380 4.13002   1
  -8   3   7 92.3378 4.36959   1
  -8   3   7 82.5596 4.21691   2
   8   3  -7 86.5587 4.10672   1
  -7  -3   7 0.41589 0.73143   1
  -7  -3   7 1.55225 0.63909   2
  -7   3   7 1.23719 0.82322   1
  -7   3   7 0.37927 0.73517   2
   7   3  -7 0.55554 0.77267   1
  -6  -3   7 53.1034 2.33587   2
  -6  -3   7 57.4093 2.76143   1
  -6   3   7 46.4305 2.83252   2
   6   3  -7 54.8008 2.70806   1
  -6   3   7 51.7773 2.87599   1
  -5  -3   7 1.27300 0.61463   1
  -5  -3   7 1.29981 0.46108   2
   5   3  -7 0.81493 0.54957   1
  -5   3   7 2.51699 0.91424   2
  -5   3   7 0.12619 0.53271   1
  -4  -3   7 22.2529 1.35275   1
  -4   3   7 24.3476 1.71314   2
  -4   3   7 20.9799 1.60646   1
   4   3  -7 22.0794 1.37283   1
  -3   3   7 282.894 8.39537   1
   3   3  -7 288.244 7.78463   1
  -3   3   7 285.363 8.71192   2
   2   3  -7 79.8712 2.49795   1
  -2   3   7 84.1414 3.18371   1
  -2   3   7 75.7392 3.17662   2
   1  -3  -7 2417.78 55.8132   3
   1  -3  -7 2427.85 55.8047   3
  -1   3   7 2364.02 60.8280   2
  -1   3   7 2411.22 59.4589   1
   0  -3   7 1.44583 0.51490   2
   0  -3  -7 2.90774 0.56779   3
   0   3   7 3.72053 0.76531   1
   0   3   7 3.87432 0.75761   2
   0   3   7 3.58005 0.29506   3
   0   3  -7 2.73367 0.46394   3
  -1  -3  -7 44.2965 1.86595   3
   1  -3   7 45.9392 1.47253   3
   1  -3   7 44.0938 2.19892   2
   1   3   7 45.4552 2.14872   2
   1   3   7 45.2128 2.17640   1
  -1   3  -7 49.5669 1.79340   3
   1   3   7 45.1536 1.60560   3
   2  -3   7 17.8065 0.87280   1
  -2  -3  -7 18.5285 1.27661   3
   2  -3   7 17.7984 1.51101   2
   2  -3   7 18.2820 1.03038   3
   2   3   7 19.7233 1.36633   2
  -2   3  -7 17.3833 1.11341   3
   2   3   7 16.1817 1.01007   3
   2   3   7 16.2837 1.39798   1
  -2   3  -7 18.7574 0.89285   1
   3  -3   7 14.5952 1.72559   2
  -3  -3  -7 15.4924 1.20046   3
   3  -3   7 12.6591 1.01343   3
   3  -3   7 15.4508 0.95665   1
   3   3   7 15.7673 1.23947   2
   3   3   7 13.2778 1.42866   1
   3   3   7 12.5941 1.02542   3
  -3   3  -7 15.5231 0.97617   1
  -3   3  -7 14.5266 1.21754   3
   4  -3   7 4.03063 0.70710   1
   4  -3   7 4.20775 0.78326   3
  -4  -3  -7 3.61362 0.76616   3
   4   3   7 4.49459 0.78593   3
  -4   3  -7 2.75732 0.57632   3
   4   3   7 4.53515 0.84775   2
  -4   3  -7 3.37546 0.70600   1
   4   3   7 3.90478 1.07301   1
  -5  -3  -7 13.6944 1.19783   3
   5  -3   7 14.2334 1.23686   1
   5  -3   7 10.7032 1.18946   3
   5   3   7 13.9425 1.72666   1
  -5   3  -7 16.1864 1.36994   3
   5   3   7 11.3790 1.31390   2
  -5   3  -7 14.8880 1.26726   1
   5   3   7 14.4152 1.33099   3
   6  -3   7 72.0097 3.22297   1
  -6  -3  -7 75.8069 2.45669   3
   6  -3   7 77.9473 3.07249   3
   6   3   7 74.4058 3.31577   2
  -6   3  -7 77.3743 2.74403   3
   6   3   7 72.0123 2.96753   3
   6   3   7 74.8959 3.73762   1
  -6   3  -7 71.8155 3.22615   1
   7  -3   7 45.8286 2.42053   3
   7  -3   7 43.6169 2.60859   1
  -7   3  -7 45.9007 1.72066   3
   7   3   7 44.2530 2.96433   1
  -7   3  -7 41.5803 2.58505   1
   7   3   7 40.9785 2.59878   2
   7   3   7 42.4697 2.37219   3
   8  -3   7 26.6420 1.99820   3
   8  -3   7 29.2700 2.31984   1
   8   3   7 33.0188 2.12466   3
   8   3   7 30.1599 2.63982   1
   8   3   7 32.1326 2.35848   2
  -8   3  -7 29.5883 2.35159   1
   9  -3   7 0.22500 0.79869   1
   9  -3   7 0.71299 0.88622   3
   9   3   7 -0.0189 1.14725   1
  -9   3  -7 1.53443 0.99748   1
   9   3   7 0.35652 0.78795   3
  10  -3   7 3.88283 1.30205   1
  10  -3   7 1.86166 1.05564   3
  10   3   7 1.63000 1.36316   1
  10   3   7 1.82138 1.05933   3
 -10   3  -7 3.79882 1.35685   1
  11  -3   7 5.16784 1.49761   1
  11  -3   7 5.98972 1.48664   3
  11   3   7 6.54070 1.49592   3
  11   3   7 2.92645 1.72181   1
 -11   3  -7 4.21695 1.45861   1
  12  -3   7 1.00576 1.23518   3
  12  -3   7 0.49127 1.22286   1
 -12   3  -7 -0.4015 1.23196   1
  12   3   7 -1.1536 1.48204   1
  12   3   7 1.23177 1.35763   3
 -12   4   7 1.07600 1.29886   1
  12   4  -7 0.26427 1.36556   1
 -11   4   7 9.38396 2.13179   1
  11   4  -7 12.6482 2.33237   1
  10   4  -7 53.3683 3.64259   1
 -10   4   7 52.9957 3.88877   1
  -9   4   7 4.05557 1.35779   1
   9   4  -7 3.57026 1.23875   1
  -8   4   7 0.57189 1.03591   2
  -8   4   7 -0.0509 0.75458   1
   8   4  -7 0.04602 0.88149   1
  -7   4   7 3.71878 1.17932   1
   7   4  -7 3.74858 1.09353   1
  -7   4   7 4.93519 1.32937   2
   6   4  -7 1.04893 0.80593   1
  -6   4   7 0.94315 0.90582   2
  -6   4   7 0.61881 0.72645   1
  -5  -4   7 22.1842 1.26284   2
  -5   4   7 23.3689 1.90511   1
   5   4  -7 24.2391 1.71282   1
  -4  -4   7 60.0225 2.26287   2
  -4   4   7 54.6784 2.79439   1
   4   4  -7 59.6687 2.47978   1
  -3  -4   7 429.164 11.5310   2
   3   4  -7 421.908 11.3025   1
  -3   4   7 435.184 12.3683   2
  -3   4   7 423.105 12.1013   1
   2  -4  -7 297.179 7.60009   3
  -2   4   7 306.071 9.09534   2
   2   4  -7 294.081 7.95828   1
  -2   4   7 306.349 8.92970   1
   1  -4  -7 8.35632 0.89041   3
  -1  -4   7 7.52981 0.90461   2
  -1   4   7 5.24421 0.89864   2
  -1   4   7 6.62780 1.08286   1
   1   4  -7 6.61681 0.64051   3
   0  -4  -7 232.501 6.32509   3
   0  -4   7 236.271 7.06885   2
   0   4   7 230.221 7.11945   1
   0   4  -7 233.093 6.11209   3
   0   4   7 240.118 5.80336   3
   0   4   7 234.839 7.17311   2
  -1  -4  -7 344.333 8.81243   3
   1  -4   7 338.944 9.84770   2
   1  -4   7 342.764 8.29049   3
  -1   4  -7 332.656 8.65621   3
   1   4   7 341.141 8.48564   3
   1   4   7 340.705 9.66323   2
   1   4   7 325.485 9.68939   1
   2  -4   7 2.69487 0.55616   3
   2  -4   7 1.63807 0.75716   2
  -2  -4  -7 4.32532 0.83582   3
  -2   4  -7 3.46160 0.49604   1
   2   4   7 3.96249 0.74307   2
   2   4   7 3.78566 0.62260   3
  -2   4  -7 3.28226 0.65948   3
   2   4   7 3.33453 0.88279   1
   3  -4   7 78.0715 2.75824   3
   3   4   7 76.1571 2.76309   3
  -3   4  -7 77.0884 2.80720   3
  -3   4  -7 78.7192 2.70031   1
   3   4   7 77.0362 3.06195   2
   3   4   7 77.2814 3.41764   1
  -4  -4  -7 31.5546 1.74528   3
   4   4   7 31.1998 1.75095   3
   4   4   7 38.4877 2.36405   1
  -4   4  -7 33.5792 1.69743   1
   4   4   7 30.6272 1.81592   2
   5  -4   7 13.6844 1.41464   3
   5  -4   7 16.2573 1.33983   1
  -5  -4  -7 17.3032 1.30319   3
   5   4   7 12.3754 1.80134   1
   5   4   7 14.6304 1.39309   3
  -5   4  -7 17.4531 1.37866   1
  -5   4  -7 17.7631 1.48798   3
   5   4   7 16.9676 1.37489   2
  -6  -4  -7 3.24677 0.64700   3
   6  -4   7 4.23234 1.00728   1
   6  -4   7 3.12926 0.95290   3
   6   4   7 4.29174 0.96415   2
   6   4   7 3.96179 1.26529   1
  -6   4  -7 4.13210 1.01121   1
  -6   4  -7 4.17847 0.93114   3
   6   4   7 4.20346 0.95113   3
  -6   4  -7 2.82973 0.81645   3
   7  -4   7 18.3858 1.93144   1
   7  -4   7 13.6865 1.59578   3
   7   4   7 16.9549 1.75068   3
  -7   4  -7 11.6296 1.58689   1
  -7   4  -7 13.0538 1.06893   3
   7   4   7 9.99644 1.79757   1
   7   4   7 10.0725 1.40851   2
   8  -4   7 0.77225 0.83814   3
   8  -4   7 0.83049 0.83223   1
   8   4   7 1.75127 1.29723   1
  -8   4  -7 0.94190 0.84662   1
   8   4   7 0.93879 0.77498   3
   9  -4   7 2.60693 1.09152   3
   9  -4   7 1.09387 0.93164   1
  -9   4  -7 4.51404 1.31251   1
   9   4   7 2.08352 1.37127   1
   9   4   7 2.35268 0.98424   3
  10  -4   7 3.08907 1.29701   1
  10  -4   7 6.19161 1.41401   3
 -10   4  -7 5.71601 1.63305   1
  10   4   7 3.71809 1.68330   1
  10   4   7 5.89461 1.41360   3
  11  -4   7 -0.0331 1.15382   3
  11  -4   7 2.03590 1.34657   1
  11   4   7 -1.7642 0.89741   3
 -11   4  -7 -0.3632 1.09834   1
  11   4   7 1.05807 1.55262   1
  12  -4   7 1.14228 1.32858   1
  12  -4   7 0.33268 1.26177   3
  12   4   7 -0.2602 1.18707   3
  12   4   7 0.79655 1.59545   1
 -12   4  -7 1.08133 1.37828   1
  12   5  -7 0.63498 1.50961   1
 -12   5   7 2.57379 1.49936   1
 -11   5   7 1.54211 1.33890   1
  11   5  -7 1.75984 1.36947   1
  10   5  -7 12.6942 2.18819   1
 -10   5   7 11.3260 2.23083   1
  -9   5   7 0.40620 0.90178   1
   9   5  -7 0.94315 1.06947   1
   8   5  -7 0.97630 0.92561   1
  -8   5   7 2.02396 1.16108   1
   7   5  -7 52.5426 2.98115   1
  -7   5   7 48.6039 3.18659   1
  -7   5   7 47.3493 3.15829   2
   6   5  -7 3.34160 1.03319   1
  -6   5   7 1.22656 0.81561   1
  -6   5   7 3.32662 1.18480   2
   5   5  -7 16.2596 1.67692   1
  -5   5   7 17.6477 2.00095   2
  -5   5   7 16.9933 1.93220   1
  -4  -5   7 11.9625 0.93043   2
  -4   5   7 11.2321 1.59698   2
  -4   5   7 10.6580 1.48243   1
   4   5  -7 14.2643 1.42477   1
  -3  -5   7 10.3833 0.88043   2
   3  -5  -7 11.5832 1.05613   3
   3   5  -7 11.3861 1.17642   1
  -3   5   7 11.4250 1.48145   2
  -3   5   7 14.0399 1.66419   1
   2  -5  -7 621.162 15.2143   3
   2   5  -7 613.594 14.9170   3
  -2   5   7 622.478 16.9793   1
  -2   5   7 619.406 17.1318   2
   2   5  -7 625.424 15.8843   1
  -1  -5   7 17.3268 1.24853   2
   1  -5  -7 17.7108 1.32448   3
   1   5  -7 18.2853 0.98926   1
  -1   5   7 18.7824 1.53932   2
   1   5  -7 17.5825 1.06087   3
  -1   5   7 16.9910 1.73590   1
   0  -5   7 20.5055 1.47082   2
   0  -5  -7 19.3044 1.41425   3
   0   5  -7 19.6542 0.95945   1
   0   5   7 18.1679 1.43189   2
   0   5   7 18.5229 1.56642   1
   0   5  -7 20.0061 1.17868   3
   0   5   7 19.6790 0.95414   3
   1  -5   7 32.3584 1.98705   2
   1  -5   7 27.5956 1.21658   3
  -1  -5  -7 28.3891 1.69028   3
   1   5   7 30.8565 2.00169   1
  -1   5  -7 26.7599 1.48892   3
   1   5   7 29.1522 1.74950   2
  -1   5  -7 32.3317 1.28992   1
   1   5   7 30.3571 1.40966   3
  -2  -5  -7 5.80887 0.95080   3
   2  -5   7 6.91585 0.85158   3
   2  -5   7 6.01973 1.11918   2
   2   5   7 4.59844 1.05979   1
   2   5   7 6.69871 0.86000   3
  -2   5  -7 7.62048 0.77150   1
  -2   5  -7 3.97931 0.77220   3
   2   5   7 6.27886 0.91819   2
   3  -5   7 7.56076 0.97757   3
   3   5   7 8.37904 1.39909   1
  -3   5  -7 10.4032 1.19295   3
  -3   5  -7 10.2175 0.98102   1
   3   5   7 9.13536 1.10967   2
  -4  -5  -7 103.937 3.49493   3
   4   5   7 99.9869 3.60085   3
   4   5   7 101.607 4.42538   1
  -4   5  -7 104.684 3.66762   1
   4   5   7 103.270 3.75457   2
  -5  -5  -7 21.1612 1.43110   3
   5  -5   7 19.9024 1.65556   3
   5   5   7 23.8092 2.44715   1
  -5   5  -7 23.8784 1.68904   3
   5   5   7 22.0316 1.66565   3
   5   5   7 22.4973 1.57344   2
  -5   5  -7 21.1950 1.59505   1
  -6  -5  -7 10.3225 0.87674   3
   6  -5   7 7.47059 1.16409   3
   6   5   7 8.94014 1.83076   1
   6   5   7 5.89322 1.10419   3
  -6   5  -7 8.26673 1.07935   3
  -6   5  -7 6.79453 1.22781   1
   7  -5   7 8.94090 1.42658   1
   7  -5   7 10.1589 1.42011   3
  -7   5  -7 10.5359 1.51543   1
   7   5   7 11.7751 2.10538   1
  -7   5  -7 10.3508 0.98015   3
   7   5   7 10.2406 1.39458   3
   8  -5   7 1.19034 0.85186   1
   8  -5   7 -1.1865 0.73411   3
   8   5   7 0.90937 1.16958   1
   8   5   7 -0.2204 0.72394   3
  -8   5  -7 -0.7729 0.69742   1
   9  -5   7 0.43203 0.86298   1
   9  -5   7 0.59428 0.99030   3
   9   5   7 1.99753 1.47448   1
  -9   5  -7 -0.5967 0.79479   1
   9   5   7 -0.8401 0.75722   3
  10  -5   7 0.27681 1.08847   3
  10  -5   7 0.71656 0.99152   1
  10   5   7 1.60390 1.49087   1
 -10   5  -7 1.99111 1.16577   1
  10   5   7 1.09751 1.02213   3
  11  -5   7 0.53578 1.22856   3
  11  -5   7 0.46320 1.15424   1
 -11   5  -7 0.28206 1.15809   1
  11   5   7 0.96245 1.07941   3
  11   5   7 -1.8303 1.43019   1
 -12   6   7 0.03563 1.21769   1
  12   6  -7 1.09468 1.64432   1
 -11   6   7 1.20846 1.35347   1
  11   6  -7 0.28867 1.39450   1
 -10   6   7 10.5141 2.11636   1
  10   6  -7 11.4322 2.20191   1
  -9   6   7 18.2388 2.61960   1
   9   6  -7 19.0171 2.41151   1
   8   6  -7 9.86839 1.73856   1
  -8   6   7 16.1341 2.37949   1
   7   6  -7 36.0462 2.59201   1
  -7   6   7 34.4910 2.88070   2
  -7   6   7 33.9783 2.71730   1
   6   6  -7 9.39496 1.51129   1
  -6   6   7 9.94030 1.75858   2
  -6   6   7 7.79363 1.51303   1
  -5   6   7 -0.5830 0.57219   1
  -5   6   7 -0.8302 0.72631   2
   5   6  -7 -0.2983 0.76703   1
   4  -6  -7 24.2647 1.58613   3
   4   6  -7 20.3227 1.62694   1
  -4   6   7 20.5944 2.14891   1
  -4   6   7 22.9236 2.30403   2
   3  -6  -7 149.639 4.54136   3
  -3   6   7 142.781 5.55697   2
   3   6  -7 150.253 4.83397   1
   2  -6  -7 2.97388 0.85594   3
   2   6  -7 3.92179 0.75802   1
   2   6  -7 2.95776 0.61931   3
  -2   6   7 2.34316 0.83876   2
  -1  -6   7 43.0062 2.07997   2
   1  -6  -7 43.0967 2.11586   3
   1   6  -7 43.6691 1.90529   3
  -1   6   7 41.5038 1.22324   3
  -1   6   7 39.7881 2.31564   2
   1   6  -7 40.2636 1.78115   1
   0  -6  -7 4.32696 0.98321   3
   0  -6   7 3.24591 0.78943   2
   0   6   7 4.98270 0.94855   2
   0   6   7 2.90644 0.81986   1
   0   6   7 3.31755 0.55172   3
   0   6  -7 4.61718 0.67561   1
   0   6  -7 3.88920 0.74743   3
  -1  -6  -7 3.94960 0.93407   3
   1  -6   7 4.43188 0.58452   3
   1  -6   7 3.46688 0.92635   2
   1   6   7 3.42426 0.77963   2
  -1   6  -7 3.51751 0.61816   1
  -1   6  -7 4.70895 0.84164   3
   1   6   7 5.02654 0.73962   3
   1   6   7 3.77407 0.97787   1
  -2  -6  -7 2.93144 0.84130   3
   2  -6   7 5.03921 0.78194   3
   2   6   7 3.94392 0.77024   3
   2   6   7 4.54445 0.85582   2
  -2   6  -7 4.81579 0.88127   3
   2   6   7 4.60394 1.11364   1
  -2   6  -7 5.34924 0.74350   1
  -3  -6  -7 21.5298 1.66061   3
   3  -6   7 26.1619 1.61794   3
   3   6   7 23.3623 1.54217   2
  -3   6  -7 25.7120 1.68506   3
   3   6   7 15.8080 1.35226   3
  -3   6  -7 23.2888 1.41738   1
   3   6   7 24.0704 2.09094   1
  -4  -6  -7 63.5546 2.62993   3
   4  -6   7 67.5980 2.80172   3
   4   6   7 62.8929 2.70929   2
   4   6   7 62.6592 2.76808   3
  -4   6  -7 67.4369 2.80338   3
  -4   6  -7 67.0041 2.76586   1
   4   6   7 62.9291 3.62295   1
   5  -6   7 29.6776 1.93018   3
  -5  -6  -7 29.7209 1.58900   3
   5   6   7 26.9227 2.73353   1
   5   6   7 28.9467 1.95904   3
  -5   6  -7 28.3567 1.86691   3
  -5   6  -7 26.6006 1.84979   1
   6  -6   7 43.7760 2.43763   3
  -6  -6  -7 40.5262 1.66641   3
   6   6   7 41.2361 3.06840   1
  -6   6  -7 44.2916 2.19082   3
   6   6   7 42.4244 2.42705   3
  -6   6  -7 44.3554 2.55751   1
   7  -6   7 23.3732 2.07525   3
  -7   6  -7 21.3590 1.39827   3
   7   6   7 26.1459 2.90132   1
   7   6   7 23.5289 1.95337   3
  -7   6  -7 24.4034 2.02229   1
   8  -6   7 1.31995 0.93999   3
   8  -6   7 0.30252 0.79665   1
  -8   6  -7 0.21734 0.80755   1
   8   6   7 -0.2437 1.40070   1
   8   6   7 0.63442 0.86357   3
   9  -6   7 -0.6469 0.94349   3
   9   6   7 0.74649 1.28704   1
  -9   6  -7 0.39481 1.00915   1
   9   6   7 1.14446 0.96487   3
  10  -6   7 0.11732 1.18307   3
  10   6   7 -0.2729 1.33635   1
  10   6   7 -0.2521 0.95329   3
  11  -6   7 1.17960 1.20559   3
  11   6   7 0.56690 1.80777   1
  11   6   7 0.66322 1.23389   3
 -11   7   7 20.1980 3.09722   1
  11   7  -7 19.9784 3.01418   1
 -10   7   7 2.29426 1.36377   1
  10   7  -7 1.30170 1.35956   1
  -9   7   7 3.83184 1.45646   1
   9   7  -7 1.49397 1.29266   1
   8   7  -7 11.1413 1.90528   1
  -8   7   7 9.44858 1.83400   1
  -7   7   7 10.1239 1.81083   1
   7   7  -7 11.1927 1.80639   1
   6   7  -7 12.5437 1.75088   1
  -6   7   7 12.1533 1.93535   2
  -6   7   7 12.5595 2.00552   1
   5   7  -7 0.11177 0.80565   1
  -5   7   7 1.72842 0.88753   1
  -5   7   7 1.47965 1.05883   2
   4  -7  -7 398.045 10.5793   3
  -4   7   7 400.616 12.3274   1
   4   7  -7 407.522 11.4513   1
  -4   7   7 401.634 12.4372   2
   3  -7  -7 25.1424 1.81644   3
  -3   7   7 18.6207 2.15559   1
   3   7  -7 19.6087 1.59876   1
  -3   7   7 20.6696 2.18893   2
   2  -7  -7 199.156 5.99846   3
  -2   7   7 197.332 6.97565   2
  -2   7   7 207.187 7.22152   1
   2   7  -7 203.728 5.82319   3
   2   7  -7 201.921 6.16639   1
   1  -7  -7 442.728 11.6531   3
  -1  -7   7 439.630 12.3521   2
   1   7  -7 444.548 11.5101   3
   1   7  -7 450.015 11.9762   1
  -1   7   7 453.753 12.9940   2
  -1   7   7 447.080 10.7095   3
  -1   7   7 445.438 13.1610   1
   0  -7  -7 48.7953 2.41280   3
   0  -7   7 41.7740 2.35829   2
   0   7   7 47.8731 2.50446   2
   0   7  -7 47.1537 2.18174   3
   0   7   7 40.0791 2.74719   1
   0   7   7 42.4710 1.79606   3
   1  -7   7 243.240 6.36209   3
  -1  -7  -7 248.973 7.08864   3
   1  -7   7 244.701 7.86866   2
   1   7   7 253.289 8.31199   1
   1   7   7 250.283 7.64530   2
   1   7   7 234.062 6.68522   3
  -1   7  -7 241.605 6.96794   3
  -2  -7  -7 120.045 4.09883   3
   2  -7   7 116.249 3.73605   3
   2   7   7 116.658 3.92221   3
  -2   7  -7 112.654 3.98517   3
   2   7   7 114.345 4.24141   2
   2   7   7 117.525 5.04196   1
   3  -7   7 39.2368 2.06788   3
  -3  -7  -7 39.2529 2.15308   3
  -3   7  -7 37.5087 2.13763   3
   3   7   7 40.8623 2.11944   3
   3   7   7 40.1844 2.81587   1
   4  -7   7 3.71907 0.91201   3
  -4  -7  -7 4.49564 0.93482   3
   4   7   7 3.49068 1.27762   1
   4   7   7 2.71132 0.84602   3
  -4   7  -7 3.92916 0.98225   3
  -5  -7  -7 0.00670 0.56467   3
   5  -7   7 0.26197 0.69344   3
   5   7   7 0.78546 0.70830   3
  -5   7  -7 0.53841 0.74661   3
   5   7   7 -0.3761 0.98572   1
   6  -7   7 2.18595 0.99947   3
   6   7   7 1.15580 1.17452   1
   6   7   7 1.48124 0.89510   3
  -6   7  -7 2.86649 0.90747   3
   7  -7   7 7.49417 1.33710   3
   7   7   7 6.86263 1.86305   1
   7   7   7 6.81248 1.34585   3
   8  -7   7 6.84284 1.39620   3
   8   7   7 4.37915 1.59609   1
   8   7   7 2.55300 1.18275   3
   9  -7   7 0.66125 1.10250   3
   9   7   7 1.98996 1.53591   1
   9   7   7 0.83383 1.07032   3
  10  -7   7 -0.7090 1.13013   3
  10   7   7 -1.0077 1.08616   3
  10   7   7 -2.1047 1.38059   1
  10   8  -7 0.40399 1.34473   1
 -10   8   7 -0.1979 1.03982   1
  -9   8   7 4.13442 1.50464   1
   9   8  -7 5.16501 1.79731   1
  -8   8   7 0.03994 0.93075   1
   8   8  -7 0.83202 1.16995   1
   7   8  -7 14.4936 2.03630   1
  -7   8   7 16.4201 2.32977   1
  -6   8   7 9.15797 1.89338   1
   6   8  -7 7.67587 1.50179   1
   5  -8  -7 25.3336 1.94467   3
  -5   8   7 24.0970 2.62332   2
   5   8  -7 24.9015 2.16376   1
  -5   8   7 26.9972 2.85145   1
   4  -8  -7 13.0705 1.52732   3
  -4   8   7 11.0759 1.84786   1
  -4   8   7 10.1716 1.76639   2
   4   8  -7 10.2493 1.49997   1
   3  -8  -7 35.0297 2.18365   3
  -3   8   7 38.2979 2.68519   2
  -3   8   7 36.6538 2.79601   1
   3   8  -7 35.6356 2.11674   3
   2  -8  -7 37.8734 2.32329   3
  -2   8   7 43.6876 2.95055   1
  -2   8   7 41.6839 2.70451   2
   2   8  -7 38.5830 2.12449   3
   1  -8  -7 26.4370 1.97625   3
  -1   8   7 25.0654 1.16821   3
  -1   8   7 23.0661 1.98608   2
   1   8  -7 21.2015 1.66713   3
  -1   8   7 28.3746 2.80416   1
   0  -8   7 41.1565 2.41304   2
   0  -8  -7 44.2317 2.45707   3
   0   8   7 44.1298 1.89998   3
   0   8  -7 42.5128 2.26985   3
   0   8   7 44.9621 2.57051   2
   0   8   7 45.1880 2.96215   1
   1  -8   7 23.5653 1.24359   3
  -1  -8  -7 23.6712 1.89799   3
   1  -8   7 25.5605 2.04154   2
   1   8   7 23.3392 1.79966   2
   1   8   7 24.7360 2.62031   1
  -1   8  -7 24.8089 1.78181   3
   1   8   7 26.7228 1.60809   3
  -2  -8  -7 12.2046 1.35699   3
   2  -8   7 12.5767 1.20468   3
  -2   8  -7 13.4211 1.47609   3
   2   8   7 11.1736 1.32363   3
   2   8   7 12.9995 2.01142   1
   3  -8   7 31.3195 1.86288   3
  -3  -8  -7 30.2424 1.91955   3
   3   8   7 27.7521 1.87869   3
   3   8   7 23.9275 2.62763   1
  -3   8  -7 26.6490 1.88153   3
  -4  -8  -7 6.47486 1.05882   3
   4  -8   7 7.11535 1.14802   3
  -4   8  -7 6.71357 1.16046   3
   4   8   7 7.79655 1.26970   3
   4   8   7 7.23502 1.68913   1
  -5  -8  -7 3.39906 0.74441   3
   5  -8   7 2.74279 0.91624   3
  -5   8  -7 1.69143 0.89286   3
   5   8   7 3.61254 1.02911   3
   5   8   7 2.11196 1.16050   1
   6  -8   7 0.86238 0.82569   3
  -6   8  -7 -0.4086 0.73773   3
   6   8   7 -0.6637 1.01131   1
   6   8   7 -0.4635 0.78079   3
   7  -8   7 13.4424 1.70540   3
   7   8   7 18.4194 2.64949   1
   7   8   7 13.9840 1.85656   3
   8  -8   7 2.52520 1.16404   3
   8   8   7 -0.5696 1.37808   1
   8   8   7 1.34817 1.09754   3
   9  -8   7 3.93990 1.44702   3
   9   8   7 1.82359 1.77305   1
   9   8   7 2.67193 1.39756   3
  10  -8   7 3.68619 1.64196   3
  10   8   7 3.51721 1.49273   3
  10   8   7 3.29347 2.00633   1
 -10   9   7 0.31385 1.38593   1
  -9   9   7 -0.0799 1.15727   1
  -8   9   7 3.33271 1.49934   1
  -7   9   7 9.76917 1.95515   1
  -6   9   7 1.78827 1.10370   1
   5  -9  -7 4.52151 1.15775   3
  -5   9   7 3.08991 1.36732   1
   4  -9  -7 5.68927 1.21149   3
  -4   9   7 8.72478 1.74021   2
  -4   9   7 6.54661 1.61794   1
   3  -9  -7 30.7377 2.21432   3
  -3   9   7 27.5742 2.84186   1
   3   9  -7 30.1053 2.03470   3
  -3   9   7 28.9757 2.44129   2
   2  -9  -7 5.28818 1.18895   3
   2   9  -7 7.41545 1.21740   3
  -2   9   7 5.31843 1.29443   2
  -2   9   7 6.07502 1.50414   1
   1  -9  -7 13.0860 1.59630   3
  -1   9   7 11.3097 0.93496   3
   1   9  -7 10.5258 1.37821   3
  -1   9   7 10.9553 1.61163   2
  -1   9   7 14.8320 2.11358   1
   0  -9  -7 3.55823 1.09724   3
   0   9   7 2.29337 1.13544   1
   0   9   7 2.90009 0.74865   3
   0   9  -7 3.45033 1.00861   3
   0   9   7 3.14068 0.98378   2
   1  -9   7 27.5927 2.24106   2
   1  -9   7 29.8124 1.38009   3
  -1  -9  -7 27.8991 2.02843   3
   1   9   7 31.8559 3.11479   1
  -1   9  -7 26.6374 1.95901   3
   1   9   7 32.2887 1.81905   3
  -2  -9  -7 8.78089 1.30303   3
   2  -9   7 7.61242 1.00875   3
  -2   9  -7 8.79716 1.29347   3
   2   9   7 9.80374 1.27282   3
   2   9   7 5.87878 1.61992   1
   3  -9   7 1.69323 0.78248   3
  -3  -9  -7 1.91363 0.89886   3
  -3   9  -7 1.27147 0.80676   3
   3   9   7 1.45159 0.85989   3
   3   9   7 0.99531 1.10664   1
   4  -9   7 0.62004 0.77134   3
  -4  -9  -7 0.98844 0.71594   3
   4   9   7 1.00434 1.06606   1
   4   9   7 -0.0136 0.71254   3
  -4   9  -7 -0.0969 0.80087   3
   5  -9   7 14.8964 1.70001   3
  -5   9  -7 12.9685 1.54127   3
   5   9   7 12.4543 2.31283   1
   5   9   7 12.7377 1.70223   3
   6  -9   7 3.62128 1.10417   3
   6   9   7 4.44542 1.28132   3
  -6   9  -7 3.41691 1.01152   3
   6   9   7 2.27436 1.36528   1
   7  -9   7 10.5611 1.69139   3
   7   9   7 11.9175 1.72110   3
   7   9   7 13.9371 2.48307   1
   8  -9   7 1.81492 1.10173   3
   8   9   7 1.75556 1.20204   3
   8   9   7 2.54082 1.79255   1
   9  -9   7 0.73801 1.24353   3
   9   9   7 -0.5369 1.46239   1
   9   9   7 0.97494 1.30155   3
  -9  10   7 1.55126 1.46221   1
  -8  10   7 3.70590 1.68367   1
  -7  10   7 12.8924 2.32871   1
   6 -10  -7 1.39497 1.09829   3
  -6  10   7 1.97491 1.33152   1
   5 -10  -7 1.10392 1.01409   3
  -5  10   7 2.43919 1.31122   1
   4 -10  -7 7.64400 1.51153   3
  -4  10   7 6.93342 1.67155   1
   3 -10  -7 1.95587 0.99766   3
  -3  10   7 0.28045 1.00881   2
  -3  10   7 -0.0744 0.98536   1
   3  10  -7 0.87759 0.88915   3
   2 -10  -7 8.77384 1.47255   3
  -2  10   7 6.93999 1.52500   2
  -2  10   7 6.70792 1.68864   1
   2  10  -7 5.98819 1.20343   3
   1 -10  -7 10.6797 1.56718   3
   1  10  -7 8.00660 1.36526   3
  -1  10   7 8.79219 1.53997   2
  -1  10   7 9.83212 1.96682   1
   0 -10  -7 16.6557 1.82934   3
   0  10   7 14.7119 2.22619   1
   0  10   7 16.3836 1.40576   3
   0  10  -7 15.5693 1.75365   3
  -1 -10  -7 7.19712 1.33061   3
   1  10   7 9.39262 2.00762   1
   1  10   7 8.03822 1.16449   3
  -1  10  -7 8.11225 1.37510   3
   2 -10   7 44.6794 2.13463   3
  -2 -10  -7 49.9067 2.62789   3
   2  10   7 53.1147 3.73965   1
   2  10   7 49.6257 2.54395   3
  -2  10  -7 43.4250 2.60835   3
  -3 -10  -7 0.55873 0.79156   3
   3 -10   7 1.80915 0.84604   3
  -3  10  -7 -1.3898 0.75137   3
   3  10   7 1.62418 0.87099   3
   3  10   7 0.20829 1.22781   1
  -4 -10  -7 12.4365 1.33995   3
   4 -10   7 9.90462 1.44114   3
  -4  10  -7 10.4432 1.50374   3
   4  10   7 12.2661 1.67198   3
   4  10   7 11.6423 2.23549   1
   5 -10   7 5.20559 1.21714   3
   5  10   7 2.84640 1.43364   1
   5  10   7 3.90905 1.18254   3
  -5  10  -7 4.45681 1.20676   3
   6 -10   7 -0.4356 0.89597   3
   6  10   7 -0.5274 1.19672   1
   6  10   7 0.29705 0.99547   3
  -6  10  -7 -0.9679 0.80688   3
   7 -10   7 0.39148 1.04186   3
   7  10   7 0.09587 1.32099   1
   7  10   7 0.17894 1.03546   3
   8 -10   7 1.59873 1.29535   3
   8  10   7 1.02759 1.33537   3
   8  10   7 2.98964 1.87750   1
  -8  11   7 0.94547 1.54829   1
   7 -11  -7 1.40216 1.25360   3
  -7  11   7 -0.0332 1.25408   1
   6 -11  -7 2.03725 1.27891   3
  -6  11   7 0.90107 1.19648   1
   5 -11  -7 0.96614 1.10551   3
  -5  11   7 0.95834 1.11787   1
   4 -11  -7 5.61409 1.37978   3
  -4  11   7 2.97430 1.32295   1
   4  11  -7 1.41332 1.04613   3
   3 -11  -7 8.69934 1.60156   3
   3  11  -7 12.4942 1.80085   3
  -3  11   7 11.0448 2.19229   1
   2 -11  -7 1.34526 1.02158   3
  -2  11   7 2.49207 1.40785   1
   2  11  -7 2.49358 1.02849   3
   1 -11  -7 4.02931 1.21268   3
   1  11  -7 3.53674 1.14820   3
  -1  11   7 4.26211 1.48290   1
   0 -11  -7 0.40587 0.90009   3
   0  11   7 -0.4520 1.10539   1
   0  11  -7 0.57564 0.94447   3
   0  11   7 0.33083 0.63041   3
  -1 -11  -7 1.66223 1.01680   3
  -1  11  -7 1.30464 0.97616   3
   1  11   7 1.33591 0.83430   3
   1  11   7 0.71043 1.28548   1
  -2 -11  -7 2.75841 1.00715   3
  -2  11  -7 1.65189 1.01757   3
   2  11   7 2.10894 1.29135   1
   2  11   7 0.71351 0.82207   3
   3 -11   7 4.94942 1.06624   3
  -3 -11  -7 4.77456 1.12058   3
  -3  11  -7 3.39014 1.19607   3
   3  11   7 4.41200 1.66277   1
   3  11   7 4.32955 1.14467   3
   4 -11   7 0.91706 0.90049   3
   4  11   7 0.24048 0.92711   3
  -4  11  -7 -0.4353 0.91207   3
   4  11   7 1.29995 1.32867   1
   5 -11   7 6.21764 1.38308   3
  -5  11  -7 3.36646 1.19311   3
   5  11   7 2.85390 1.25036   3
   5  11   7 2.87516 1.68789   1
   6 -11   7 9.08067 1.67859   3
   6  11   7 10.7286 2.53932   1
   6  11   7 6.57127 1.51766   3
   7 -11   7 0.83341 1.21852   3
   7  11   7 -0.1237 1.06396   3
   7  11   7 0.31981 1.70548   1
   6 -12  -7 9.36751 1.76165   3
  -6  12   7 7.78950 2.03778   1
   5 -12  -7 6.13160 1.57652   3
  -5  12   7 7.19013 1.85288   1
   4 -12  -7 2.21859 1.22077   3
   4  12  -7 -0.0464 0.92241   3
  -4  12   7 0.55538 1.03070   1
   3 -12  -7 16.0417 2.02658   3
   3  12  -7 18.5727 2.20797   3
  -3  12   7 15.5234 2.61143   1
   2 -12  -7 3.82808 1.35274   3
   2  12  -7 3.04919 1.26024   3
  -2  12   7 3.15946 1.57842   1
   1 -12  -7 -0.1663 0.96503   3
  -1  12   7 -0.2516 1.12166   1
   1  12  -7 0.70068 1.09752   3
   0 -12  -7 11.0073 1.62118   3
   0  12   7 13.1683 2.32645   1
   0  12  -7 8.80015 1.66006   3
  -1 -12  -7 44.5322 2.84484   3
   1  12   7 43.7347 3.70956   1
   1  12   7 44.5609 2.50625   3
  -1  12  -7 42.9093 2.94287   3
  -2 -12  -7 1.04296 0.99602   3
   2  12   7 0.25609 0.92466   3
   2  12   7 -1.5032 0.97240   1
  -2  12  -7 0.30498 1.03446   3
  -3 -12  -7 5.02581 1.19390   3
   3  12   7 6.38706 1.34024   3
   3  12   7 3.44047 1.59626   1
  -3  12  -7 5.36459 1.43553   3
   4 -12   7 2.64976 1.09519   3
   4  12   7 3.21267 1.20729   3
   4  12   7 3.37996 1.60791   1
  -4  12  -7 1.60059 1.18102   3
   5 -12   7 0.58187 1.03811   3
   5  12   7 -0.6426 1.01606   3
  -5  12  -7 -1.2041 0.98567   3
   5  12   7 0.43655 1.50931   1
   4 -13  -7 0.10543 1.21680   3
  -4  13   7 -0.6885 1.24113   1
   4  13  -7 -0.5499 1.13359   3
   3 -13  -7 -3.0940 0.89679   3
   3  13  -7 -1.2338 1.01816   3
  -3  13   7 -0.6038 1.28218   1
   2 -13  -7 4.14886 1.44404   3
   2  13  -7 3.10446 1.40919   3
  -2  13   7 0.61306 1.31953   1
   1 -13  -7 3.58072 1.36696   3
  -1  13   7 2.81107 1.64461   1
   1  13  -7 2.68255 1.35400   3
   0 -13  -7 11.1407 1.77935   3
   0  13   7 8.95045 2.30450   1
   0  13  -7 7.11615 1.69848   3
  -1 -13  -7 2.96473 1.20202   3
   1  13   7 -0.6131 1.18889   1
  -1  13  -7 0.44949 1.10490   3
   1  13   7 1.77646 1.02408   3
  -2 -13  -7 0.60899 1.05021   3
   2  13   7 0.80559 1.41743   1
   2  13   7 0.27104 1.05654   3
  -2  13  -7 0.14255 1.15375   3
   3  13   7 0.52675 1.04505   3
   3  13   7 -0.2254 1.47636   1
  -3  13  -7 0.16652 1.18934   3
 -13   0   8 -0.1625 1.15044   1
  13   0  -8 0.34714 1.26853   1
 -12   0   8 1.59004 1.34564   1
  12   0  -8 0.19048 1.22170   1
  11   0  -8 -0.8505 0.94918   1
 -11   0   8 -1.1848 0.89813   1
 -10   0   8 10.3171 1.92389   1
  10   0  -8 10.4852 1.96999   1
  -9   0   8 -0.7399 0.77804   2
   9   0  -8 -0.0761 0.83712   1
  -9   0   8 -0.1612 0.76705   1
  -8   0   8 83.3376 3.99134   1
  -8   0   8 82.0330 3.82963   2
   8   0  -8 81.5194 3.98008   1
  -7   0   8 -0.7266 0.46887   1
  -7   0   8 0.00055 0.58855   2
  -6   0   8 246.973 7.91323   2
  -6   0   8 253.872 7.86696   1
  -5   0   8 0.12415 0.48696   2
  -5   0   8 0.67528 0.53384   1
  -4   0   8 314.433 8.86983   1
  -4   0   8 314.979 9.24857   2
  -3   0   8 -0.4595 0.31809   2
  -3   0   8 -0.3069 0.19484   1
  -2   0   8 23.6998 1.19834   1
  -2   0   8 22.8227 1.47340   2
  -1   0   8 -1.4711 0.36306   2
  -1   0   8 -1.2426 0.26869   1
   0   0   8 247.986 6.20372   1
   0   0   8 209.078 6.89395   2
   1   0   8 1.12748 0.36608   1
  -1   0  -8 0.36375 0.38267   3
   1   0   8 0.11660 0.16572   3
   1   0   8 0.02814 0.38807   2
   2   0   8 745.835 18.4707   1
   2   0   8 716.870 19.4892   2
  -2   0  -8 706.333 17.5725   3
   2   0   8 739.814 17.3817   3
   3   0   8 0.52829 0.37302   3
   3   0   8 -0.2779 0.32661   1
  -3   0  -8 -0.0032 0.48604   3
   3   0   8 -0.3420 0.45134   2
   4   0   8 22.6618 1.39632   3
   4   0   8 25.9906 1.66131   1
   4   0   8 26.1267 1.86646   2
   5   0   8 -0.4332 0.57430   1
   5   0   8 0.43554 0.67673   2
  -5   0  -8 0.09567 0.61887   3
   5   0   8 0.69603 0.56124   3
   6   0   8 99.7799 4.11694   1
   6   0   8 99.5623 3.61200   3
   6   0   8 99.6018 4.34589   2
  -6   0  -8 101.771 3.31190   3
  -7   0  -8 1.34911 0.57080   3
   7   0   8 1.06279 0.80823   3
   7   0   8 0.97417 0.96019   2
   7   0   8 1.18371 0.90548   1
   8   0   8 59.0064 2.90386   3
   8   0   8 67.4411 3.69233   2
   8   0   8 59.3963 3.44298   1
   9   0   8 -1.5626 0.80703   2
   9   0   8 0.33003 0.77176   3
   9   0   8 -1.1580 0.82551   1
  10   0   8 0.05744 1.04403   1
  10   0   8 1.15195 1.21168   2
  10   0   8 -0.9494 0.81927   3
  11   0   8 0.30722 1.00328   3
  11   0   8 1.24836 1.23200   2
  11   0   8 1.12327 1.21370   1
  12   0   8 5.83297 1.90143   1
  12   0   8 4.88962 1.58246   3
  13  -1  -8 1.20032 1.48433   1
 -13  -1   8 1.26094 1.33343   1
 -13   1   8 2.19897 1.53885   1
  13   1  -8 3.15164 1.61805   1
  12  -1  -8 -0.1823 1.03883   1
 -12  -1   8 1.45010 1.12339   1
 -12   1   8 1.32816 1.07643   1
  12   1  -8 -0.6080 1.03614   1
  11  -1  -8 9.86264 2.04665   1
 -11  -1   8 11.2465 2.05800   1
 -11   1   8 10.1740 2.13858   1
  11   1  -8 8.31528 1.89035   1
  10  -1  -8 4.12109 1.42323   1
 -10  -1   8 5.68560 1.51506   1
 -10   1   8 7.77227 1.72782   1
  10   1  -8 3.70890 1.40398   1
  -9  -1   8 12.1476 1.87946   1
  -9   1   8 3.33214 1.21565   2
  -9   1   8 6.72671 1.46977   1
   9   1  -8 8.59490 1.66377   1
  -8  -1   8 69.6193 3.31871   2
  -8  -1   8 70.0172 3.54348   1
  -8   1   8 69.7799 3.67201   1
   8   1  -8 60.7439 3.39177   1
  -8   1   8 60.3911 3.38909   2
  -7  -1   8 33.9052 2.13846   2
  -7  -1   8 32.0163 2.23370   1
  -7   1   8 35.8697 2.39435   2
   7   1  -8 30.6578 2.20063   1
  -7   1   8 35.2074 2.41642   1
  -6  -1   8 7.31843 1.16306   1
  -6  -1   8 8.18207 1.18427   2
  -6   1   8 5.31712 1.07345   2
   6   1  -8 7.47768 1.12512   1
  -6   1   8 8.35180 1.30070   1
  -5  -1   8 5.31158 0.90681   2
  -5  -1   8 5.88109 0.95436   1
  -5   1   8 3.61072 0.84915   2
  -5   1   8 5.11551 0.94693   1
  -4  -1   8 3.30004 0.68125   2
  -4  -1   8 3.64222 0.68800   1
  -4   1   8 3.55769 0.85915   2
  -4   1   8 2.63529 0.67173   1
  -3  -1   8 0.88162 0.38792   1
  -3  -1   8 1.28349 0.51531   2
  -3   1   8 -0.0742 0.39475   2
  -3   1   8 1.11720 0.48036   1
  -2  -1   8 488.569 13.2878   2
  -2  -1   8 490.052 12.3651   1
  -2   1   8 473.900 13.3565   2
  -1  -1   8 71.7672 2.91261   2
  -1   1   8 73.3895 2.59737   1
   0  -1   8 19.8197 1.37247   2
   0  -1  -8 20.7764 0.94252   3
   0   1   8 19.4742 1.37204   2
   0   1   8 20.2925 1.11402   1
  -1  -1  -8 7.36276 0.76885   3
   1  -1   8 5.91961 0.36031   3
   1  -1   8 6.06560 0.93369   2
   1   1   8 6.62917 0.94835   2
   1   1   8 6.49862 0.77696   1
  -1   1  -8 6.10133 0.68272   3
   2  -1   8 8.36788 0.74997   3
  -2  -1  -8 8.11451 0.93302   3
   2  -1   8 8.72396 0.74300   1
   2   1   8 6.34299 0.65792   3
  -2   1  -8 7.39309 0.81043   3
   2   1   8 5.64108 0.89499   2
  -3  -1  -8 18.2581 1.29526   3
   3  -1   8 18.9113 1.55013   2
   3  -1   8 19.2790 1.15827   3
   3  -1   8 18.7922 1.18948   1
  -3   1  -8 15.8151 1.21601   3
   3   1   8 19.8625 1.54854   2
   3   1   8 18.4450 1.43552   1
   3   1   8 16.6370 1.07982   3
   4  -1   8 11.4357 1.53782   2
   4  -1   8 13.6587 1.18707   1
   4  -1   8 12.2139 1.18546   3
  -4  -1  -8 8.60603 0.97038   3
   4   1   8 10.7682 1.33907   2
   4   1   8 12.9035 1.15474   3
   4   1   8 13.3725 1.41052   1
   5  -1   8 18.6164 1.95209   2
  -5  -1  -8 13.7492 1.29758   3
   5  -1   8 14.4920 1.39287   3
   5  -1   8 16.3116 1.55847   1
  -5   1  -8 13.7011 1.25516   3
   5   1   8 14.3386 1.31477   3
   5   1   8 16.9430 1.76493   1
   5   1   8 13.0505 1.55660   2
   6  -1   8 134.488 4.97877   1
   6  -1   8 142.667 4.57684   3
  -6  -1  -8 141.064 4.19191   3
   6  -1   8 140.738 5.54772   2
   6   1   8 140.569 4.56677   3
   6   1   8 134.549 5.29852   2
   6   1   8 138.676 5.20372   1
  -6   1  -8 139.504 4.24950   3
  -7  -1  -8 9.16807 0.83096   3
   7  -1   8 9.01719 1.71451   2
   7  -1   8 8.83566 1.48399   1
   7  -1   8 11.1594 1.41475   3
   7   1   8 6.10103 1.12604   3
  -7   1  -8 8.42632 0.87469   3
   7   1   8 7.61292 1.49644   2
   7   1   8 9.28529 1.64959   1
   8  -1   8 -0.1123 0.84488   1
   8  -1   8 -0.5439 0.71032   3
   8  -1   8 0.65415 0.93260   2
   8   1   8 1.06369 0.78700   3
   8   1   8 0.86138 0.98565   1
   8   1   8 1.28944 1.00627   2
   9  -1   8 11.9479 1.93349   2
   9  -1   8 11.1411 1.79605   1
   9  -1   8 11.6451 1.56026   3
   9   1   8 7.82408 1.30534   3
   9   1   8 10.2144 1.73290   2
   9   1   8 9.40717 1.90220   1
  10  -1   8 5.99196 1.56203   1
  10  -1   8 3.38102 1.47286   2
  10  -1   8 3.37528 1.17266   3
  10   1   8 4.22308 1.16004   3
  10   1   8 5.44337 1.64661   1
  10   1   8 7.74532 1.69366   2
  11  -1   8 4.66245 1.61808   1
  11  -1   8 4.51399 1.70848   2
  11  -1   8 7.08905 1.48096   3
  11   1   8 6.47333 1.50885   3
  11   1   8 4.71570 1.81276   1
  12  -1   8 7.17580 1.66101   3
  12  -1   8 3.36430 1.91564   2
  12  -1   8 5.52648 1.99840   1
  12   1   8 4.10675 1.50766   3
 -13  -2   8 -0.3279 1.38416   1
  13  -2  -8 -0.1523 1.34605   1
 -13   2   8 -1.3008 1.23867   1
  13   2  -8 1.75838 1.27526   1
  12  -2  -8 1.00844 1.32434   1
 -12  -2   8 0.51483 1.35338   1
  12   2  -8 1.13211 1.27556   1
 -12   2   8 3.34929 1.59074   1
  11  -2  -8 9.65406 2.05746   1
 -11  -2   8 11.4282 2.12789   1
  11   2  -8 10.7009 2.06342   1
 -11   2   8 6.06759 1.65201   1
 -10  -2   8 17.7433 2.35529   1
  10   2  -8 18.5040 2.41541   1
 -10   2   8 17.2162 2.50540   1
  -9  -2   8 230.049 8.06911   1
   9   2  -8 216.223 7.87476   1
  -9   2   8 223.799 8.06907   2
  -9   2   8 215.531 8.12316   1
  -8  -2   8 19.2199 2.13440   1
  -8  -2   8 18.2866 1.82447   2
  -8   2   8 23.0700 2.46353   1
   8   2  -8 18.8051 2.17914   1
  -8   2   8 18.9239 2.14832   2
  -7  -2   8 23.5647 1.93946   1
  -7  -2   8 24.7549 1.79138   2
  -7   2   8 25.2007 2.12542   2
  -7   2   8 26.0809 2.05828   1
   7   2  -8 23.9844 1.97319   1
  -6  -2   8 5.10894 0.92790   2
  -6  -2   8 6.15801 1.11344   1
   6   2  -8 5.39522 1.02622   1
  -6   2   8 5.06616 1.07872   2
  -6   2   8 6.17808 1.11557   1
  -5  -2   8 7.28473 1.04361   1
  -5  -2   8 6.18372 0.93495   2
   5   2  -8 5.86110 0.93076   1
  -5   2   8 5.38954 1.13262   2
  -5   2   8 4.48600 0.93946   1
  -4  -2   8 26.3112 1.57709   2
  -4  -2   8 28.4446 1.52310   1
  -4   2   8 27.4719 1.87565   2
  -4   2   8 28.4087 1.75120   1
   4   2  -8 28.9576 1.55263   1
  -3  -2   8 31.3099 1.66281   2
  -3  -2   8 31.5301 1.42304   1
  -3   2   8 30.5262 1.84745   2
  -3   2   8 29.6191 1.70717   1
   3   2  -8 28.7734 1.39400   1
  -2  -2   8 374.158 10.5544   2
  -2  -2   8 368.188 9.67430   1
  -2   2   8 388.170 10.4443   1
   2   2  -8 382.424 9.68766   1
  -1  -2   8 172.703 5.58268   2
  -1   2   8 175.426 5.72494   2
  -1   2   8 186.945 5.45332   1
   0  -2  -8 1145.30 26.6207   3
   0  -2   8 1129.98 29.3171   2
   0   2  -8 1160.27 26.4912   3
   0   2   8 1093.57 29.3306   2
   0   2   8 1121.79 28.4282   1
  -1  -2  -8 17.5305 1.10222   3
   1  -2   8 15.0000 0.59150   3
   1  -2   8 12.0185 1.29152   2
   1   2   8 14.1585 1.14523   1
   1   2   8 15.7034 1.26456   2
   1   2   8 15.6529 0.75526   3
  -1   2  -8 15.1373 0.97168   3
   2  -2   8 29.0265 1.18122   1
   2  -2   8 23.6798 1.69051   2
  -2  -2  -8 26.4571 1.46355   3
   2  -2   8 25.9723 1.20905   3
   2   2   8 27.8895 1.27466   3
   2   2   8 27.4449 1.71232   2
   2   2   8 27.7931 1.63610   1
  -2   2  -8 26.5855 1.37219   3
   3  -2   8 72.2584 2.55247   3
   3  -2   8 77.6375 2.62041   1
   3   2   8 74.4361 2.56542   3
   3   2   8 76.6918 3.17963   2
  -3   2  -8 70.7655 2.64326   3
   3   2   8 77.9177 3.12551   1
   4  -2   8 3.36345 0.64412   1
  -4  -2  -8 2.89570 0.68062   3
   4  -2   8 3.43487 1.00452   2
   4   2   8 3.00839 0.66036   3
   4   2   8 2.86853 0.94477   1
  -4   2  -8 3.07117 0.68749   1
   4   2   8 4.08927 0.89276   2
   5  -2   8 3.77708 0.83375   3
  -5  -2  -8 1.54903 0.71481   3
   5  -2   8 3.90355 1.18442   2
   5  -2   8 4.02230 0.83958   1
   5   2   8 1.68872 0.77638   2
   5   2   8 3.59550 1.08995   1
   5   2   8 2.62282 0.74442   3
  -5   2  -8 4.42367 0.90275   1
  -5   2  -8 3.11639 0.85052   3
  -5   2  -8 3.00532 0.83107   3
   6  -2   8 55.0165 2.57277   3
  -6  -2  -8 57.9538 2.24502   3
   6  -2   8 55.3961 2.71284   1
   6  -2   8 48.7496 3.15671   2
  -6   2  -8 56.4689 2.38669   3
   6   2   8 58.0578 3.01005   2
   6   2   8 53.8913 3.03001   1
   6   2   8 54.9727 2.53740   3
  -6   2  -8 54.3261 2.75886   1
   7  -2   8 173.483 5.64490   3
   7  -2   8 175.666 6.16366   1
   7  -2   8 178.472 6.95306   2
  -7  -2  -8 174.074 4.65343   3
  -7   2  -8 179.789 4.94005   3
   7   2   8 182.552 6.48058   2
   7   2   8 178.423 5.71011   3
  -7   2  -8 178.775 6.29571   1
   7   2   8 178.681 6.58073   1
   8  -2   8 1.56094 0.86414   1
   8  -2   8 -0.4027 0.70905   3
   8  -2   8 1.18631 1.09676   2
   8   2   8 0.10331 0.80981   2
   8   2   8 0.12931 1.02106   1
   8   2   8 1.37256 0.84333   3
  -8   2  -8 -0.7397 0.78412   1
   9  -2   8 -1.1897 1.02958   2
   9  -2   8 2.26605 1.01584   3
   9  -2   8 1.15752 0.99439   1
   9   2   8 1.26871 1.02415   2
  -9   2  -8 0.58262 0.93946   1
   9   2   8 -0.7657 1.03704   1
   9   2   8 -0.0178 0.82875   3
  10  -2   8 4.41705 1.54896   1
  10  -2   8 3.03439 1.45682   2
  10  -2   8 2.31004 1.13104   3
 -10   2  -8 5.52817 1.57786   1
  10   2   8 4.18230 1.27133   3
  10   2   8 5.13913 1.72486   1
  11  -2   8 3.01406 1.52599   2
  11  -2   8 4.36888 1.39271   3
  11  -2   8 2.65600 1.38164   1
  11   2   8 2.27758 1.48106   1
  11   2   8 3.29730 1.30787   3
  12  -2   8 0.89848 1.30074   3
  12  -2   8 1.56417 1.46526   1
  12  -2   8 -1.3328 1.42028   2
  12   2   8 0.68312 1.68042   1
  12   2   8 -0.5561 1.21315   3
  12  -3  -8 0.71016 1.36047   1
 -12  -3   8 1.41137 1.30674   1
 -12   3   8 1.06520 1.26779   1
  12   3  -8 -0.5838 1.22272   1
 -11  -3   8 11.6974 2.20499   1
 -11   3   8 8.72378 1.92141   1
  11   3  -8 9.81907 2.07802   1
 -10  -3   8 30.0869 3.08438   1
 -10   3   8 22.5768 2.81333   1
  10   3  -8 30.7654 3.14932   1
  -9  -3   8 37.0232 2.82836   1
  -9   3   8 31.8679 2.79787   1
   9   3  -8 38.3856 2.73931   1
  -8  -3   8 55.6877 3.19143   1
  -8   3   8 58.0769 3.43508   1
  -8   3   8 53.4534 3.38803   2
   8   3  -8 52.2059 3.10262   1
  -7  -3   8 156.859 5.35118   2
  -7  -3   8 161.252 5.80859   1
   7   3  -8 158.433 5.75639   1
  -7   3   8 156.354 6.14604   2
  -7   3   8 155.039 6.05216   1
  -6  -3   8 25.9357 1.85108   1
  -6  -3   8 26.7160 1.65072   2
  -6   3   8 24.4345 2.07226   2
  -6   3   8 29.6828 2.16420   1
   6   3  -8 26.0868 1.84959   1
  -5  -3   8 3.28057 0.78841   1
  -5  -3   8 3.68504 0.72247   2
  -5   3   8 2.83442 0.90128   2
  -5   3   8 3.95894 0.90680   1
   5   3  -8 3.96792 0.84187   1
  -4  -3   8 2.67922 0.61969   2
  -4  -3   8 1.79270 0.56117   1
  -4   3   8 1.88973 0.71900   1
  -4   3   8 1.76313 0.66072   2
   4   3  -8 2.32344 0.59741   1
  -3  -3   8 103.214 3.64948   2
  -3   3   8 106.418 3.96757   1
  -3   3   8 102.726 4.12925   2
   3   3  -8 107.256 3.35685   1
  -2  -3   8 166.853 5.29983   2
  -2   3   8 165.718 5.41805   1
   2   3  -8 169.958 4.57626   1
  -2   3   8 163.661 5.62616   2
   1  -3  -8 168.956 4.45299   3
  -1  -3   8 165.900 5.30092   2
  -1   3   8 161.267 5.49699   2
  -1   3   8 162.157 5.26860   1
   0  -3  -8 2.65716 0.57228   3
   0  -3   8 3.09166 0.72187   2
   0  -3  -8 2.81544 0.65546   3
   0   3   8 3.74022 0.75004   2
   0   3  -8 3.10860 0.50196   3
   0   3   8 3.28927 0.74792   1
   1  -3   8 82.7305 3.43846   2
  -1  -3  -8 85.1835 2.92716   3
  -1   3  -8 89.8571 2.81186   3
   1   3   8 87.3075 2.53832   3
   1   3   8 89.3338 3.40473   2
   1   3   8 87.4604 3.32542   1
   2  -3   8 7.48205 0.74084   3
   2  -3   8 9.50573 0.61811   1
  -2  -3  -8 8.89353 1.05599   3
   2  -3   8 9.26239 1.28623   2
  -2   3  -8 9.89596 0.98886   3
   2   3   8 8.66739 1.10955   2
   2   3   8 11.1311 1.33929   1
  -2   3  -8 8.84932 0.62597   1
   2   3   8 7.77837 0.78533   3
  -3  -3  -8 2.52267 0.79318   3
   3  -3   8 4.04614 1.06105   2
   3  -3   8 4.48192 0.71452   3
   3  -3   8 3.95022 0.60878   1
  -3   3  -8 4.96406 0.69173   1
  -3   3  -8 3.39722 0.77757   3
   3   3   8 3.80682 0.67458   3
   3   3   8 2.44638 0.69754   2
   3   3   8 3.92770 0.92705   1
  -4  -3  -8 34.9620 1.80163   3
   4  -3   8 35.3360 1.73838   1
   4   3   8 38.3886 2.30821   1
   4   3   8 36.4721 2.09006   2
   4   3   8 34.7702 1.79067   3
  -4   3  -8 34.8359 1.76278   1
   5  -3   8 69.9155 2.94735   1
  -5  -3  -8 72.4164 2.74138   3
   5  -3   8 73.6232 2.92640   3
   5   3   8 75.9063 3.34508   2
   5   3   8 74.4890 2.93790   3
  -5   3  -8 74.3757 2.91768   3
  -5   3  -8 75.0917 3.04339   1
   5   3   8 73.2405 3.60463   1
  -6  -3  -8 15.2658 1.25516   3
   6  -3   8 16.3177 1.63636   1
   6  -3   8 16.9846 1.63043   3
   6   3   8 16.3355 1.77621   2
   6   3   8 14.9969 1.52505   3
  -6   3  -8 16.4630 1.71836   1
   6   3   8 14.0791 1.97411   1
  -6   3  -8 15.4914 1.40531   3
   7  -3   8 8.75954 1.27743   3
   7  -3   8 12.1512 1.58490   1
   7   3   8 6.77048 1.48538   1
   7   3   8 10.8649 1.36792   3
   7   3   8 10.2599 1.52103   2
  -7   3  -8 9.77176 1.51528   1
  -7   3  -8 11.4501 1.09059   3
   8  -3   8 1.31182 0.90954   1
   8  -3   8 0.49056 0.81087   3
   8   3   8 2.86994 1.25624   1
  -8   3  -8 1.78577 0.99007   1
   8   3   8 3.44311 0.95045   3
   8   3   8 1.80787 0.97939   2
   9  -3   8 24.7123 2.27166   3
   9  -3   8 24.2359 2.52624   1
   9   3   8 28.6255 2.14643   3
   9   3   8 30.7825 3.09792   1
  -9   3  -8 29.0118 2.49679   1
  10  -3   8 0.59901 0.97971   1
  10  -3   8 -0.5027 0.89430   3
 -10   3  -8 0.08305 0.96965   1
  10   3   8 0.38923 1.31636   1
  10   3   8 -0.6082 0.83612   3
  11  -3   8 2.67481 1.28726   1
  11  -3   8 0.56469 1.63344   2
  11  -3   8 3.57045 1.35910   3
 -11   3  -8 1.02983 1.28177   1
  11   3   8 2.68670 1.70903   1
  11   3   8 1.11703 1.16722   3
  12  -3   8 3.93924 1.63626   3
  12  -3   8 6.75915 2.06171   1
  12  -3   8 2.86374 1.88319   2
 -12   3  -8 3.21989 1.65704   1
  12   3   8 4.79246 2.08783   1
  12   3   8 4.93985 1.59937   3
  12   4  -8 1.36413 1.59005   1
 -12   4   8 -0.9267 1.09682   1
 -11   4   8 5.28913 1.83126   1
  11   4  -8 7.48049 2.00439   1
 -10   4   8 9.58553 2.03626   1
  10   4  -8 8.48591 1.82175   1
  -9   4   8 1.52375 1.01464   1
   9   4  -8 -0.5358 0.84957   1
   8   4  -8 15.3841 2.01152   1
  -8   4   8 14.9817 2.08061   2
  -8   4   8 11.7441 1.94429   1
   7   4  -8 2.35499 0.94429   1
  -7   4   8 3.52543 1.29230   2
  -7   4   8 1.16693 0.93250   1
  -6   4   8 68.8936 3.49530   1
  -6   4   8 67.1755 3.60336   2
   6   4  -8 63.7503 3.06057   1
  -5  -4   8 30.1080 1.60570   2
   5   4  -8 28.8592 1.80500   1
  -5   4   8 25.4256 2.04427   1
  -4  -4   8 1.33298 0.46498   2
  -4   4   8 0.49170 0.44790   2
  -4   4   8 1.69389 0.68791   1
   4   4  -8 1.27622 0.57313   1
  -3  -4   8 103.766 3.66117   2
   3   4  -8 110.802 3.49429   1
  -3   4   8 113.116 4.38414   2
  -3   4   8 99.5736 4.09019   1
   2  -4  -8 412.135 10.3716   3
  -2  -4   8 432.750 11.6362   2
  -2   4   8 425.284 12.1927   2
   2   4  -8 415.722 10.7660   1
  -2   4   8 413.909 11.8778   1
  -1  -4   8 36.0143 1.88641   2
   1  -4  -8 38.0661 1.66202   3
   1   4  -8 35.4009 1.38069   3
  -1   4   8 32.8766 1.97529   1
  -1   4   8 32.3194 1.97644   2
   0  -4   8 186.261 6.08975   2
   0  -4  -8 195.577 5.41951   3
   0   4  -8 196.057 5.18761   3
   0   4   8 192.142 6.20726   2
   0   4   8 184.841 6.08836   1
   1  -4   8 16.2089 1.43807   2
   1  -4   8 16.0442 0.70143   3
  -1  -4  -8 13.7991 1.27047   3
   1   4   8 17.0410 1.65939   1
  -1   4  -8 17.0365 1.12637   3
   1   4   8 15.0075 0.90905   3
   1   4   8 16.5252 1.34227   2
  -2  -4  -8 51.0043 2.29454   3
   2  -4   8 54.7425 2.80849   2
   2  -4   8 55.5970 1.96130   3
   2  -4   8 54.3548 1.77595   1
  -2   4  -8 52.1115 1.77606   1
   2   4   8 50.4881 2.00198   3
   2   4   8 49.1579 2.43044   2
   2   4   8 53.5970 2.65724   1
  -2   4  -8 52.2952 2.17837   3
   3  -4   8 147.626 4.40230   3
   3  -4   8 141.456 5.45778   2
   3  -4   8 149.987 4.34981   1
   3   4   8 150.363 5.34041   1
  -3   4  -8 143.688 4.51918   3
  -3   4  -8 151.038 4.38189   1
   3   4   8 144.013 5.02465   2
   4  -4   8 47.6693 2.06519   1
   4  -4   8 49.6987 3.09528   2
  -4  -4  -8 46.5906 2.22384   3
   4   4   8 48.1133 2.21323   3
   4   4   8 46.2512 2.39569   2
   4   4   8 47.8700 2.75268   1
  -4   4  -8 46.7833 2.10317   1
   5  -4   8 41.5721 2.16091   1
  -5  -4  -8 45.3859 2.12782   3
   5  -4   8 41.8163 2.20914   3
   5   4   8 42.7583 2.36866   2
  -5   4  -8 45.4647 2.25972   3
  -5   4  -8 40.6545 2.13160   1
   5   4   8 44.3825 2.21122   3
   5   4   8 42.1335 2.82981   1
   6  -4   8 0.28797 0.62244   1
   6  -4   8 0.23958 0.72701   3
  -6  -4  -8 0.63185 0.61874   3
   6   4   8 2.09669 0.80812   3
   6   4   8 0.42834 0.70523   2
  -6   4  -8 1.07654 0.75636   3
   6   4   8 1.93176 1.24977   1
  -6   4  -8 0.61459 0.72262   1
  -6   4  -8 0.66914 0.73151   3
   7  -4   8 58.6019 3.05514   1
   7  -4   8 60.6469 2.94629   3
  -7   4  -8 63.0257 3.19889   1
   7   4   8 62.3696 3.19515   2
  -7   4  -8 62.2162 2.40019   3
   7   4   8 68.8902 3.87791   1
   7   4   8 61.0694 2.92722   3
   8  -4   8 0.72076 0.86796   3
   8  -4   8 0.17316 0.77427   1
  -8   4  -8 0.46635 0.80883   1
   8   4   8 0.63109 1.09589   1
   8   4   8 0.42643 0.75207   3
   9  -4   8 0.35943 0.83548   1
   9  -4   8 1.72599 1.01768   3
   9   4   8 -0.2064 1.23209   1
  -9   4  -8 1.02065 0.97742   1
   9   4   8 1.68248 1.03253   3
  10  -4   8 0.82766 1.01497   3
  10  -4   8 2.34548 1.19569   1
  10   4   8 0.89517 1.04681   3
 -10   4  -8 1.05818 1.16489   1
  10   4   8 1.02673 1.46308   1
  11  -4   8 1.17157 1.13652   1
  11  -4   8 -2.1306 1.00632   3
 -11   4  -8 -0.5530 1.10733   1
  11   4   8 -0.0229 1.08887   3
  11   4   8 -0.2187 1.40083   1
  12  -4   8 -1.0019 1.55449   2
 -12   5   8 1.42011 1.37550   1
  12   5  -8 3.04201 1.75652   1
  11   5  -8 14.4748 2.46557   1
 -11   5   8 21.3234 3.02990   1
 -10   5   8 46.3390 3.67668   1
  10   5  -8 55.5087 3.69094   1
  -9   5   8 5.14961 1.59530   1
   9   5  -8 5.92812 1.61842   1
   8   5  -8 4.47379 1.28576   1
  -8   5   8 5.36605 1.49604   1
  -8   5   8 3.84786 1.41398   2
   7   5  -8 1.79929 0.93889   1
  -7   5   8 0.51291 0.85712   2
  -7   5   8 0.89898 0.89890   1
  -6   5   8 1.39087 0.83480   1
   6   5  -8 5.11539 1.11779   1
  -6   5   8 5.25120 1.30480   2
  -5   5   8 44.8476 2.85266   2
   5   5  -8 42.4149 2.37694   1
  -5   5   8 48.5211 2.86296   1
   4   5  -8 82.9228 3.22675   1
  -4   5   8 86.9990 3.98585   2
  -4   5   8 82.9554 3.82680   1
   3  -5  -8 76.5298 2.64287   3
  -3   5   8 80.1638 3.63606   2
  -3   5   8 68.4317 3.37813   1
   3   5  -8 77.4779 2.81613   1
  -2  -5   8 233.633 6.82092   2
   2  -5  -8 229.385 6.24306   3
   2   5  -8 231.856 6.09970   3
   2   5  -8 220.851 6.23977   1
  -2   5   8 224.796 7.45051   2
  -2   5   8 222.768 7.37562   1
  -1  -5   8 16.5166 1.27069   2
   1  -5  -8 15.9765 1.36869   3
  -1   5   8 15.2304 1.65200   1
   1   5  -8 15.2595 1.04086   3
  -1   5   8 12.6331 1.45669   2
   1   5  -8 17.5982 0.88552   1
   0  -5   8 5.44251 0.95578   2
   0  -5  -8 5.20465 0.95601   3
   0   5   8 4.63708 0.96722   1
   0   5  -8 5.63571 0.78472   3
   0   5   8 4.26147 0.89358   2
   0   5   8 5.99679 0.52429   3
   1  -5   8 54.2620 2.67330   2
  -1  -5  -8 55.8078 2.41181   3
   1  -5   8 50.8018 1.64331   3
   1   5   8 49.6954 2.50869   2
   1   5   8 53.8734 1.96087   3
  -1   5  -8 55.0854 2.21501   3
  -1   5  -8 53.7865 1.84693   1
   1   5   8 49.2005 2.67525   1
   2  -5   8 3.26182 0.60738   3
  -2  -5  -8 2.41942 0.90117   3
   2  -5   8 3.49730 0.94904   2
   2   5   8 4.61271 0.74862   3
   2   5   8 3.00343 0.72692   2
  -2   5  -8 3.08705 0.78176   3
  -2   5  -8 3.42373 0.52058   1
   2   5   8 4.00677 1.13428   1
   3  -5   8 15.8493 1.89509   2
   3  -5   8 13.2156 1.21771   3
   3   5   8 13.0089 1.69389   1
  -3   5  -8 15.4382 1.02327   1
  -3   5  -8 14.2194 1.40556   3
   3   5   8 10.4387 1.26883   2
  -4  -5  -8 70.4782 2.90261   3
   4  -5   8 73.5762 2.92265   3
   4   5   8 69.5584 3.64593   1
   4   5   8 74.2456 3.11839   2
  -4   5  -8 75.2273 2.95480   3
  -4   5  -8 74.6910 2.83711   1
   4   5   8 71.8246 2.91538   3
   5  -5   8 3.03975 0.89681   3
  -5  -5  -8 2.54882 0.82950   3
   5  -5   8 2.99626 0.78706   1
  -5   5  -8 3.54745 0.84697   1
  -5   5  -8 2.69068 0.94006   3
   5   5   8 4.64607 1.39549   1
   5   5   8 3.54966 0.94949   3
   5   5   8 3.85899 0.90790   2
  -6  -5  -8 6.70320 0.89146   3
   6  -5   8 8.27666 1.25179   1
   6  -5   8 9.84287 1.36102   3
  -6   5  -8 6.58344 1.08245   3
  -6   5  -8 7.34620 1.24222   1
   6   5   8 8.25889 1.66114   1
   6   5   8 7.13355 1.20375   3
   7  -5   8 1.65091 0.82860   3
   7  -5   8 1.60706 0.86763   1
   7   5   8 1.26824 0.83693   3
  -7   5  -8 0.73445 0.76722   1
   7   5   8 -0.4691 1.10384   1
  -7   5  -8 1.92176 0.71021   3
   8  -5   8 2.05677 1.00267   3
   8  -5   8 2.43815 0.93746   1
   8   5   8 2.18380 1.51069   1
  -8   5  -8 0.26116 0.78882   1
   8   5   8 -0.1342 0.72743   3
   9  -5   8 7.26927 1.47071   3
   9   5   8 5.31666 1.75716   1
  -9   5  -8 4.13687 1.36280   1
   9   5   8 7.93651 1.52397   3
  10  -5   8 1.00166 1.21739   3
  10   5   8 3.18805 1.76004   1
  10   5   8 4.24283 1.33862   3
  11  -5   8 1.62045 1.23453   3
  11   5   8 -0.6444 1.36623   1
  11   5   8 1.07620 1.28267   3
 -11   6   8 0.63452 1.29725   1
  11   6  -8 0.98307 1.30259   1
 -10   6   8 13.0155 2.32840   1
  10   6  -8 14.1481 2.26902   1
   9   6  -8 3.22946 1.32957   1
  -9   6   8 2.62902 1.40126   1
   8   6  -8 6.08151 1.41837   1
  -8   6   8 7.21070 1.63611   1
  -7   6   8 2.56578 1.06526   1
  -7   6   8 2.12328 1.13041   2
   7   6  -8 2.69218 1.12060   1
  -6   6   8 92.5483 4.54717   2
   6   6  -8 82.2252 3.73854   1
  -6   6   8 86.9566 4.34430   1
  -5   6   8 0.97027 0.99722   2
   5   6  -8 0.83003 0.84255   1
  -5   6   8 0.80361 0.84794   1
  -4   6   8 89.5881 4.16255   1
  -4   6   8 96.2787 4.33736   2
   4   6  -8 85.4829 3.45902   1
   3  -6  -8 16.1259 1.41778   3
  -3   6   8 17.7312 2.01238   2
   3   6  -8 16.4247 1.34555   1
  -3   6   8 15.7577 1.91744   1
  -2  -6   8 44.0984 2.09103   2
   2  -6  -8 44.5339 2.16159   3
   2   6  -8 42.6184 1.83960   3
   2   6  -8 42.2005 1.89185   1
  -2   6   8 40.6752 2.58440   1
  -2   6   8 42.7141 2.52304   2
  -1  -6   8 35.1818 1.96557   2
   1  -6  -8 37.7053 2.05580   3
  -1   6   8 36.8833 2.43105   1
  -1   6   8 36.1637 2.28885   2
   1   6  -8 36.2763 1.72841   3
   0  -6   8 65.7383 2.92317   2
   0  -6  -8 61.3034 2.70575   3
   0   6   8 64.1317 2.06603   3
   0   6   8 61.6428 3.17350   1
   0   6   8 69.2571 3.11250   2
   0   6  -8 65.3735 2.52146   3
   1  -6   8 68.4282 3.26652   2
  -1  -6  -8 70.0298 2.93940   3
   1  -6   8 71.0277 2.11708   3
   1   6   8 74.1102 3.55651   1
  -1   6  -8 72.8396 2.80743   3
   1   6   8 69.9082 2.48165   3
   1   6   8 72.4809 3.15966   2
   2  -6   8 22.5120 2.03029   2
   2  -6   8 25.4551 1.37259   3
  -2  -6  -8 24.5270 1.86909   3
   2   6   8 24.1921 1.50490   3
   2   6   8 22.2988 1.66231   2
  -2   6  -8 22.3382 1.62868   3
   2   6   8 25.3395 2.13190   1
   3  -6   8 -0.7396 0.80154   2
  -3  -6  -8 0.87892 0.87431   3
   3  -6   8 0.63508 0.63469   3
   3   6   8 0.28614 0.55114   2
   3   6   8 1.30215 1.10768   1
  -3   6  -8 1.76302 0.77395   3
   3   6   8 1.27135 0.67568   3
   4  -6   8 2.74089 0.85465   3
  -4  -6  -8 1.51593 0.87832   3
  -4   6  -8 2.52270 0.87127   3
   4   6   8 0.69107 1.07776   1
   4   6   8 2.42758 0.84373   3
   4   6   8 2.57568 0.75637   2
  -5  -6  -8 6.31047 1.00035   3
   5  -6   8 7.41512 1.19959   3
  -5   6  -8 8.06029 1.24656   3
   5   6   8 6.32361 1.14374   3
   5   6   8 5.38293 1.66612   1
  -6  -6  -8 2.19897 0.65293   3
   6  -6   8 1.76697 0.88898   3
   6   6   8 -0.0281 0.75003   3
  -6   6  -8 2.78946 0.93526   3
   6   6   8 3.98739 1.55671   1
   7  -6   8 0.49638 0.89231   3
   7   6   8 0.82160 0.82631   3
  -7   6  -8 1.05606 0.70401   3
   7   6   8 0.37626 1.17190   1
   8  -6   8 10.3472 1.65117   3
   8   6   8 7.36703 1.82950   1
   8   6   8 7.42167 1.42789   3
   9  -6   8 1.73414 1.11286   3
   9   6   8 1.00677 1.50915   1
   9   6   8 2.41381 1.14674   3
  10  -6   8 1.88541 1.27697   3
  10   6   8 1.73231 1.87773   1
  10   6   8 1.35295 1.16908   3
  11  -6   8 1.03165 1.39275   3
  11   6   8 0.41079 1.21007   3
  11   6   8 -1.3302 1.57602   1
  11   7  -8 0.43956 1.45757   1
 -11   7   8 0.71483 1.33459   1
 -10   7   8 7.47472 1.97402   1
  10   7  -8 4.86211 1.65098   1
  -9   7   8 -0.4453 0.92516   1
   9   7  -8 -0.3722 1.04926   1
   8   7  -8 9.32718 1.76814   1
  -8   7   8 11.2916 2.04227   1
   7   7  -8 30.1682 2.42515   1
  -7   7   8 24.5994 2.84036   2
  -7   7   8 23.8407 2.73115   1
   6   7  -8 1.60292 1.03273   1
  -6   7   8 0.85110 1.06668   2
  -6   7   8 5.18657 1.45438   1
   5   7  -8 20.6524 1.77369   1
  -5   7   8 18.5255 2.25358   2
  -5   7   8 17.7133 2.19695   1
   4  -7  -8 28.7482 1.88358   3
  -4   7   8 24.4195 2.53638   1
  -4   7   8 27.2661 2.44374   2
   3  -7  -8 97.4094 3.56608   3
  -3   7   8 92.3115 4.41335   2
  -3   7   8 97.8817 4.50687   1
   2  -7  -8 503.618 12.9965   3
  -2   7   8 483.093 14.5920   2
  -2   7   8 508.498 14.8012   1
   2   7  -8 512.184 12.8055   3
   1  -7  -8 11.0272 1.38999   3
  -1  -7   8 13.4767 1.41090   2
   1   7  -8 13.1395 1.33698   3
  -1   7   8 10.0571 1.61678   1
  -1   7   8 15.3164 1.75994   2
   0  -7  -8 204.026 6.22642   3
   0  -7   8 210.240 6.73744   2
   0   7   8 203.844 6.84817   2
   0   7   8 204.498 7.26196   1
   0   7  -8 204.717 6.04725   3
   0   7   8 208.054 5.48562   3
   1  -7   8 50.0230 1.65288   3
   1  -7   8 51.3272 2.81990   2
  -1  -7  -8 51.9094 2.59141   3
   1   7   8 50.2508 2.08680   3
   1   7   8 46.9453 2.56002   2
   1   7   8 48.7339 3.02072   1
  -1   7  -8 45.3335 2.34909   3
   2  -7   8 150.878 5.71708   2
  -2  -7  -8 139.352 4.80415   3
   2  -7   8 145.218 4.32168   3
   2   7   8 144.746 5.08936   2
  -2   7  -8 143.165 4.75654   3
   2   7   8 152.550 5.91346   1
   2   7   8 146.706 4.60450   3
  -3  -7  -8 0.82980 0.87441   3
   3  -7   8 1.48250 0.68761   3
  -3   7  -8 0.28933 0.73239   3
   3   7   8 -0.2869 0.50328   2
   3   7   8 0.23656 0.63747   3
   3   7   8 0.45062 1.17416   1
   4  -7   8 39.7032 2.19387   3
  -4  -7  -8 38.0892 2.12782   3
   4   7   8 37.3445 2.88556   1
  -4   7  -8 42.4567 2.25176   3
   4   7   8 35.8239 2.14371   3
  -5  -7  -8 18.6495 1.51685   3
   5  -7   8 16.9123 1.70367   3
   5   7   8 21.0385 1.91658   3
   5   7   8 18.6612 2.56723   1
  -5   7  -8 17.6526 1.72793   3
   6  -7   8 -1.2099 0.74984   3
  -6   7  -8 -0.8427 0.76144   3
   6   7   8 0.86805 0.83916   3
   6   7   8 0.50407 1.06294   1
   7  -7   8 6.88942 1.38885   3
   7   7   8 9.32896 2.17622   1
  -7   7  -8 8.71709 1.15837   3
  -7   7  -8 9.51050 1.15793   3
   7   7   8 7.45215 1.36819   3
   8  -7   8 4.11396 1.32382   3
   8   7   8 5.45330 1.82742   1
   8   7   8 4.76003 1.26958   3
   9  -7   8 3.22455 1.28577   3
   9   7   8 0.43916 1.04253   3
   9   7   8 0.74515 1.69340   1
  10  -7   8 2.76308 1.39172   3
  10   7   8 2.77534 1.88176   1
  10   7   8 -0.2089 1.19998   3
 -10   8   8 17.7306 2.92111   1
  -9   8   8 -0.0123 1.08672   1
  -8   8   8 -1.0239 0.81499   1
  -7   8   8 7.25816 1.65448   1
  -6   8   8 6.25284 1.63462   2
  -6   8   8 4.59806 1.34014   1
  -5   8   8 0.12824 0.85596   2
  -5   8   8 1.55358 0.92230   1
   4  -8  -8 2.35001 0.97296   3
  -4   8   8 1.55583 1.01901   1
  -4   8   8 0.43142 0.76972   2
   3  -8  -8 15.1887 1.62941   3
  -3   8   8 10.0988 1.76488   1
  -3   8   8 10.6813 1.73285   2
   2  -8  -8 13.9988 1.59051   3
  -2   8   8 18.9474 2.37178   1
  -2   8   8 14.0278 1.85345   2
   2   8  -8 11.7327 1.34699   3
   1  -8  -8 52.4518 2.69298   3
   1   8  -8 54.4604 2.51231   3
  -1   8   8 49.3360 3.16732   1
  -1   8   8 56.1245 3.07622   2
   0  -8  -8 128.975 4.56513   3
   0  -8   8 131.838 4.88911   2
   0   8   8 132.859 5.56300   1
   0   8  -8 124.564 4.40394   3
   0   8   8 128.467 3.83490   3
   0   8   8 140.213 5.15620   2
   1  -8   8 0.21386 0.75828   2
  -1  -8  -8 -0.4417 0.79593   3
  -1   8  -8 0.30390 0.70076   3
   1   8   8 0.60253 0.89837   1
   1   8   8 0.87991 0.57769   3
   1   8   8 0.49391 0.63476   2
   2  -8   8 43.6281 1.92370   3
   2  -8   8 39.6809 2.78534   2
  -2  -8  -8 44.8384 2.40693   3
   2   8   8 40.9189 3.02990   1
   2   8   8 43.9791 2.20970   3
  -2   8  -8 40.8689 2.29322   3
  -3  -8  -8 55.9670 2.68690   3
   3  -8   8 55.2920 2.46153   3
  -3   8  -8 51.4104 2.63177   3
   3   8   8 53.5768 3.46753   1
   3   8   8 51.3183 2.56291   3
   4  -8   8 19.5237 1.74591   3
  -4  -8  -8 21.4238 1.77803   3
   4   8   8 17.9482 1.78261   3
   4   8   8 15.9919 2.34400   1
  -4   8  -8 17.0870 1.67551   3
   5  -8   8 1.49699 0.85845   3
  -5  -8  -8 2.44840 0.80832   3
  -5   8  -8 1.62303 0.95239   3
   5   8   8 1.93326 1.38453   1
   5   8   8 2.62282 0.94785   3
   6  -8   8 5.44559 1.26085   3
  -6   8  -8 7.31380 1.27151   3
   6   8   8 7.28780 1.33530   3
   6   8   8 5.79869 1.76054   1
   7  -8   8 8.27175 1.51628   3
   7   8   8 10.5113 1.62591   3
   7   8   8 10.2451 2.26455   1
   8  -8   8 7.78509 1.55615   3
   8   8   8 3.18089 1.83452   1
   8   8   8 3.23235 1.28911   3
   9  -8   8 1.24000 1.13114   3
   9   8   8 0.73990 1.70987   1
   9   8   8 0.90904 1.24310   3
  10  -8   8 10.6491 2.02285   3
  10   8   8 9.38151 2.50163   1
  10   8   8 9.31231 1.95955   3
  -9   9   8 -0.0644 1.26458   1
  -8   9   8 5.61248 1.76080   1
  -7   9   8 0.94047 1.00088   1
  -6   9   8 4.54748 1.50506   1
   5  -9  -8 0.71111 0.92732   3
  -5   9   8 1.10642 1.00203   1
  -5   9   8 0.55843 1.03990   2
   4  -9  -8 2.24198 1.08104   3
  -4   9   8 1.79153 0.99526   2
  -4   9   8 1.69038 1.02923   1
   3  -9  -8 8.28284 1.36535   3
  -3   9   8 7.59907 1.68748   1
  -3   9   8 9.15330 1.73104   2
   2  -9  -8 116.779 4.44478   3
  -2   9   8 121.441 5.57958   1
  -2   9   8 126.356 5.26218   2
   2   9  -8 120.022 4.35360   3
   1  -9  -8 0.20846 0.90376   3
  -1   9   8 0.07104 0.80310   1
   1   9  -8 0.18255 0.72940   3
  -1   9   8 0.62215 0.78109   2
   0  -9  -8 38.0853 2.38718   3
   0   9   8 33.3966 2.75605   1
   0   9   8 35.1366 1.69295   3
   0   9   8 36.5619 2.47913   2
   0   9  -8 33.7074 2.18525   3
  -1  -9  -8 29.8483 2.13047   3
   1  -9   8 25.0169 2.14343   2
   1   9   8 26.1309 1.65129   3
   1   9   8 24.0095 2.73410   1
  -1   9  -8 22.7781 1.90407   3
   2  -9   8 0.14215 0.88783   2
  -2  -9  -8 0.45769 0.83754   3
   2  -9   8 1.62040 0.58521   3
   2   9   8 -0.2224 0.83480   1
   2   9   8 -0.4523 0.57750   3
  -2   9  -8 1.24721 0.80172   3
   3  -9   8 10.3255 1.94486   2
   3  -9   8 12.5764 1.34565   3
  -3  -9  -8 11.6427 1.44031   3
  -3   9  -8 10.6575 1.42131   3
   3   9   8 7.86112 1.71562   1
   3   9   8 11.3598 1.46943   3
   4  -9   8 8.80024 1.31633   3
  -4  -9  -8 10.2743 1.30805   3
   4   9   8 8.98024 1.95357   1
  -4   9  -8 6.95691 1.32199   3
   4   9   8 8.56770 1.33915   3
  -5  -9  -8 2.23689 0.72522   3
   5  -9   8 0.59245 0.84877   3
   5   9   8 0.43248 0.85120   3
  -5   9  -8 1.44980 0.97454   3
   5   9   8 0.79710 1.26533   1
   6  -9   8 5.12856 1.29535   3
   6   9   8 6.38094 1.34323   3
   6   9   8 5.12074 1.76184   1
  -6   9  -8 5.33240 1.18408   3
   7  -9   8 0.24430 0.98256   3
   7   9   8 0.80215 1.04755   3
   7   9   8 2.04099 1.56033   1
   8  -9   8 5.08306 1.45982   3
   8   9   8 1.66486 1.29412   3
   8   9   8 3.60091 1.84877   1
   9  -9   8 2.50628 1.33281   3
   9   9   8 7.27772 1.58811   3
   9   9   8 0.74716 1.60244   1
  -8  10   8 0.94910 1.38206   1
  -7  10   8 0.38904 1.20535   1
   6 -10  -8 0.93148 1.07074   3
  -6  10   8 0.58628 1.07597   1
   5 -10  -8 1.30210 1.08450   3
  -5  10   8 1.67375 1.11974   1
   4 -10  -8 4.28731 1.23372   3
  -4  10   8 4.52604 1.43662   2
  -4  10   8 3.42217 1.44893   1
   3 -10  -8 38.2245 2.56137   3
  -3  10   8 37.1581 3.20601   1
   3  10  -8 35.4190 2.38954   3
  -3  10   8 38.0109 3.05174   2
   2 -10  -8 12.8363 1.68905   3
   2  10  -8 7.24935 1.33023   3
  -2  10   8 9.28164 1.87364   1
  -2  10   8 9.88134 1.73413   2
   1 -10  -8 4.04684 1.18330   3
  -1  10   8 5.48983 1.58874   1
  -1  10   8 4.73492 1.28744   2
   1  10  -8 5.39346 1.18656   3
   0 -10  -8 17.3818 1.83936   3
   0  10   8 15.1485 1.24517   3
   0  10   8 13.4600 2.23178   1
   0  10  -8 17.9829 1.88242   3
  -1 -10  -8 44.5802 2.65685   3
  -1  10  -8 45.0726 2.65998   3
   1  10   8 48.8471 3.64135   1
   1  10   8 46.4231 2.27925   3
  -2 -10  -8 0.29934 0.91073   3
   2  10   8 0.09498 0.70128   3
   2  10   8 -0.4628 0.97957   1
  -2  10  -8 -0.2901 0.82536   3
  -3 -10  -8 15.7436 1.66121   3
   3 -10   8 14.0281 2.27972   2
   3 -10   8 12.1420 1.35336   3
   3  10   8 9.92203 2.01286   1
   3  10   8 10.2333 1.46044   3
  -3  10  -8 8.98537 1.52924   3
   4 -10   8 0.18400 0.75105   3
  -4 -10  -8 -0.3949 0.70277   3
   4  10   8 0.23655 0.85424   3
   4  10   8 0.06705 1.13647   1
  -4  10  -8 -0.7496 0.89719   3
   5 -10   8 0.12421 0.86107   3
   5  10   8 0.34544 0.83228   3
  -5  10  -8 -0.5013 0.90457   3
   5  10   8 -1.4475 1.03526   1
   6 -10   8 4.25009 1.24415   3
   6  10   8 3.87551 1.70142   1
  -6  10  -8 2.99485 1.14385   3
   6  10   8 2.60639 1.13070   3
   7 -10   8 -0.0945 0.97792   3
   7  10   8 -0.2630 1.28063   1
   7  10   8 -0.0366 1.02497   3
   8 -10   8 1.01467 1.25920   3
   8  10   8 -0.0167 1.42455   1
   8  10   8 2.88025 1.44096   3
  -7  11   8 1.33277 1.22628   1
   6 -11  -8 7.57446 1.62395   3
  -6  11   8 6.36241 1.93642   1
   5 -11  -8 10.9971 1.80137   3
  -5  11   8 11.8121 2.25931   1
   4 -11  -8 16.1586 1.98913   3
  -4  11   8 14.3282 2.45040   1
   3 -11  -8 19.6208 2.12022   3
  -3  11   8 17.1538 2.68083   1
   3  11  -8 22.7054 2.25431   3
   2 -11  -8 3.04560 1.24491   3
  -2  11   8 3.48677 1.48383   1
   2  11  -8 2.83014 1.05191   3
   1 -11  -8 10.4481 1.64110   3
  -1  11   8 10.8627 2.16788   1
   1  11  -8 14.8996 1.80339   3
   0 -11  -8 1.19384 0.99811   3
   0  11   8 0.06096 1.11241   1
   0  11  -8 -0.0599 0.93684   3
  -1 -11  -8 5.70183 1.31345   3
   1  11   8 8.69499 1.20810   3
   1  11   8 6.27602 1.91410   1
  -1  11  -8 5.49962 1.29829   3
  -2 -11  -8 15.0742 1.74472   3
  -2  11  -8 10.7525 1.64912   3
   2  11   8 14.1453 1.63294   3
   2  11   8 14.4068 2.57007   1
  -3 -11  -8 19.8959 1.88148   3
   3 -11   8 22.1836 1.69130   3
   3  11   8 21.6402 2.05459   3
   3  11   8 17.1995 2.68103   1
  -3  11  -8 19.5639 2.06237   3
   4 -11   8 19.7653 2.92033   2
   4 -11   8 20.0699 1.90952   3
  -4 -11  -8 21.6890 1.76595   3
  -4  11  -8 22.3504 2.19280   3
   4  11   8 19.4563 2.14174   3
   4  11   8 19.0634 2.87708   1
   5 -11   8 -0.6963 0.87286   3
   5  11   8 -1.1853 1.15579   1
   5  11   8 0.23315 0.99381   3
  -5  11  -8 0.53467 1.07311   3
   6 -11   8 2.07951 1.17164   3
   6  11   8 0.68666 1.02242   3
   6  11   8 -0.4894 1.51116   1
   7 -11   8 6.31111 1.51577   3
   7  11   8 6.52610 1.63641   3
   7  11   8 2.74768 1.91110   1
   6 -12  -8 5.03207 1.53050   3
  -6  12   8 8.60745 2.22328   1
   5 -12  -8 0.84539 1.16281   3
  -5  12   8 0.00120 1.20301   1
   4 -12  -8 1.95509 1.27991   3
  -4  12   8 1.30895 1.31958   1
   4  12  -8 1.28799 1.16080   3
   3 -12  -8 2.83876 1.25078   3
  -3  12   8 1.87425 1.42711   1
   3  12  -8 3.47333 1.33985   3
   2 -12  -8 21.4230 2.25544   3
  -2  12   8 20.1736 2.97651   1
   2  12  -8 26.6137 2.52759   3
   1 -12  -8 1.40126 1.09343   3
   1  12  -8 2.44233 1.16329   3
  -1  12   8 0.36554 1.26088   1
   0 -12  -8 9.76292 1.65981   3
   0  12  -8 8.59320 1.61980   3
   0  12   8 10.9961 2.31185   1
  -1 -12  -8 11.0221 1.63490   3
  -1  12  -8 14.4955 2.05391   3
   1  12   8 9.89336 1.32680   3
   1  12   8 7.33935 2.11595   1
  -2 -12  -8 0.11408 1.00456   3
   2  12   8 -1.0824 1.08002   1
   2  12   8 0.57923 0.95574   3
  -2  12  -8 0.10616 1.05322   3
  -3 -12  -8 4.48000 1.14810   3
  -3  12  -8 2.00904 1.28270   3
   3  12   8 3.44933 1.70379   1
   3  12   8 0.28881 0.94182   3
   4  12   8 0.41475 1.06925   3
   4  12   8 -1.7568 1.20420   1
  -4  12  -8 0.66227 1.18908   3
   5 -12   8 1.46476 1.08680   3
   5  12   8 0.67112 1.12893   3
  -5  12  -8 1.45142 1.22035   3
   5  12   8 0.65508 1.46999   1
   3 -13  -8 7.54803 1.67975   3
   3  13  -8 9.94480 1.97861   3
  -3  13   8 4.97593 1.98061   1
   2 -13  -8 6.46032 1.55578   3
  -2  13   8 3.20645 1.70093   1
   2  13  -8 6.61266 1.64179   3
   1 -13  -8 0.51751 1.14091   3
   1  13  -8 1.28074 1.23745   3
  -1  13   8 -0.8338 1.21158   1
   0 -13  -8 -0.3464 1.14069   3
   0  13  -8 0.83696 1.21380   3
   0  13   8 -0.8674 1.16415   1
  -1 -13  -8 0.36956 1.12251   3
  -1  13  -8 -1.9211 0.95188   3
   1  13   8 -1.9862 1.28552   1
  -2 -13  -8 1.24863 1.05490   3
   2  13   8 0.10056 1.01439   3
  -2  13  -8 0.13201 1.21999   3
   2  13   8 -1.2340 1.40410   1
 -13   0   9 0.91337 1.20761   1
  13   0  -9 0.86121 1.43087   1
  12   0  -9 1.36671 1.23299   1
 -12   0   9 2.17010 1.30572   1
 -11   0   9 1.75310 1.26182   1
  11   0  -9 3.29489 1.48061   1
  10   0  -9 -0.4347 0.83810   1
 -10   0   9 -0.4674 0.71984   1
  -9   0   9 67.8150 3.75292   1
   9   0  -9 59.1004 3.56965   1
  -9   0   9 57.8797 3.38206   2
  -8   0   9 0.16541 0.77078   1
  -8   0   9 0.11460 0.74347   2
  -7   0   9 0.31554 0.72436   2
  -7   0   9 1.77979 0.90608   1
  -6   0   9 0.71318 0.59386   1
  -6   0   9 0.84723 0.66152   2
  -5   0   9 33.4962 2.06133   2
  -5   0   9 31.9798 1.92005   1
  -4   0   9 0.49834 0.42611   1
  -4   0   9 0.33839 0.44561   2
  -3   0   9 1.11438 0.51219   2
  -3   0   9 1.00043 0.40097   1
  -2   0   9 1.59053 0.41869   1
  -2   0   9 1.70995 0.57305   2
  -1   0   9 178.819 5.83667   2
  -1   0   9 180.499 5.06230   1
   0   0   9 0.49402 0.43682   2
   0   0  -9 0.30425 0.32459   3
   0   0   9 0.60339 0.34004   1
   1   0   9 6.20318 0.68351   1
  -1   0  -9 4.93932 0.66726   3
   1   0   9 3.60927 0.77920   2
   2   0   9 0.39157 0.32606   3
   2   0   9 0.53069 0.43584   1
   2   0   9 0.17267 0.47602   2
  -2   0  -9 0.91800 0.55071   3
   3   0   9 156.835 4.79873   1
   3   0   9 151.112 5.40157   2
  -3   0  -9 146.774 4.55880   3
   3   0   9 150.322 4.35680   3
  -4   0  -9 -0.3294 0.23675   3
   4   0   9 0.84432 0.62465   1
  -4   0  -9 -0.0133 0.24295   3
   4   0   9 0.10926 0.18675   3
   4   0   9 0.63288 0.65848   2
   5   0   9 20.6886 1.67645   1
   5   0   9 19.2238 1.46351   3
   5   0   9 13.0163 1.63638   2
  -5   0  -9 16.5654 1.46560   3
  -6   0  -9 -0.0147 0.70255   3
   6   0   9 1.02855 0.92501   2
   6   0   9 -0.3863 0.63055   3
   6   0   9 0.41410 0.78313   1
   7   0   9 197.808 6.87464   1
   7   0   9 198.346 7.31553   2
  -7   0  -9 198.654 5.52156   3
   7   0   9 200.125 6.19219   3
   8   0   9 0.53184 0.74405   3
   8   0   9 -0.2093 0.82369   2
   8   0   9 0.90324 0.92930   1
   9   0   9 -0.1631 0.86991   2
   9   0   9 0.19754 0.81167   3
   9   0   9 -0.0266 0.93669   1
  10   0   9 0.95241 0.98007   3
  10   0   9 -0.5034 1.05319   1
  10   0   9 -0.7049 1.04550   2
  11   0   9 2.04377 1.15629   3
  11   0   9 -0.5244 1.23975   2
  11   0   9 2.11939 1.42175   1
  12   0   9 0.18863 1.22058   3
  12   0   9 3.32883 1.73308   1
 -13  -1   9 0.20509 1.27301   1
  13  -1  -9 -0.3548 1.18035   1
  13   1  -9 5.68962 1.81338   1
 -13   1   9 0.41799 1.44441   1
  12  -1  -9 0.29144 1.14589   1
 -12  -1   9 0.79487 1.15132   1
  12   1  -9 1.50900 1.41427   1
 -12   1   9 1.33494 1.18632   1
 -11  -1   9 -0.0886 0.86885   1
  11  -1  -9 0.38072 1.04867   1
 -11   1   9 0.41194 0.97357   1
  11   1  -9 -0.9525 0.84025   1
 -10  -1   9 26.1245 2.86522   1
  10  -1  -9 25.3869 2.88050   1
 -10   1   9 21.8065 2.67160   1
  10   1  -9 26.5068 2.90523   1
  -9  -1   9 1.60736 1.07573   1
  -9  -1   9 -0.0425 0.77746   2
  -9   1   9 1.78753 1.09378   2
  -9   1   9 1.08887 0.86403   1
   9   1  -9 1.35833 1.05385   1
  -8  -1   9 123.733 4.94462   2
  -8  -1   9 116.738 5.05991   1
   8   1  -9 124.316 5.07568   1
  -8   1   9 124.800 5.22520   2
  -8   1   9 122.174 5.18426   1
  -7  -1   9 167.775 6.03645   1
  -7  -1   9 172.417 6.05494   2
   7   1  -9 173.628 6.07769   1
  -7   1   9 174.266 6.33012   2
  -7   1   9 162.064 6.16356   1
  -6  -1   9 21.6612 1.69304   2
  -6  -1   9 22.9284 1.67369   1
  -6   1   9 20.9867 1.68558   1
   6   1  -9 20.3873 1.66802   1
  -6   1   9 22.9566 1.86126   2
  -5  -1   9 94.0521 3.58705   1
  -5  -1   9 98.0405 3.82184   2
  -5   1   9 89.8812 3.86337   2
  -5   1   9 93.1607 3.75129   1
  -4  -1   9 3.44773 0.68114   1
  -4  -1   9 2.76462 0.71300   2
  -4   1   9 2.20680 0.72368   2
  -4   1   9 1.72506 0.64504   1
  -3  -1   9 85.7431 2.97959   1
  -3  -1   9 85.3185 3.40500   2
  -3   1   9 88.1826 3.24572   1
  -3   1   9 93.1401 3.63426   2
  -2  -1   9 73.3744 2.98787   2
  -2  -1   9 76.6934 2.37812   1
  -2   1   9 59.1613 2.53570   1
  -2   1   9 72.9253 3.07592   2
  -1  -1   9 78.4901 3.12927   2
  -1  -1   9 82.9558 2.28128   1
  -1   1   9 59.7374 2.52434   1
   0  -1  -9 6.24163 0.65823   3
   0  -1   9 3.78929 0.75319   2
   0   1  -9 4.27161 0.52123   3
   0   1   9 5.99491 0.97241   2
   0   1   9 6.50622 0.78995   1
   1  -1   9 252.958 6.55045   1
  -1  -1  -9 258.288 6.62776   3
   1  -1   9 245.708 7.72257   2
  -1   1  -9 251.434 6.55069   3
   1   1   9 253.223 7.75504   2
   1   1   9 246.289 5.98602   3
   2  -1   9 55.1064 2.00953   1
   2  -1   9 54.8154 1.86720   3
  -2  -1  -9 54.9865 2.20862   3
   2   1   9 58.1666 2.73105   2
   2   1   9 57.2949 2.33553   1
   2   1   9 56.7235 1.92053   3
  -2   1  -9 54.9617 2.14363   3
   3  -1   9 36.4146 1.64163   3
   3  -1   9 35.8284 1.71590   1
   3  -1   9 40.2490 2.37801   2
  -3  -1  -9 41.4354 1.96055   3
  -3  -1  -9 39.9712 1.91532   3
  -3   1  -9 35.3893 1.83056   3
   3   1   9 40.2456 2.24749   2
   3   1   9 37.6572 1.68233   3
   3   1   9 42.7826 2.08688   1
   4  -1   9 15.3175 1.29479   1
   4  -1   9 14.6694 1.69239   2
   4   1   9 15.2906 1.62473   2
   5  -1   9 9.39750 1.49032   2
   5  -1   9 8.82282 1.24003   1
  -5  -1  -9 7.99599 1.12810   3
   5  -1   9 8.27999 1.04592   3
   5   1   9 8.54106 1.11341   3
   5   1   9 8.20570 1.31230   1
   5   1   9 7.67823 1.32719   2
  -5   1  -9 7.31072 1.08588   3
   6  -1   9 10.2849 1.24955   3
  -6  -1  -9 10.0097 1.18404   3
   6  -1   9 7.97207 1.32278   1
   6  -1   9 8.27144 1.51246   2
  -6   1  -9 11.1748 1.27543   3
   6   1   9 9.69920 1.27120   3
   6   1   9 9.31021 1.49704   1
   6   1   9 8.56596 1.40920   2
   7  -1   9 7.99557 1.25545   3
   7  -1   9 8.52191 1.67637   2
   7  -1   9 7.84051 1.42076   1
  -7  -1  -9 9.23840 1.00052   3
   7   1   9 8.39472 1.56979   2
   7   1   9 7.41700 1.25160   3
   7   1   9 9.86725 1.61742   1
  -7   1  -9 8.95891 1.04840   3
   8  -1   9 10.8871 1.88013   2
   8  -1   9 10.3787 1.68264   1
   8  -1   9 10.6294 1.46945   3
   8   1   9 12.0143 1.82616   2
   8   1   9 13.5564 2.02193   1
   8   1   9 9.93837 1.38920   3
   9  -1   9 -0.7633 0.69680   3
   9  -1   9 0.72262 1.17941   2
   9  -1   9 -0.5948 0.85081   1
   9   1   9 1.20482 0.82609   3
   9   1   9 -0.1532 0.91623   2
   9   1   9 -0.8601 0.74373   1
  10  -1   9 3.17323 1.39576   1
  10  -1   9 3.09965 1.17106   3
  10  -1   9 1.21311 1.32900   2
  10   1   9 3.13944 1.39085   1
  10   1   9 1.76064 1.06412   3
  10   1   9 1.67525 1.27777   2
  11  -1   9 1.68898 1.55597   2
  11  -1   9 4.55414 1.59820   1
  11  -1   9 3.44155 1.33062   3
  11   1   9 3.31325 1.65734   1
  11   1   9 6.94769 1.51114   3
  12  -1   9 -0.0618 1.16473   3
  12  -1   9 -0.6473 1.31882   1
  12  -1   9 0.16653 1.60896   2
  12   1   9 2.09765 1.40997   3
  12   1   9 -0.3595 1.56346   1
  12  -2  -9 2.29258 1.47466   1
 -12  -2   9 -1.4129 0.93820   1
 -12   2   9 -0.7158 1.05317   1
  12   2  -9 1.64970 1.32608   1
 -11  -2   9 2.55706 1.26576   1
  11  -2  -9 1.05844 1.23797   1
 -11   2   9 3.53458 1.35162   1
  11   2  -9 3.68330 1.52298   1
 -10  -2   9 5.83235 1.50047   1
  10   2  -9 5.39966 1.47177   1
 -10   2   9 6.57350 1.70199   1
  -9  -2   9 2.36721 1.15533   1
  -9   2   9 1.58074 1.12554   1
  -9   2   9 1.19154 1.08523   2
   9   2  -9 1.55682 0.99446   1
  -8  -2   9 41.9337 2.50064   2
  -8  -2   9 37.9266 2.64283   1
  -8   2   9 47.0550 3.08566   1
  -8   2   9 41.8904 2.96499   2
   8   2  -9 42.2070 2.72127   1
  -7  -2   9 72.6157 3.45833   1
  -7  -2   9 70.1405 3.24757   2
  -7   2   9 70.5747 3.62397   2
  -7   2   9 70.1058 3.57679   1
   7   2  -9 65.8933 3.34550   1
  -6  -2   9 3.25732 0.82238   2
  -6  -2   9 4.12956 0.92872   1
  -6   2   9 2.31771 0.91373   1
   6   2  -9 2.67579 0.78386   1
  -6   2   9 2.25084 0.86412   2
  -5  -2   9 18.3919 1.37016   1
  -5  -2   9 19.2670 1.45628   2
   5   2  -9 17.5535 1.38719   1
  -5   2   9 16.7273 1.75223   1
  -5   2   9 14.7290 1.73779   2
  -4  -2   9 0.75168 0.49906   2
  -4  -2   9 1.59211 0.53042   1
   4   2  -9 1.39505 0.52364   1
  -4   2   9 1.64415 0.73744   2
  -4   2   9 1.63007 0.60660   1
  -3  -2   9 145.998 4.90584   2
  -3  -2   9 143.372 4.32605   1
   3   2  -9 143.057 4.31042   1
  -3   2   9 144.865 5.19380   2
  -3   2   9 149.925 4.87473   1
  -2  -2   9 1.83759 0.58616   2
  -2  -2   9 1.20402 0.30687   1
  -2   2   9 1.02939 0.45784   1
   2   2  -9 1.71733 0.36918   1
  -1  -2   9 177.792 5.74017   2
  -1   2   9 179.684 5.46615   1
  -1   2   9 172.140 5.83481   2
   0  -2  -9 35.3261 1.46026   3
   0  -2   9 31.4423 1.88846   2
   0   2  -9 34.4124 1.32316   3
   0   2   9 31.5905 1.93172   2
   0   2   9 33.4252 1.71405   1
   1  -2   9 513.084 14.2359   2
  -1  -2  -9 489.951 12.5986   3
  -1   2  -9 518.593 12.5212   3
   1   2   9 510.290 12.0461   3
   1   2   9 509.256 13.5380   1
   1   2   9 513.399 14.2134   2
   2  -2   9 380.509 9.44818   1
  -2  -2  -9 354.789 9.50623   3
   2  -2   9 361.123 10.8216   2
   2  -2   9 378.146 9.10260   3
  -2  -2  -9 357.807 9.50707   3
   2   2   9 375.306 10.7449   2
   2   2   9 366.520 9.16077   3
  -2   2  -9 365.427 9.43843   3
   2   2   9 366.137 10.2100   1
  -3  -2  -9 432.109 11.4385   3
   3  -2   9 448.463 11.2362   3
   3  -2   9 472.243 11.7279   1
   3   2   9 445.399 11.2643   3
   3   2   9 447.769 12.3455   1
  -3   2  -9 435.346 11.3819   3
   3   2   9 445.487 12.7854   2
   4   2   9 8.99789 1.30888   2
   4   2   9 8.54210 1.30783   1
   5  -2   9 12.9783 1.38639   1
  -5  -2  -9 14.7747 1.39860   3
   5  -2   9 11.4563 1.67997   2
   5  -2   9 10.6540 1.21977   3
  -5   2  -9 13.3787 1.40237   3
   5   2   9 13.1926 1.61967   2
  -5   2  -9 11.9938 1.31388   3
   5   2   9 14.7300 1.77169   1
   5   2   9 11.5085 1.20831   3
   6  -2   9 28.4478 1.92068   3
   6  -2   9 26.2724 2.63239   2
   6  -2   9 28.5180 1.98641   1
  -6  -2  -9 26.4460 1.73225   3
   6   2   9 30.4821 2.26812   2
   6   2   9 32.0840 2.45095   1
   6   2   9 28.9982 1.85550   3
  -6   2  -9 30.8472 1.87466   3
  -7  -2  -9 11.7234 1.03621   3
   7  -2   9 7.99599 1.70104   2
   7  -2   9 9.52168 1.49078   1
   7  -2   9 10.9763 1.39333   3
  -7   2  -9 12.0633 1.66267   1
   7   2   9 9.87172 1.79215   1
   7   2   9 10.6425 1.37746   3
   7   2   9 11.6675 1.70670   2
  -7   2  -9 11.6688 1.18688   3
   8  -2   9 60.8331 3.81575   2
   8  -2   9 61.5270 3.36567   1
   8  -2   9 63.6267 3.03737   3
   8   2   9 70.0725 3.69988   2
   8   2   9 60.5405 3.61046   1
   8   2   9 59.6202 2.97405   3
   9  -2   9 1.59018 0.96100   1
   9  -2   9 0.65378 1.22048   2
   9  -2   9 1.32129 0.95541   3
   9   2   9 -0.5559 1.14079   1
   9   2   9 -0.2401 0.92113   2
   9   2   9 0.40808 0.88534   3
  10  -2   9 18.8525 2.40249   1
  10  -2   9 17.3421 2.57653   2
  10  -2   9 16.3681 2.00773   3
  10   2   9 15.4188 2.39561   1
  10   2   9 17.5839 2.06877   3
  11  -2   9 0.92473 1.23332   1
  11  -2   9 -0.0844 1.05708   3
  11  -2   9 -0.6604 1.33673   2
  11   2   9 0.06484 1.06581   3
  11   2   9 -1.3744 1.36251   1
  12  -2   9 0.15384 1.46158   1
  12  -2   9 1.49897 1.28396   3
  12  -2   9 -1.9221 1.44986   2
  12   2   9 1.33642 1.35074   3
  12   2   9 0.77473 1.75487   1
  12  -3  -9 2.16639 1.46520   1
 -12  -3   9 -1.8203 1.09664   1
  12   3  -9 -0.1015 1.35263   1
 -12   3   9 0.37623 1.21306   1
 -11  -3   9 3.98137 1.59246   1
  11   3  -9 4.36576 1.46632   1
 -11   3   9 4.78964 1.56160   1
 -10  -3   9 61.8807 3.89593   1
  10   3  -9 68.2178 3.95785   1
 -10   3   9 56.2086 3.92647   1
  -9  -3   9 19.5472 2.31688   1
  -9   3   9 17.1246 2.32163   2
   9   3  -9 14.4337 1.99014   1
  -9   3   9 17.4869 2.45231   1
  -8  -3   9 39.5011 2.73277   1
  -8   3   9 44.4944 3.07070   2
  -8   3   9 43.9746 3.04775   1
   8   3  -9 44.5278 2.84657   1
  -7  -3   9 82.5511 3.66719   1
  -7  -3   9 69.2152 3.45831   2
  -7   3   9 73.7569 3.80632   1
   7   3  -9 73.8789 3.52923   1
  -7   3   9 81.1913 4.06464   2
  -6  -3   9 8.33427 1.24297   1
  -6  -3   9 6.19423 0.99574   2
   6   3  -9 8.18867 1.24608   1
  -6   3   9 6.67086 1.46520   2
  -6   3   9 7.37803 1.34030   1
  -5  -3   9 119.043 4.17911   1
  -5  -3   9 115.331 4.14157   2
   5   3  -9 120.120 4.16851   1
  -5   3   9 111.890 4.54814   1
  -5   3   9 119.749 4.86321   2
  -4  -3   9 40.2473 1.85310   1
  -4  -3   9 36.3463 1.95142   2
  -4   3   9 35.9276 2.19707   1
   4   3  -9 35.1036 1.75312   1
  -3  -3   9 46.9525 2.19233   2
   3   3  -9 44.8725 1.77935   1
  -3   3   9 37.1008 2.28046   2
  -3   3   9 43.6994 2.28690   1
  -2  -3   9 54.3179 2.47805   2
  -2   3   9 54.3236 2.51640   1
  -2   3   9 52.2918 2.70919   2
   2   3  -9 54.2954 1.77030   1
  -1  -3   9 187.593 5.95978   2
   1  -3  -9 181.632 4.95271   3
  -1   3   9 190.549 5.88631   1
  -1   3   9 178.668 6.07772   2
   0  -3  -9 16.6640 1.15174   3
   0  -3  -9 17.0152 1.15707   3
   0  -3   9 16.1517 1.33650   2
   0   3   9 16.8598 1.63747   2
   0   3  -9 15.8675 0.96678   3
   0   3   9 16.9980 1.33112   1
  -1  -3  -9 176.492 5.11170   3
   1  -3   9 172.357 5.94346   2
   1   3   9 185.627 5.94286   2
   1   3   9 179.468 4.56638   3
  -1   3  -9 181.269 4.99687   3
   1   3   9 170.033 5.63287   1
  -2  -3  -9 0.94271 0.66537   3
   2  -3   9 0.65173 0.57388   2
   2  -3   9 1.63088 0.42280   3
  -2   3  -9 0.88607 0.52438   3
   2   3   9 2.29474 0.52405   3
   2   3   9 1.19630 0.62536   1
   2   3   9 0.72847 0.54193   2
  -3  -3  -9 21.7721 1.70896   3
   3  -3   9 17.5109 1.86639   2
   3  -3   9 18.9884 1.11852   1
   3  -3   9 19.5302 1.24282   3
   3   3   9 18.5609 1.24765   3
  -3   3  -9 20.0617 1.47524   3
   3   3   9 18.9518 1.56855   2
   3   3   9 22.2873 1.78188   1
   4   3   9 22.5344 1.74124   2
   5  -3   9 4.49894 1.38732   2
  -5  -3  -9 4.83940 1.01377   3
   5  -3   9 6.96490 1.05515   1
   5  -3   9 5.97763 1.01449   3
   5   3   9 4.29469 1.25993   1
  -5   3  -9 6.25459 1.12948   3
   5   3   9 7.46672 1.27756   2
  -5   3  -9 7.03135 1.04263   1
   5   3   9 5.42181 0.95240   3
  -6  -3  -9 126.272 3.97607   3
   6  -3   9 122.425 4.33137   3
   6  -3   9 125.242 4.56098   1
   6  -3   9 132.406 5.62971   2
  -6   3  -9 123.231 4.17474   3
  -6   3  -9 124.107 4.61483   1
   6   3   9 114.265 4.25733   3
   6   3   9 124.368 5.16196   1
  -6   3  -9 126.352 4.17916   3
   6   3   9 126.860 4.93891   2
   7  -3   9 6.05910 1.18773   3
  -7  -3  -9 7.80696 0.84967   3
   7  -3   9 7.64802 1.30864   1
   7  -3   9 4.78701 1.48017   2
  -7   3  -9 5.92442 0.97079   3
   7   3   9 5.61757 1.12091   3
  -7   3  -9 6.55464 1.25980   1
   7   3   9 5.21035 1.45199   1
   7   3   9 3.65970 1.14504   2
   8  -3   9 5.91433 1.75104   2
   8  -3   9 5.94435 1.28361   1
   8  -3   9 6.06274 1.24648   3
   8   3   9 4.73675 1.09386   3
   8   3   9 7.67100 1.45685   2
  -8   3  -9 5.35176 1.33239   1
   8   3   9 6.86624 1.68851   1
   9  -3   9 13.2989 1.80948   3
   9  -3   9 15.2345 1.94955   1
   9  -3   9 16.9252 2.53702   2
   9   3   9 13.6247 2.27670   1
   9   3   9 13.6071 1.70511   3
  -9   3  -9 18.0234 2.27250   1
  10  -3   9 0.50245 1.06320   1
  10  -3   9 -0.2106 1.15035   2
  10  -3   9 1.48501 1.08261   3
 -10   3  -9 1.75181 1.20424   1
  10   3   9 1.47718 1.37797   1
  10   3   9 0.50349 0.92138   3
  11  -3   9 0.14699 1.11320   1
  11  -3   9 0.40679 1.43815   2
  11  -3   9 1.37907 1.13569   3
  11   3   9 1.59078 1.21497   3
  11   3   9 0.48234 1.44099   1
  12  -3   9 4.75961 2.22158   2
 -12   4   9 4.64738 1.81273   1
  12   4  -9 6.00948 1.98678   1
  11   4  -9 5.71836 1.73922   1
 -11   4   9 8.01196 2.03562   1
  10   4  -9 4.67077 1.41392   1
 -10   4   9 4.03801 1.60708   1
  -9   4   9 1.61689 1.11196   1
  -9   4   9 2.06149 1.30561   2
   9   4  -9 2.75928 1.20969   1
  -8   4   9 4.06220 1.29973   2
   8   4  -9 5.87578 1.42984   1
  -8   4   9 5.40721 1.57890   1
   7   4  -9 0.01327 0.70824   1
  -7   4   9 -1.3328 0.73536   2
  -7   4   9 0.32749 0.80864   1
   6   4  -9 1.63314 0.77010   1
  -6   4   9 2.86283 1.09832   2
  -6   4   9 2.24562 0.94678   1
  -5  -4   9 69.1696 2.78830   2
  -5   4   9 70.0393 3.60307   2
  -5   4   9 69.8527 3.45137   1
   5   4  -9 67.0283 2.93249   1
  -4  -4   9 36.4244 1.87978   2
  -4   4   9 39.1267 2.35385   1
   4   4  -9 35.4149 1.81908   1
  -3  -4   9 25.7752 1.57342   2
   3   4  -9 25.3507 1.34836   1
  -3   4   9 23.1452 1.76955   1
  -3   4   9 23.8241 1.89479   2
   2  -4  -9 50.8480 1.98045   3
   2  -4  -9 55.9714 2.00400   3
  -2  -4   9 52.5380 2.44069   2
  -2   4   9 55.2699 2.79786   2
   2   4  -9 53.1842 1.79909   1
  -2   4   9 51.4394 2.64024   1
  -1  -4   9 0.88776 0.51813   2
   1  -4  -9 0.60126 0.53483   3
  -1   4   9 0.42656 0.58830   1
  -1   4   9 -0.1025 0.45943   2
   1   4  -9 0.64064 0.39704   3
   0  -4   9 0.14725 0.46278   2
   0  -4  -9 0.62435 0.58340   3
   0   4  -9 0.61701 0.41482   3
   0   4   9 1.06367 0.55776   1
   0   4   9 -0.1543 0.42440   2
  -1  -4  -9 456.007 11.7345   3
   1  -4   9 461.757 13.1248   2
   1   4   9 449.309 12.7950   1
   1   4   9 466.838 11.1642   3
   1   4   9 461.349 13.0304   2
  -1   4  -9 457.559 11.5608   3
   2  -4   9 16.0504 1.00566   3
  -2  -4  -9 17.1622 1.58471   3
   2  -4   9 19.3807 1.67777   2
   2   4   9 15.5095 1.55525   2
  -2   4  -9 14.1447 1.25840   3
   2   4   9 15.6291 1.08500   3
   2   4   9 18.6832 1.59554   1
   3  -4   9 0.64001 0.52867   3
   3  -4   9 0.03013 0.81042   2
  -3  -4  -9 1.03536 0.82035   3
   3   4   9 -0.1369 0.52395   2
   3   4   9 1.38862 0.58699   3
  -3   4  -9 0.51721 0.39977   1
  -3   4  -9 1.39755 0.72324   3
   3   4   9 1.62683 0.89107   1
  -4  -4  -9 0.34145 0.74576   3
   4  -4   9 0.08389 0.46633   1
   4  -4   9 1.26006 1.03960   2
   4  -4   9 -0.9919 0.53296   3
  -4   4  -9 0.56002 0.45825   1
   4   4   9 0.09659 0.39768   3
   4   4   9 0.23884 0.83825   1
   4   4   9 0.52472 0.57351   2
  -4   4  -9 1.14958 0.76130   3
  -5  -4  -9 1.82667 0.85176   3
   5  -4   9 0.34561 0.74133   3
   5  -4   9 0.95085 1.17170   2
   5  -4   9 1.62482 0.69842   1
  -5   4  -9 0.70111 0.83254   3
  -5   4  -9 1.19113 0.67235   1
   5   4   9 0.61374 1.10341   1
   5   4   9 1.77784 0.79166   3
   5   4   9 0.60075 0.69995   2
   6  -4   9 37.0238 2.19935   3
   6  -4   9 34.2244 2.13153   1
  -6  -4  -9 35.8136 1.85020   3
   6  -4   9 33.2039 2.81964   2
   6   4   9 33.7889 2.32233   2
  -6   4  -9 37.2180 2.21706   1
  -6   4  -9 35.5603 2.02730   3
   6   4   9 34.0006 2.77687   1
   6   4   9 30.4428 2.04042   3
  -6   4  -9 35.0503 2.06931   3
  -7  -4  -9 4.55773 0.71158   3
   7  -4   9 6.53336 1.23633   1
   7  -4   9 5.63102 1.19596   3
   7  -4   9 4.50634 1.57788   2
   7   4   9 4.16520 1.13576   2
   7   4   9 2.42191 1.30271   1
   7   4   9 6.78052 1.19265   3
  -7   4  -9 5.74969 1.22627   1
  -7   4  -9 6.43554 1.02810   3
   8  -4   9 0.55021 1.16980   2
   8  -4   9 2.38191 1.00362   3
   8  -4   9 2.15738 1.07022   1
  -8   4  -9 2.47606 1.05266   1
   8   4   9 1.52025 1.32907   1
   8   4   9 3.55077 1.05965   3
   9  -4   9 -0.6550 0.83700   3
   9  -4   9 -1.8155 1.27759   2
   9   4   9 0.13022 0.85946   3
   9   4   9 -0.3006 1.06748   1
  -9   4  -9 -1.0601 0.81227   1
  10  -4   9 14.7183 2.59862   2
  10  -4   9 11.4601 1.81401   3
  10   4   9 20.0043 2.14519   3
  10   4   9 14.9330 2.66978   1
  11  -4   9 -0.6750 1.11055   3
  11  -4   9 -2.1776 1.18958   2
  11   4   9 1.39874 1.20258   3
  11   4   9 0.61270 1.62330   1
 -12   5   9 0.27246 1.15958   1
  12   5  -9 -0.0201 1.34372   1
 -11   5   9 7.82882 2.18525   1
  11   5  -9 4.50558 1.71349   1
 -10   5   9 2.02124 1.36564   1
  10   5  -9 1.44408 1.18556   1
   9   5  -9 9.01220 1.68265   1
  -9   5   9 10.2726 2.10024   1
   8   5  -9 2.97651 1.10711   1
  -8   5   9 2.86535 1.24283   1
  -8   5   9 0.44531 1.11284   2
  -7   5   9 1.51385 1.00945   1
  -7   5   9 2.82746 1.15146   2
   7   5  -9 2.93684 1.01991   1
  -6   5   9 -0.0573 0.76625   2
  -6   5   9 0.90671 0.89863   1
   6   5  -9 1.27622 0.80308   1
   5   5  -9 4.34566 0.98368   1
  -5   5   9 5.55375 1.31063   2
  -5   5   9 5.69899 1.27791   1
  -4  -5   9 24.1726 1.50027   2
   4   5  -9 25.5611 1.61636   1
  -4   5   9 19.9999 2.18088   2
  -4   5   9 22.0763 1.93403   1
  -3  -5   9 202.875 6.12103   2
   3   5  -9 200.460 5.72041   1
  -3   5   9 186.413 6.72420   1
  -3   5   9 194.850 6.86293   2
  -2  -5   9 165.454 5.45257   2
   2  -5  -9 173.573 4.94943   3
  -2   5   9 172.013 6.03226   1
  -2   5   9 164.171 6.02584   2
   1  -5  -9 22.2500 1.53880   3
  -1  -5   9 19.9015 1.49265   2
  -1   5   9 21.2808 2.05248   1
   1   5  -9 18.3123 1.14938   3
  -1   5   9 19.9481 1.63860   2
   0  -5  -9 42.6266 2.15263   3
   0  -5   9 42.0338 2.31957   2
   0   5  -9 42.8447 1.87620   3
   0   5   9 43.0424 2.37316   2
   0   5   9 46.1894 2.55023   1
   1  -5   9 2.63436 0.83935   2
  -1  -5  -9 2.55620 0.89676   3
  -1   5  -9 3.52800 0.76090   3
   1   5   9 2.59496 0.52788   3
   1   5   9 2.99572 0.87239   1
   1   5   9 2.64009 0.77421   2
   2  -5   9 41.8963 2.62677   2
   2  -5   9 44.0850 1.71318   3
  -2  -5  -9 44.5659 2.31995   3
   2   5   9 42.4593 1.87545   3
   2   5   9 43.4239 2.58982   1
   2   5   9 43.2849 2.33637   2
  -2   5  -9 42.8641 2.09796   3
   3  -5   9 0.55584 0.52973   3
  -3  -5  -9 0.15068 0.83920   3
   3  -5   9 -0.3543 0.79587   2
   3   5   9 0.31115 0.56800   3
   3   5   9 0.61974 0.81424   1
  -3   5  -9 -0.1821 0.64263   3
   3   5   9 0.95912 0.59261   2
   4  -5   9 38.3543 2.81927   2
  -4  -5  -9 38.2648 2.20716   3
   4  -5   9 35.3730 2.00825   3
   4   5   9 39.3997 2.28406   2
   4   5   9 36.8293 2.65825   1
   4   5   9 37.8207 2.02943   3
  -4   5  -9 39.9198 2.19810   3
  -5  -5  -9 30.7230 1.87306   3
   5  -5   9 29.3853 1.95468   3
   5  -5   9 29.1027 2.94658   2
   5   5   9 29.3727 2.51232   1
   5   5   9 29.2136 2.07507   2
  -5   5  -9 31.1904 2.04804   3
   5   5   9 34.0908 2.03895   3
   6  -5   9 24.1880 1.91783   3
  -6  -5  -9 29.3877 1.66314   3
   6   5   9 28.2542 1.99702   3
  -6   5  -9 26.9574 1.93761   3
   6   5   9 26.7761 2.74764   1
   7  -5   9 24.5130 2.02950   3
   7   5   9 25.9093 2.93019   1
  -7   5  -9 24.9802 1.69977   3
   7   5   9 25.2682 1.95932   3
   8  -5   9 1.43840 1.01373   3
   8   5   9 0.68663 0.82138   3
   8   5   9 -0.5781 1.18830   1
   9  -5   9 0.44431 1.01692   3
   9   5   9 0.45775 0.97589   3
   9   5   9 -0.8062 1.13349   1
  10  -5   9 0.40045 1.06496   3
  10  -5   9 0.30886 1.49972   2
  10   5   9 2.01809 1.86951   1
  10   5   9 -0.2580 1.05101   3
  11  -5   9 1.17223 1.29099   3
  11  -5   9 -2.5419 1.45831   2
  11   5   9 0.34184 1.68460   1
  11   5   9 1.07226 1.29645   3
  11   6  -9 10.2077 2.24980   1
 -11   6   9 6.26562 2.06230   1
 -10   6   9 27.9378 3.34571   1
  10   6  -9 24.6349 2.97947   1
   9   6  -9 4.29217 1.43134   1
  -9   6   9 2.48847 1.34992   1
  -8   6   9 3.96838 1.45979   1
   8   6  -9 8.02989 1.59639   1
  -8   6   9 6.18709 1.73960   2
  -7   6   9 0.30771 0.84277   1
  -7   6   9 0.00947 0.93514   2
   7   6  -9 -0.4714 0.76236   1
   6   6  -9 11.5845 1.59646   1
  -6   6   9 10.6860 1.85270   1
  -6   6   9 9.29417 1.75742   2
   5   6  -9 24.6948 1.87029   1
  -5   6   9 26.6573 2.70167   2
  -5   6   9 24.8723 2.52735   1
  -4   6   9 9.29202 1.62281   2
  -4   6   9 5.69386 1.27158   1
   3  -6  -9 44.8088 2.16793   3
  -3   6   9 40.8682 2.73910   1
  -3   6   9 44.5879 2.77877   2
   2  -6  -9 24.9832 1.77162   3
  -2  -6   9 25.3624 1.66246   2
  -2   6   9 31.6609 2.23279   2
  -2   6   9 29.7541 2.28950   1
   1  -6  -9 55.6984 2.53963   3
  -1  -6   9 57.8670 2.65548   2
  -1   6   9 52.7853 2.96771   1
  -1   6   9 58.2634 3.01885   2
   1   6  -9 51.4555 2.21138   3
   0  -6  -9 1.32860 0.86437   3
   0  -6   9 1.32171 0.70044   2
   0   6   9 1.18245 0.69201   2
   0   6   9 0.64575 0.80220   1
   0   6   9 0.62947 0.30737   3
   0   6  -9 0.61402 0.60482   3
   1  -6   9 73.3567 3.41567   2
  -1  -6  -9 73.6237 3.07676   3
   1   6   9 64.6913 3.42537   1
   1   6   9 72.4044 3.28628   2
   1   6   9 72.6967 2.44929   3
  -1   6  -9 69.8562 2.81078   3
   2  -6   9 43.4907 1.74944   3
  -2  -6  -9 44.6754 2.42523   3
   2  -6   9 42.2591 2.71331   2
   2   6   9 40.6790 1.95574   3
   2   6   9 40.9688 2.72187   1
   2   6   9 43.4270 2.44062   2
  -2   6  -9 40.0145 2.18000   3
  -3  -6  -9 291.303 8.04599   3
   3  -6   9 286.941 7.68860   3
   3  -6   9 286.794 9.49271   2
  -3   6  -9 285.707 8.03463   3
   3   6   9 278.871 8.66008   2
   3   6   9 277.147 9.24052   1
   3   6   9 277.807 7.82772   3
   4  -6   9 130.328 4.33432   3
  -4  -6  -9 128.346 4.34957   3
   4  -6   9 127.534 5.60664   2
   4   6   9 128.969 4.37652   3
  -4   6  -9 128.716 4.42373   3
   4   6   9 136.386 5.60368   1
   4   6   9 119.477 4.67583   2
   5  -6   9 108.657 3.97386   3
  -5  -6  -9 110.276 3.75328   3
   5   6   9 98.7462 3.89519   3
   5   6   9 102.081 4.92736   1
  -5   6  -9 104.578 3.93810   3
   6  -6   9 7.97662 1.28842   3
  -6  -6  -9 7.04563 1.00545   3
   6   6   9 8.69103 1.39459   3
   6   6   9 5.84314 1.75445   1
  -6   6  -9 8.86937 1.33849   3
   7  -6   9 2.35543 1.00609   3
   7   6   9 1.76650 1.31624   1
  -7   6  -9 1.00996 0.75962   3
  -7   6  -9 -0.8771 0.73370   3
   7   6   9 -0.6371 0.74857   3
   8  -6   9 -0.9092 0.81695   3
   8   6   9 -1.2033 0.93087   1
   8   6   9 -0.6055 0.81763   3
   9  -6   9 -0.4081 1.00874   3
   9   6   9 -0.4031 1.15982   1
   9   6   9 0.45446 1.02259   3
  10  -6   9 7.06341 1.63287   3
  10   6   9 8.38245 2.20128   1
  10   6   9 5.68658 1.56985   3
 -11   7   9 6.78261 2.09247   1
 -10   7   9 2.83723 1.45653   1
  -9   7   9 6.17643 1.74528   1
  -8   7   9 3.77242 1.35576   1
  -7   7   9 0.92529 0.91801   1
  -7   7   9 1.35736 1.20234   2
  -6   7   9 10.6701 1.85062   2
  -6   7   9 11.7358 1.96306   1
  -5   7   9 83.1874 4.41165   2
  -5   7   9 77.7043 4.17887   1
  -4   7   9 19.6220 2.31983   2
  -4   7   9 23.3446 2.50980   1
   3  -7  -9 262.504 7.48587   3
  -3   7   9 258.326 8.92417   1
  -3   7   9 270.303 8.99292   2
   2  -7  -9 75.9574 3.11647   3
  -2   7   9 68.2305 3.77220   1
  -2   7   9 74.1919 3.73900   2
   1  -7  -9 312.142 8.73235   3
  -1  -7   9 316.372 9.34647   2
  -1   7   9 316.349 9.86796   2
  -1   7   9 307.867 10.0272   1
   1   7  -9 315.155 8.52169   3
   0  -7  -9 9.84042 1.42941   3
   0  -7   9 10.8729 1.44003   2
   0   7  -9 9.67798 1.22830   3
   0   7   9 9.74106 0.76745   3
   0   7   9 9.79881 1.72676   1
   0   7   9 8.39133 1.33652   2
  -1  -7  -9 78.2381 3.33064   3
   1  -7   9 77.2449 3.67996   2
  -1   7  -9 81.0875 3.18298   3
   1   7   9 82.2049 4.09255   1
   1   7   9 77.6638 3.56680   2
   1   7   9 80.5239 2.72300   3
   2  -7   9 137.465 4.02379   3
   2  -7   9 126.777 5.38831   2
  -2  -7  -9 138.716 4.75084   3
   2   7   9 142.751 4.43408   3
   2   7   9 148.929 5.91835   1
  -2   7  -9 144.425 4.72483   3
   2   7   9 137.791 5.10572   2
   3  -7   9 1.93733 1.04077   2
  -3  -7  -9 0.54041 0.84414   3
   3  -7   9 1.79305 0.67366   3
   3   7   9 0.77822 0.68993   3
  -3   7  -9 1.81389 0.85728   3
   3   7   9 1.47995 1.28096   1
   3   7   9 0.37476 0.64720   2
   4  -7   9 88.4710 4.54641   2
  -4  -7  -9 83.1982 3.32005   3
   4  -7   9 79.2390 3.22047   3
   4   7   9 80.3285 3.33293   3
  -4   7  -9 83.2441 3.38434   3
   4   7   9 81.3313 4.34721   1
  -5  -7  -9 2.33703 0.85579   3
   5  -7   9 2.22555 0.92591   3
   5   7   9 2.55239 0.89409   3
  -5   7  -9 0.38203 0.81144   3
   5   7   9 1.65343 1.27764   1
   6  -7   9 27.1986 2.11070   3
  -6  -7  -9 23.6773 1.52790   3
   6   7   9 20.5745 2.71090   1
  -6   7  -9 25.8822 2.00044   3
   6   7   9 21.1727 2.01867   3
   7  -7   9 3.70390 1.18100   3
   7   7   9 2.82264 1.05171   3
  -7   7  -9 3.00973 0.96623   3
  -7   7  -9 5.61987 1.00943   3
   7   7   9 4.14352 1.53524   1
   8  -7   9 4.09044 1.29163   3
   8   7   9 3.66727 1.85647   1
   8   7   9 2.68400 1.17056   3
   9  -7   9 6.52293 1.56857   3
   9   7   9 6.30350 1.47877   3
   9   7   9 4.52099 1.94431   1
  10  -7   9 -0.0869 1.19916   3
  10   7   9 -1.4977 1.60646   1
  10   7   9 0.09514 1.29221   3
 -10   8   9 2.13766 1.71502   1
  -9   8   9 22.2859 3.09454   1
  -8   8   9 6.28402 1.77782   1
  -7   8   9 5.85147 1.70350   1
  -7   8   9 1.24752 1.24973   2
  -6   8   9 21.4331 2.62547   2
  -6   8   9 20.3621 2.62460   1
  -5   8   9 12.9349 2.05478   1
  -5   8   9 7.86670 1.66669   2
   4  -8  -9 8.96022 1.33015   3
  -4   8   9 7.36929 1.58224   2
  -4   8   9 9.87036 1.82965   1
   3  -8  -9 5.36234 1.18926   3
  -3   8   9 6.58644 1.47334   1
  -3   8   9 3.91996 1.15659   2
   2  -8  -9 10.7510 1.42507   3
   2   8  -9 12.0008 1.34055   3
  -2   8   9 12.1516 1.74036   2
  -2   8   9 11.0893 1.83221   1
   1  -8  -9 1.16948 0.89159   3
  -1   8   9 3.48615 1.09959   2
  -1   8   9 2.41818 1.07187   1
   1   8  -9 1.26847 0.74805   3
   0  -8  -9 11.3503 1.55028   3
   0  -8   9 11.2524 1.47431   2
   0   8   9 11.1562 1.54072   2
   0   8   9 11.3567 1.77824   1
   0   8   9 11.9911 0.89517   3
   0   8  -9 11.7541 1.39182   3
   1  -8   9 27.4247 2.21283   2
  -1  -8  -9 28.0982 2.11435   3
   1   8   9 29.0354 2.53809   1
   1   8   9 28.3713 2.13601   2
  -1   8  -9 29.2710 1.95489   3
   1   8   9 30.0569 1.62127   3
  -2  -8  -9 2.20415 0.99507   3
   2  -8   9 4.28955 1.28295   2
   2  -8   9 3.76421 0.64824   3
  -2   8  -9 3.50056 0.94804   3
   2   8   9 2.63203 1.26031   1
   2   8   9 2.69214 0.77204   3
   3  -8   9 55.4824 3.50354   2
  -3  -8  -9 54.7182 2.70711   3
   3  -8   9 53.6378 2.33866   3
   3   8   9 46.7813 2.48768   3
   3   8   9 50.7896 3.47255   1
  -3   8  -9 53.7797 2.73205   3
   4  -8   9 0.95752 0.75856   3
  -4  -8  -9 2.04270 0.91850   3
   4  -8   9 0.57392 1.01529   2
  -4   8  -9 0.84093 0.81541   3
   4   8   9 1.27176 1.14238   1
   4   8   9 3.34934 0.97856   3
   5  -8   9 10.8908 1.45497   3
  -5  -8  -9 8.76330 1.23583   3
   5   8   9 7.59699 1.86224   1
  -5   8  -9 10.9678 1.50881   3
   5   8   9 9.78364 1.43278   3
   6  -8   9 18.6248 1.94171   3
  -6   8  -9 19.5843 1.86397   3
   6   8   9 17.2221 2.54026   1
   6   8   9 17.2084 1.91487   3
   7  -8   9 4.43632 1.25304   3
   7   8   9 4.14425 1.26498   3
   7   8   9 4.59379 1.83129   1
  -7   8  -9 6.75785 1.10080   3
  -7   8  -9 4.83794 1.08670   3
   8  -8   9 0.19725 1.02752   3
   8   8   9 -0.2300 0.92982   3
   8   8   9 0.43627 1.49485   1
   9  -8   9 4.99947 1.51948   3
   9   8   9 5.47279 2.17891   1
   9   8   9 4.39550 1.54976   3
  -9   9   9 -0.8921 1.16577   1
  -8   9   9 17.7461 2.74937   1
  -7   9   9 3.65432 1.45055   1
  -6   9   9 3.75658 1.30641   1
  -6   9   9 6.86827 1.88696   2
  -5   9   9 -0.5703 0.86364   2
  -5   9   9 -1.5819 0.79978   1
   4  -9  -9 4.12156 1.17738   3
  -4   9   9 4.33261 1.31275   2
  -4   9   9 1.92961 1.12373   1
   3  -9  -9 50.3187 2.82546   3
  -3   9   9 48.5292 3.23989   2
  -3   9   9 50.6016 3.52829   1
   2  -9  -9 18.9506 1.92006   3
  -2   9   9 15.3193 2.27967   1
   2   9  -9 17.8283 1.71757   3
  -2   9   9 13.5363 1.90881   2
   1  -9  -9 97.2413 3.94428   3
  -1   9   9 86.2382 4.63238   1
   1   9  -9 90.9705 3.72541   3
  -1   9   9 98.4216 4.49114   2
   0  -9  -9 1.84361 1.06617   3
   0   9  -9 2.65478 0.93846   3
   0   9   9 2.72732 1.30925   1
   0   9   9 1.46327 0.81355   2
   1  -9   9 2.39379 1.05946   2
  -1  -9  -9 3.64988 1.18258   3
   1   9   9 2.49049 0.70805   3
  -1   9  -9 3.66531 1.01320   3
   1   9   9 1.97105 1.21391   1
  -2  -9  -9 0.55027 0.85691   3
   2  -9   9 -0.0814 0.80811   2
  -2   9  -9 0.14857 0.76684   3
   2   9   9 -0.5803 0.59012   3
   2   9   9 0.07469 0.95925   1
   3  -9   9 0.21786 0.60314   3
  -3  -9  -9 0.79910 0.87958   3
   3  -9   9 -0.1445 1.04182   2
   3   9   9 -0.7003 0.90270   1
   3   9   9 -0.2238 0.68285   3
  -3   9  -9 0.14437 0.80803   3
  -4  -9  -9 0.81728 0.86851   3
   4  -9   9 -0.0189 0.72915   3
   4  -9   9 2.19486 1.34011   2
   4   9   9 0.08571 1.18407   1
   4   9   9 0.84323 0.82260   3
  -4   9  -9 0.06378 0.85135   3
   5  -9   9 6.50777 1.31534   3
  -5  -9  -9 4.93427 0.98496   3
   5   9   9 6.58771 1.29515   3
   5   9   9 7.04338 1.90081   1
[truncated: 291,228 more chars]
