# Supplementary material for: Crystal structure of 5-(5,6-di­hydro­benzo[4,5]imidazo[1,2-c]quinazolin-6-yl)-2-meth­oxy­phenol
Source: Acta Crystallogr E Crystallogr Commun. 2015 Nov 21;71(Pt 12):o971–2. doi: 10.1107/S2056989015021180 (PMC4719928; doi:10.1107/S2056989015021180)
Supplement: Supplementary file 2 [file e-71-0o971-Isup2.hkl]

data_I                                                                          
_shelx_title ' mo_al15_0m in P2(1)/n (RT)'                                      
_shelx_refln_list_code          4                                               
_shelx_F_calc_maximum      163.08                                               
_exptl_crystal_F_000       720.00                                               
_reflns_d_resolution_high  0.7097                                               
                                                                                
loop_                                                                           
 _space_group_symop_operation_xyz                                               
 'x, y, z'                                                                      
 '-x+1/2, y+1/2, -z+1/2'                                                        
 '-x, -y, -z'                                                                   
 'x-1/2, -y-1/2, z-1/2'                                                         
                                                                                
_cell_length_a     9.7359                                                       
_cell_length_b    10.0822                                                       
_cell_length_c    17.4624                                                       
_cell_angle_alpha  90.000                                                       
_cell_angle_beta   94.296                                                       
_cell_angle_gamma  90.000                                                       
                                                                                
_shelx_F_squared_multiplier     1.000                                           
                                                                                
loop_                                                                           
 _refln_index_h                                                                 
 _refln_index_k                                                                 
 _refln_index_l                                                                 
 _refln_F_squared_calc                                                          
 _refln_F_squared_meas                                                          
 _refln_F_squared_sigma                                                         
 _refln_observed_status                                                         
   2   0   0      10466.11       8273.90       204.34 o                         
   6   0   0         11.40         16.81         1.95 o                         
   8   0   0        472.71        465.24        12.20 o                         
  10   0   0         14.20         11.22         2.66 o                         
  12   0   0          0.70         -0.83         2.08 o                         
   2   1   0       4027.70       3850.65       146.14 o                         
   3   1   0       1125.01       1128.33        20.95 o                         
   4   1   0        145.32         75.82         4.10 o                         
   5   1   0         58.56         21.75         2.71 o                         
   6   1   0          5.57          1.53         1.94 o                         
   7   1   0          2.24          5.05         1.46 o                         
   8   1   0       1013.26       1031.78        15.71 o                         
   9   1   0         40.25         37.95         2.64 o                         
  10   1   0         64.04         58.44         4.58 o                         
  11   1   0          0.42         -0.15         1.26 o                         
  12   1   0          8.81          8.67         2.05 o                         
  13   1   0          1.73          1.33         2.61 o                         
   0   2   0      18350.05      17807.50       242.90 o                         
   1   2   0        117.77        117.94         1.68 o                         
   2   2   0        369.35        403.52         6.35 o                         
   3   2   0        200.14        176.85         4.67 o                         
   4   2   0        515.29        548.04        11.63 o                         
   5   2   0         39.69         41.04         2.01 o                         
   6   2   0         65.25         65.35         1.99 o                         
   7   2   0          3.34          1.18         1.29 o                         
   8   2   0          9.81         16.63         1.80 o                         
   9   2   0         86.63         80.36         3.33 o                         
  10   2   0          5.48          7.33         1.66 o                         
  11   2   0          8.35          7.62         2.07 o                         
  12   2   0          0.72          2.46         1.99 o                         
  13   2   0          0.17          1.11         2.18 o                         
   1   3   0       2461.57       2496.67        26.80 o                         
   2   3   0        770.01        807.35         8.27 o                         
   3   3   0         12.95         15.63         0.69 o                         
   4   3   0        820.18        816.94        12.81 o                         
   5   3   0        138.74        151.06         5.65 o                         
   6   3   0         18.56         17.73         2.21 o                         
   7   3   0          9.96          9.12         2.00 o                         
   8   3   0          7.67          9.00         2.11 o                         
   9   3   0          6.72          6.71         2.08 o                         
  10   3   0          0.47          2.14         1.57 o                         
  11   3   0          6.32          9.01         2.30 o                         
  12   3   0          1.87          2.61         1.89 o                         
  13   3   0          1.65         -0.09         2.19 o                         
   0   4   0        813.72        815.05        15.07 o                         
   1   4   0         14.37         20.65         1.27 o                         
   2   4   0         25.12         36.08         0.90 o                         
   3   4   0        285.89        293.86         4.66 o                         
   4   4   0         55.14         69.98         1.93 o                         
   5   4   0         55.51         49.45         1.40 o                         
   6   4   0          2.78          1.97         1.43 o                         
   7   4   0        281.46        273.53         6.19 o                         
   8   4   0         12.52         16.70         2.74 o                         
   9   4   0         53.31         51.71         4.52 o                         
  10   4   0          6.22          6.52         2.29 o                         
  11   4   0         15.73         19.06         2.88 o                         
  12   4   0         10.32          9.01         2.49 o                         
  13   4   0          1.13          3.69         2.35 o                         
   1   5   0         26.27         24.30         1.05 o                         
   2   5   0        604.26        616.02         6.82 o                         
   3   5   0        112.03        113.34         2.19 o                         
   4   5   0        141.06        133.78         2.97 o                         
   5   5   0        102.90        108.10         2.73 o                         
   6   5   0          5.16          3.32         0.99 o                         
   7   5   0         48.87         42.10         2.68 o                         
   8   5   0         27.36         21.40         3.04 o                         
   9   5   0        185.79        198.17        11.41 o                         
  10   5   0          0.33         -1.75         1.75 o                         
  11   5   0         35.38         38.39         3.78 o                         
  12   5   0         10.85          8.26         3.87 o                         
   0   6   0         33.24         46.93         1.83 o                         
   1   6   0          1.83          1.31         0.54 o                         
   2   6   0         20.24         26.95         1.08 o                         
   3   6   0          0.57          0.98         0.60 o                         
   4   6   0         42.01         44.94         1.50 o                         
   5   6   0          7.22          5.99         1.06 o                         
   6   6   0          1.44          2.43         1.00 o                         
   7   6   0        321.96        324.49         7.38 o                         
   8   6   0          7.24         10.11         1.90 o                         
   9   6   0         81.06        107.77         9.31 o                         
  10   6   0          5.84          5.10         6.49 o                         
  11   6   0          1.64          2.32         2.42 o                         
  12   6   0          0.44          1.75         3.16 o                         
   1   7   0        181.83        193.16         3.84 o                         
   2   7   0        153.94        150.16         2.58 o                         
   3   7   0          5.96          4.23         0.84 o                         
   4   7   0         48.85         43.89         2.63 o                         
   5   7   0          6.02          7.06         1.24 o                         
   6   7   0          2.76          2.99         1.10 o                         
   7   7   0         42.13         45.66         3.10 o                         
   8   7   0         28.88         35.85         2.95 o                         
   9   7   0         14.28         15.09         2.27 o                         
  10   7   0         11.54         10.27         3.15 o                         
  11   7   0          0.57          4.93         2.76 o                         
   0   8   0        232.85        232.75         6.09 o                         
   1   8   0        423.37        407.41         5.38 o                         
   2   8   0          0.37         -0.14         0.62 o                         
   3   8   0          0.01          0.78         0.76 o                         
   4   8   0          7.23          7.51         0.99 o                         
   5   8   0         32.80         30.25         2.05 o                         
   6   8   0         58.39         59.64         2.87 o                         
   7   8   0          0.23         -0.07         1.44 o                         
   8   8   0          1.04          2.32         1.61 o                         
   9   8   0          3.50          0.63         1.79 o                         
  10   8   0          0.50          0.82         3.63 o                         
  11   8   0          1.04         -1.00         2.45 o                         
   1   9   0          0.89          0.24         0.70 o                         
   2   9   0         15.67         10.44         0.99 o                         
   3   9   0          5.63          7.80         1.11 o                         
   4   9   0         23.01         20.52         1.45 o                         
   5   9   0         24.83         23.40         3.80 o                         
   6   9   0         35.45         37.27         2.44 o                         
   7   9   0          1.48          3.48         1.37 o                         
   8   9   0          0.93          2.15         1.80 o                         
   9   9   0         22.97         25.23         3.03 o                         
  10   9   0          2.19          6.52         2.36 o                         
   0  10   0          0.02          0.48         1.03 o                         
   1  10   0          9.80          9.56         1.20 o                         
   2  10   0          0.94          1.65         0.80 o                         
   3  10   0        198.27        186.33         3.95 o                         
   4  10   0         37.49         40.91         2.04 o                         
   5  10   0          0.04          2.91         1.28 o                         
   6  10   0          0.82         -1.04         1.57 o                         
   7  10   0        112.68        105.38         3.96 o                         
   8  10   0          5.51          4.79         2.11 o                         
   9  10   0          0.74         -1.88         1.88 o                         
   1  11   0         56.45         47.03         2.19 o                         
   2  11   0          0.40          0.61         0.98 o                         
   3  11   0         32.94         39.14         2.14 o                         
   4  11   0          4.78          2.07         1.91 o                         
   5  11   0         44.11         48.66         3.02 o                         
   6  11   0         53.34         55.90         3.94 o                         
   7  11   0         25.01         32.26         2.79 o                         
   8  11   0          1.47          2.93         1.77 o                         
   0  12   0          2.65          1.47         1.45 o                         
   1  12   0          1.28          3.90         1.23 o                         
   2  12   0          4.48          4.09         1.25 o                         
   3  12   0         12.40         17.67         1.69 o                         
   4  12   0          8.17         10.16         1.81 o                         
   5  12   0         26.79         31.58         2.69 o                         
   6  12   0          1.81          1.01         1.54 o                         
   7  12   0          0.36         -0.55         1.65 o                         
   1  13   0          1.30          1.12         1.21 o                         
   2  13   0          1.37          1.08         1.28 o                         
   3  13   0         14.17         11.67         2.00 o                         
   4  13   0         46.76         55.55         3.43 o                         
   5  13   0         20.42         23.01         3.16 o                         
   0  14   0         36.83         34.18         4.06 o                         
   1  14   0          7.22          5.94         1.58 o                         
   2  14   0          2.92          2.85         1.51 o                         
 -13   0   1          0.28         -1.19         6.70 o                         
 -11   0   1          1.40          1.78         2.30 o                         
  -9   0   1        137.71        135.00         6.08 o                         
  -1   0   1       1965.70       1879.95        47.16 o                         
   3   0   1       9230.43       9026.29       155.77 o                         
   5   0   1          4.47          7.00         1.27 o                         
   7   0   1          5.23          3.29         2.66 o                         
   9   0   1        128.68        150.16         9.45 o                         
  11   0   1          6.32          2.65         2.04 o                         
  13   0   1          7.43          3.00         2.91 o                         
 -13   1   1          1.14         -1.04         1.71 o                         
 -12   1   1          0.70         -0.08         1.38 o                         
 -11   1   1         20.94         20.40         2.35 o                         
 -10   1   1          0.00         -0.02         1.02 o                         
  -9   1   1        201.40        202.42         5.34 o                         
  -8   1   1        633.09        616.81        10.51 o                         
  -7   1   1         30.76          0.20         0.44 o                         
  -6   1   1          2.50          2.31         0.85 o                         
  -5   1   1          2.91          9.80         1.20 o                         
  -4   1   1         17.52          9.39         1.01 o                         
  -3   1   1        141.61        119.08         7.97 o                         
  -2   1   1          3.94          4.96         0.59 o                         
  -1   1   1        326.07        332.77         9.32 o                         
   0   1   1         22.46         32.35         1.38 o                         
   1   1   1       4119.79       4295.64       108.52 o                         
   2   1   1        704.60        720.07        12.73 o                         
   3   1   1        102.18         87.16         2.85 o                         
   4   1   1         10.72         23.46         3.62 o                         
   5   1   1       1074.84       1117.76        17.87 o                         
   6   1   1        134.62        137.60         2.79 o                         
   8   1   1         26.25         27.30         2.18 o                         
   9   1   1         41.15         39.66         3.33 o                         
  10   1   1          1.05          0.68         1.74 o                         
  11   1   1          1.78          0.56         1.24 o                         
  12   1   1          2.65          4.23         1.81 o                         
  13   1   1          3.32          3.57         2.10 o                         
 -13   2   1          0.41          0.79         2.05 o                         
 -12   2   1         10.25         13.39         2.73 o                         
 -11   2   1          1.18          1.41         1.47 o                         
 -10   2   1          0.32          0.95         1.23 o                         
  -9   2   1          0.90          2.03         1.27 o                         
  -8   2   1         83.60         90.88         3.91 o                         
  -7   2   1         80.79         93.44         3.56 o                         
  -6   2   1         68.16         60.78         2.65 o                         
  -5   2   1        387.06        379.24         7.43 o                         
  -4   2   1        847.13        845.60        13.69 o                         
  -3   2   1          6.26          6.05         1.01 o                         
  -2   2   1         66.88         58.98         1.75 o                         
  -1   2   1        423.94        394.13         5.34 o                         
   0   2   1      26595.31      25672.20       434.39 o                         
   1   2   1        344.50        406.27         4.01 o                         
   2   2   1        937.21        869.48         8.89 o                         
   3   2   1         60.33         81.20         1.60 o                         
   4   2   1          0.64         10.40         1.05 o                         
   5   2   1        160.43        167.16         4.38 o                         
   6   2   1         22.37         27.04         1.51 o                         
   8   2   1        378.33        347.64         7.10 o                         
   9   2   1          4.89          5.70         1.58 o                         
  10   2   1         13.06         13.27         2.21 o                         
  11   2   1          1.78          0.21         1.68 o                         
  12   2   1         12.71         13.45         2.57 o                         
  13   2   1          7.14         10.35         4.38 o                         
 -13   3   1         34.94         41.02         4.39 o                         
 -12   3   1          2.06          0.14         1.79 o                         
 -11   3   1          2.13          0.05         1.50 o                         
 -10   3   1          7.63         10.71         2.06 o                         
  -9   3   1          0.49          1.09         1.68 o                         
  -8   3   1          2.38          4.68         1.88 o                         
  -7   3   1          6.86          5.30         3.55 o                         
  -6   3   1         35.00         34.07         1.85 o                         
  -5   3   1          3.38          4.17         0.84 o                         
  -4   3   1        769.43        833.63        23.20 o                         
  -3   3   1         58.66         65.60         1.93 o                         
  -2   3   1          8.52         18.02         0.85 o                         
  -1   3   1       1917.64       1959.83        17.95 o                         
   0   3   1         57.66         67.10         1.08 o                         
   1   3   1       1527.57       1508.59        19.74 o                         
   2   3   1         17.43         19.48         0.63 o                         
   3   3   1         49.82         52.43         1.21 o                         
   4   3   1        231.74        264.17         3.78 o                         
   5   3   1        469.00        468.55         6.17 o                         
   6   3   1          0.05          0.74         0.58 o                         
   7   3   1         85.80         77.13         6.13 o                         
   8   3   1         18.29         22.04         3.33 o                         
   9   3   1          2.53          1.96         1.31 o                         
  10   3   1         11.26          6.87         1.90 o                         
  11   3   1         12.40         13.03         2.41 o                         
  12   3   1         22.06         26.40         3.36 o                         
  13   3   1          3.95          5.50         2.45 o                         
 -13   4   1          2.66          3.74         2.15 o                         
 -12   4   1          1.09          1.36         1.85 o                         
 -11   4   1          0.43          0.60         1.71 o                         
 -10   4   1         70.72         76.62         6.28 o                         
  -9   4   1         13.28         20.88         3.18 o                         
  -8   4   1         12.04         12.60         2.50 o                         
  -7   4   1        167.71        167.56         6.28 o                         
  -6   4   1        158.15        167.59         4.25 o                         
  -5   4   1        375.56        412.19         6.28 o                         
  -4   4   1        392.72        402.34         7.24 o                         
  -3   4   1        247.18        274.40         3.65 o                         
  -2   4   1        154.32        140.41         3.95 o                         
  -1   4   1        294.52        304.37         3.73 o                         
   0   4   1        339.42        338.38         4.04 o                         
   1   4   1       2192.60       2239.03        20.63 o                         
   2   4   1          2.54          1.47         0.30 o                         
   3   4   1       1864.73       1965.32        18.21 o                         
   4   4   1          2.11          1.27         0.38 o                         
   5   4   1        129.39        133.57         2.49 o                         
   6   4   1         62.94         59.06         1.77 o                         
   7   4   1         56.96         56.12         2.95 o                         
   8   4   1         45.66         53.07         3.70 o                         
   9   4   1         46.19         47.93         4.35 o                         
  10   4   1         62.60         69.33         4.48 o                         
  11   4   1          0.43          2.11         1.77 o                         
  12   4   1          9.44         11.80         2.54 o                         
  13   4   1          0.38          0.06         2.05 o                         
 -12   5   1         11.72         14.84         2.97 o                         
 -11   5   1          7.63          7.45         2.90 o                         
 -10   5   1         60.38         74.23         5.95 o                         
  -9   5   1         43.89         52.47         4.68 o                         
  -8   5   1        259.76        271.52         9.00 o                         
  -7   5   1          0.99         -0.27         1.13 o                         
  -6   5   1        121.78        120.41         3.76 o                         
  -5   5   1         69.67         89.42         2.45 o                         
  -4   5   1         48.01         51.23         1.79 o                         
  -3   5   1          4.81          7.12         0.67 o                         
  -2   5   1        117.50        149.60         2.17 o                         
  -1   5   1       3823.37       3935.98        38.45 o                         
   0   5   1         27.13         19.34         0.81 o                         
   1   5   1       1214.00       1353.03        12.93 o                         
   2   5   1        103.34         93.13         1.53 o                         
   3   5   1        284.39        269.53         3.49 o                         
   4   5   1       1045.08       1087.20        12.75 o                         
   5   5   1          4.15          5.96         0.99 o                         
   6   5   1         13.58         16.47         1.57 o                         
   7   5   1          5.97         11.55         1.76 o                         
   8   5   1         51.09         50.19         3.43 o                         
   9   5   1         25.52         29.87         3.64 o                         
  10   5   1          0.49         -2.07         3.10 o                         
  11   5   1         35.89         37.82         3.68 o                         
  12   5   1          1.39          0.72         2.28 o                         
 -12   6   1          0.00         -2.47         2.47 o                         
 -11   6   1          6.24          3.62         7.35 o                         
 -10   6   1         18.33         14.52         3.10 o                         
  -9   6   1         29.38         29.96         3.85 o                         
  -8   6   1          2.52          4.04         1.94 o                         
  -7   6   1          0.22          1.69         1.31 o                         
  -6   6   1        173.64        172.03         4.80 o                         
  -5   6   1         17.24         14.72         1.33 o                         
  -4   6   1         88.58         88.21         3.24 o                         
  -3   6   1          1.07          4.24         0.70 o                         
  -2   6   1        677.61        696.39         7.71 o                         
  -1   6   1        157.80        155.78         2.47 o                         
   0   6   1          3.41          2.63         0.70 o                         
   1   6   1        398.89        431.12         5.80 o                         
   2   6   1         48.38         62.82         1.51 o                         
   3   6   1         61.68         72.38         2.38 o                         
   4   6   1        276.32        258.48         4.10 o                         
   5   6   1         44.80         52.05         2.24 o                         
   6   6   1          2.84          2.37         1.01 o                         
   7   6   1          3.24          4.05         2.05 o                         
   8   6   1          5.30          6.36         1.67 o                         
   9   6   1         82.89         83.64         7.10 o                         
  10   6   1         46.86         50.41         7.41 o                         
  11   6   1         11.09         14.69         4.07 o                         
  12   6   1         11.74         10.19         2.73 o                         
 -11   7   1          9.70          9.74         3.26 o                         
 -10   7   1          2.44          3.14         2.82 o                         
  -9   7   1         36.59         35.28         4.25 o                         
  -8   7   1          1.99         -0.49         1.40 o                         
  -7   7   1         12.98         11.11         1.87 o                         
  -6   7   1         74.58         73.09         3.43 o                         
  -5   7   1        147.72        129.27         3.40 o                         
  -4   7   1         54.48         54.67         1.78 o                         
  -3   7   1         60.41         62.58         1.87 o                         
  -2   7   1        136.86        135.00         2.34 o                         
  -1   7   1         11.62         15.82         0.98 o                         
   0   7   1          2.39          5.48         0.93 o                         
   1   7   1          3.45          2.75         0.84 o                         
   2   7   1         28.95         32.62         1.35 o                         
   3   7   1         54.19         55.42         1.54 o                         
   4   7   1          3.10          1.46         0.76 o                         
   5   7   1         49.31         49.27         2.40 o                         
   6   7   1         55.83         63.81         2.70 o                         
   7   7   1         38.89         39.47         2.45 o                         
   8   7   1          0.59          2.31         2.15 o                         
   9   7   1          0.98          2.72         2.14 o                         
  10   7   1          0.07         -1.96         1.96 o                         
  11   7   1          3.89          1.58         3.66 o                         
 -11   8   1          4.07          2.90         3.01 o                         
 -10   8   1          7.84          2.88         2.89 o                         
  -9   8   1          4.39          3.97         1.92 o                         
  -8   8   1          0.82         -0.08         1.53 o                         
  -7   8   1         47.53         43.49         4.64 o                         
  -6   8   1         37.22         36.55         2.83 o                         
  -5   8   1          1.72          2.33         1.61 o                         
  -4   8   1         79.82         88.90         2.26 o                         
  -3   8   1        198.00        214.89         3.89 o                         
  -2   8   1          0.93          1.35         0.61 o                         
  -1   8   1         49.47         41.19         1.56 o                         
   0   8   1          9.41          5.75         0.79 o                         
   1   8   1         38.68         36.13         1.53 o                         
   2   8   1          4.82          8.65         0.92 o                         
   3   8   1         34.70         27.91         1.40 o                         
   4   8   1          1.78          2.13         0.87 o                         
   5   8   1        111.98        117.13         3.47 o                         
   6   8   1         22.50         23.23         1.97 o                         
   7   8   1          0.40          0.59         1.20 o                         
   8   8   1          6.85          7.81         1.90 o                         
   9   8   1         15.74         16.83         2.61 o                         
  10   8   1          7.23          2.68         3.32 o                         
  11   8   1          0.10         -1.02         2.47 o                         
 -10   9   1         11.39         13.20         3.51 o                         
  -9   9   1          7.71          9.81         2.33 o                         
  -8   9   1        111.25        128.64         5.42 o                         
  -7   9   1         26.54         28.79         4.08 o                         
  -6   9   1        170.59        180.73         4.66 o                         
  -5   9   1         59.44         54.44         2.79 o                         
  -4   9   1         10.44          9.84         2.00 o                         
  -3   9   1          4.65          6.16         1.06 o                         
  -2   9   1         30.05         27.19         1.31 o                         
  -1   9   1         55.72         45.58         2.04 o                         
   0   9   1          0.31          0.91         0.69 o                         
   1   9   1        173.01        179.13         3.22 o                         
   2   9   1          1.77          0.04         0.67 o                         
   3   9   1          0.27          0.51         0.97 o                         
   4   9   1         19.91         14.26         1.32 o                         
   5   9   1         38.74         33.86         3.95 o                         
   6   9   1          8.12          7.84         2.55 o                         
   7   9   1         21.78         23.59         2.23 o                         
   8   9   1         44.44         47.53         3.06 o                         
   9   9   1          0.11          2.13         1.95 o                         
  10   9   1          9.27          6.70         2.41 o                         
  -9  10   1          0.34         -0.33         1.99 o                         
  -8  10   1          1.83         -0.19         1.77 o                         
  -7  10   1         12.66          9.57         1.80 o                         
  -6  10   1         26.19         30.42         2.88 o                         
  -5  10   1          0.83          2.36         1.32 o                         
  -4  10   1        187.83        176.76         4.65 o                         
  -3  10   1         54.53         56.95         2.53 o                         
  -2  10   1         35.87         29.55         2.51 o                         
  -1  10   1         14.65         14.25         1.18 o                         
   0  10   1         45.12         44.82         1.87 o                         
   1  10   1          1.05          0.47         0.75 o                         
   2  10   1         20.62         20.36         1.45 o                         
   3  10   1         20.53         17.48         2.38 o                         
   4  10   1         27.66         26.96         1.75 o                         
   5  10   1         10.34         12.24         1.78 o                         
   6  10   1          6.19          8.10         1.69 o                         
   7  10   1         31.45         32.72         2.62 o                         
   8  10   1          1.23          1.86         1.63 o                         
   9  10   1          3.72          6.13         2.33 o                         
  -8  11   1         17.76         20.74         2.97 o                         
  -7  11   1          0.04         -1.40         1.40 o                         
  -6  11   1         69.13         61.95         5.28 o                         
  -5  11   1         18.98         21.83         2.27 o                         
  -4  11   1         35.40         38.22         2.63 o                         
  -3  11   1          0.25          0.73         0.98 o                         
  -2  11   1          7.55          6.33         1.20 o                         
  -1  11   1         76.98         77.48         2.71 o                         
   0  11   1          5.38          4.48         0.97 o                         
   1  11   1         54.15         42.71         1.98 o                         
   2  11   1          6.46          3.62         1.85 o                         
   3  11   1         44.92         46.75         2.34 o                         
   4  11   1          2.60          4.73         1.56 o                         
   5  11   1         11.51          8.61         1.89 o                         
   6  11   1          0.09          0.39         1.36 o                         
   7  11   1          6.79          7.44         1.90 o                         
   8  11   1          9.29         11.60         2.20 o                         
  -7  12   1         14.46         13.35         2.26 o                         
  -6  12   1         10.48         11.22         2.37 o                         
  -5  12   1          0.00         -1.41         1.41 o                         
  -4  12   1         21.37         24.32         2.34 o                         
  -3  12   1          3.72          2.19         1.36 o                         
  -2  12   1         47.62         52.24         2.54 o                         
  -1  12   1         35.35         37.14         2.21 o                         
   0  12   1          0.02          0.22         0.92 o                         
   1  12   1          3.52          0.93         0.93 o                         
   2  12   1         47.25         45.75         2.40 o                         
   3  12   1          3.18          3.05         1.96 o                         
   4  12   1          7.08         10.39         1.84 o                         
   5  12   1          0.04         -1.33         1.33 o                         
   6  12   1          0.54         -1.47         1.47 o                         
   7  12   1          7.68          7.51         1.97 o                         
  -5  13   1          2.01          0.67         1.64 o                         
  -4  13   1          5.08          5.08         2.53 o                         
  -3  13   1         16.38         19.43         2.30 o                         
  -2  13   1          0.00         -0.69         1.23 o                         
  -1  13   1          4.72          2.38         1.32 o                         
   0  13   1         15.65         18.15         1.84 o                         
   1  13   1          2.56          2.07         1.26 o                         
   2  13   1          8.76          9.92         1.92 o                         
   3  13   1          6.62          5.87         1.48 o                         
   4  13   1         44.44         45.24         3.73 o                         
   5  13   1         52.38         60.51         4.64 o                         
  -2  14   1         30.08         43.27         3.48 o                         
  -1  14   1         13.10         12.26         1.96 o                         
   0  14   1          5.89          4.65         2.22 o                         
   1  14   1          6.21          5.81         2.15 o                         
   2  14   1          0.27         -1.42         1.63 o                         
 -12   0   2          0.03          2.13         2.20 o                         
 -10   0   2         43.35         42.51         4.12 o                         
  -8   0   2        152.70        156.04         6.23 o                         
  -6   0   2       1525.56       1564.60        30.08 o                         
  -4   0   2       2300.15       2257.21        68.47 o                         
  -2   0   2       1672.53       1615.45        32.38 o                         
   2   0   2       1397.60       1253.39        15.47 o                         
   4   0   2        186.38        202.84         4.01 o                         
   6   0   2         21.35         21.13         1.52 o                         
   8   0   2        841.01        818.73        18.47 o                         
  10   0   2        102.25        124.09         6.21 o                         
  12   0   2         45.80         47.11         5.10 o                         
 -13   1   2         10.86         14.04         2.57 o                         
 -12   1   2          0.12         -0.03         1.53 o                         
 -11   1   2          0.77          1.35         1.32 o                         
 -10   1   2         14.81         13.77         1.92 o                         
  -9   1   2         30.10         31.69         2.49 o                         
  -8   1   2         68.64         63.91         2.96 o                         
  -7   1   2        111.81        109.07         8.03 o                         
  -6   1   2         43.94         33.48         2.81 o                         
  -5   1   2        249.73        243.12         6.56 o                         
  -4   1   2         26.28         34.87         1.63 o                         
  -3   1   2        185.79        170.36         3.01 o                         
  -2   1   2         45.33         45.00         1.02 o                         
  -1   1   2       1599.05       1568.32        27.82 o                         
   0   1   2       1223.19       1262.87        22.78 o                         
   1   1   2        693.88        637.83         6.48 o                         
   2   1   2      23452.05      22522.30       203.07 o                         
   3   1   2       1151.53       1090.39        10.96 o                         
   4   1   2       1164.43       1182.41        12.47 o                         
   5   1   2        305.85        283.14         3.85 o                         
   6   1   2          3.72          3.38         0.61 o                         
   7   1   2        296.49        287.31         4.30 o                         
   8   1   2         43.91         30.25         2.25 o                         
   9   1   2          1.16          0.98         1.29 o                         
  10   1   2         17.55         12.39         1.89 o                         
  11   1   2          0.76          1.88         1.52 o                         
  12   1   2          4.41          8.46         4.93 o                         
  13   1   2          0.44          1.63         2.27 o                         
 -13   2   2          0.45          0.22         1.95 o                         
 -12   2   2          2.25         -0.97         1.36 o                         
 -11   2   2          2.43          1.32         1.44 o                         
 -10   2   2          5.21          1.94         1.29 o                         
  -9   2   2        154.47        162.06         4.77 o                         
  -8   2   2         47.29         43.80         3.07 o                         
  -7   2   2         73.88         74.16         3.95 o                         
  -6   2   2        237.90        252.47         5.93 o                         
  -5   2   2        110.58        117.18         3.41 o                         
  -4   2   2        560.09        598.92         8.88 o                         
  -3   2   2         71.18         48.23         2.98 o                         
  -2   2   2        178.13        152.74         3.76 o                         
  -1   2   2       6518.66       6757.07       119.80 o                         
   0   2   2         62.49         74.30         1.33 o                         
   1   2   2         20.83         20.91         0.69 o                         
   2   2   2       1113.75       1062.12        19.10 o                         
   3   2   2       4689.37       4690.72        45.45 o                         
   4   2   2       1052.56       1046.69        11.03 o                         
   5   2   2        117.36        146.51         2.91 o                         
   6   2   2        103.09         96.33         2.64 o                         
   7   2   2          2.00          1.95         0.80 o                         
   8   2   2         18.76         17.46         1.66 o                         
   9   2   2          0.76          0.62         1.55 o                         
  10   2   2          3.61          2.79         1.48 o                         
  11   2   2          1.48         -0.18         2.00 o                         
  12   2   2          2.94          0.66         1.84 o                         
  13   2   2          4.38         10.28         2.72 o                         
 -13   3   2         33.78         42.02         4.32 o                         
 -12   3   2         24.67         23.67         3.17 o                         
 -11   3   2          1.25          2.17         1.71 o                         
 -10   3   2          2.25          2.34         1.46 o                         
  -9   3   2        190.65        199.57         7.68 o                         
  -8   3   2         18.07         19.47         2.84 o                         
  -7   3   2         32.71         30.80         3.03 o                         
  -6   3   2         29.26         21.96         3.82 o                         
  -5   3   2         83.92        104.51         4.06 o                         
  -4   3   2         27.28         28.72         2.22 o                         
  -3   3   2        396.04        429.34         7.71 o                         
  -2   3   2        516.66        521.44         9.57 o                         
  -1   3   2       5442.14       5593.58        55.40 o                         
   0   3   2       8101.24       8254.11        80.84 o                         
   1   3   2        162.75        193.64         2.49 o                         
   2   3   2        720.85        699.35         8.27 o                         
   3   3   2         88.51         88.31         2.88 o                         
   4   3   2        810.37        850.16        15.55 o                         
   5   3   2        784.45        851.80        11.42 o                         
   6   3   2          0.19          1.29         0.57 o                         
   7   3   2         13.35         11.84         1.11 o                         
   8   3   2          3.98          1.89         1.11 o                         
   9   3   2         86.30         92.99         6.62 o                         
  10   3   2          1.68          0.65         1.61 o                         
  11   3   2          7.34          4.88         1.89 o                         
  12   3   2          1.24          4.40         2.13 o                         
  13   3   2         16.11         18.69         3.24 o                         
 -13   4   2         15.80         12.99         3.03 o                         
 -12   4   2         17.73         21.24         3.14 o                         
 -11   4   2          4.31          6.89         2.25 o                         
 -10   4   2          5.24          4.58         2.32 o                         
  -9   4   2         31.89         27.70         4.10 o                         
  -8   4   2          3.44          8.40         2.47 o                         
  -7   4   2        269.03        249.86         7.99 o                         
  -6   4   2        156.60        176.08         6.12 o                         
  -5   4   2        116.83        108.38         3.48 o                         
  -4   4   2         13.27         17.50         1.55 o                         
  -3   4   2        327.03        315.71         5.15 o                         
  -2   4   2         63.19         57.07         1.42 o                         
  -1   4   2          2.52         13.94         0.80 o                         
   0   4   2        312.22        316.89         4.26 o                         
   1   4   2        197.82        217.53         3.17 o                         
   2   4   2        149.86        132.80         2.23 o                         
   3   4   2        859.71        929.91         9.09 o                         
   4   4   2        415.50        397.43         4.82 o                         
   5   4   2          4.40          4.79         0.70 o                         
   6   4   2          6.24          4.91         1.24 o                         
   7   4   2         11.53         16.43         1.51 o                         
   8   4   2        182.78        185.09         5.24 o                         
   9   4   2         51.19         56.35         5.85 o                         
  10   4   2         35.07         45.09         4.49 o                         
  11   4   2         17.79         22.60         2.99 o                         
  12   4   2         33.54         37.54         4.19 o                         
 -12   5   2         28.14         22.57         3.34 o                         
 -11   5   2          5.66          6.61         4.51 o                         
 -10   5   2         45.19         38.22         4.43 o                         
  -9   5   2          0.33         -0.56         1.78 o                         
  -8   5   2        307.49        280.80        17.79 o                         
  -7   5   2         58.52         62.70         4.60 o                         
  -6   5   2        372.48        358.19         7.31 o                         
  -5   5   2       1626.60       1548.88        23.66 o                         
  -4   5   2         31.77         36.02         1.86 o                         
  -3   5   2         19.15         14.34         1.05 o                         
  -2   5   2          0.58          3.61         0.43 o                         
  -1   5   2        307.91        353.82         3.98 o                         
   0   5   2         20.82         19.05         0.88 o                         
   1   5   2         72.08         98.82         1.78 o                         
   2   5   2       1377.89       1489.18        15.40 o                         
   3   5   2        612.99        631.64         6.54 o                         
   4   5   2        571.81        609.21         7.01 o                         
   5   5   2        135.88        143.59         2.65 o                         
   6   5   2         59.82         60.95         2.33 o                         
   7   5   2         37.71         46.07         2.35 o                         
   8   5   2         22.95         24.89         2.57 o                         
   9   5   2         52.57         49.18         5.16 o                         
  10   5   2          4.69          8.83         2.07 o                         
  11   5   2         40.90         47.40         4.09 o                         
  12   5   2          2.91          1.75         3.12 o                         
 -12   6   2          2.49          1.10         2.45 o                         
 -11   6   2          0.03          1.55         2.39 o                         
 -10   6   2         15.52         18.63         3.46 o                         
  -9   6   2         80.16         71.83         5.64 o                         
  -8   6   2          0.31          4.86         2.12 o                         
  -7   6   2        219.48        242.45        13.49 o                         
  -6   6   2        214.11        236.18         9.40 o                         
  -5   6   2        144.68        151.78         3.59 o                         
  -4   6   2          3.56          6.10         0.98 o                         
  -3   6   2         30.98         31.38         1.24 o                         
  -2   6   2          8.57         10.07         0.68 o                         
  -1   6   2        119.33        124.04         1.99 o                         
   0   6   2          0.00          0.17         0.36 o                         
   1   6   2        245.34        248.51         3.20 o                         
   2   6   2        306.22        324.96         3.89 o                         
   3   6   2        240.91        230.36         2.99 o                         
   4   6   2         27.36         32.79         1.54 o                         
   5   6   2          9.70          5.14         0.84 o                         
   6   6   2         33.87         37.73         2.13 o                         
   7   6   2         24.67         27.75         1.99 o                         
   8   6   2         43.70         47.78         3.22 o                         
   9   6   2          7.34          8.38         1.91 o                         
  10   6   2          8.12          6.21         1.87 o                         
  11   6   2         16.95         10.64         2.53 o                         
  12   6   2          3.25          0.08         2.34 o                         
 -11   7   2         19.71         19.75         3.88 o                         
 -10   7   2         36.08         30.59         4.34 o                         
  -9   7   2         12.00         13.89         3.90 o                         
  -8   7   2         34.89         35.77         4.05 o                         
  -7   7   2          0.03         -1.06         1.25 o                         
  -6   7   2        138.29        140.52         7.06 o                         
  -5   7   2          0.44         -0.82         0.82 o                         
  -4   7   2         38.97         38.05         2.02 o                         
  -3   7   2         10.20          8.81         0.91 o                         
  -2   7   2        120.94        138.18         2.90 o                         
  -1   7   2          5.23          8.28         0.78 o                         
   0   7   2        424.06        428.71         6.74 o                         
   1   7   2         29.78         37.64         1.57 o                         
   2   7   2         10.71         13.43         1.23 o                         
   3   7   2          0.02          1.33         0.65 o                         
   4   7   2         65.72         64.10         2.04 o                         
   5   7   2         14.54         13.16         1.15 o                         
   6   7   2          0.37          0.38         0.97 o                         
   7   7   2         26.19         31.08         2.17 o                         
   8   7   2          4.09          7.30         1.49 o                         
   9   7   2          3.46          5.43         2.01 o                         
  10   7   2          1.81          2.14         1.85 o                         
  11   7   2          1.26          0.98         2.06 o                         
 -11   8   2          0.56         -0.21         4.26 o                         
 -10   8   2          7.66          7.93         3.28 o                         
  -9   8   2         16.04         17.59         3.44 o                         
  -8   8   2          8.81         11.46         2.62 o                         
  -7   8   2          1.33          2.72         1.53 o                         
  -6   8   2         68.12         75.56         3.61 o                         
  -5   8   2         36.99         39.06         2.25 o                         
  -4   8   2        364.87        353.96         6.45 o                         
  -3   8   2        206.73        214.49         3.84 o                         
  -2   8   2        126.33        116.20         2.72 o                         
  -1   8   2        180.30        156.25         2.76 o                         
   0   8   2         81.98         77.08         1.95 o                         
   1   8   2         74.63         66.89         1.86 o                         
   2   8   2          4.26          4.22         0.80 o                         
   3   8   2         18.08         15.73         1.08 o                         
   4   8   2         52.69         54.13         2.11 o                         
   5   8   2         11.20         14.68         1.32 o                         
   6   8   2         47.90         43.24         2.55 o                         
   7   8   2         15.98         13.72         2.68 o                         
   8   8   2         54.85         52.80         3.04 o                         
   9   8   2          3.34          2.62         1.86 o                         
  10   8   2          0.16         -0.03         1.89 o                         
  11   8   2          0.11          0.99         2.13 o                         
 -10   9   2          0.70          0.16         2.47 o                         
  -9   9   2          2.12         -1.73         1.73 o                         
  -8   9   2          1.29          4.25         1.79 o                         
  -7   9   2         75.96         66.97         3.90 o                         
  -6   9   2        132.78        140.32         4.98 o                         
  -5   9   2        188.23        178.05         4.54 o                         
  -4   9   2         50.27         49.80         4.27 o                         
  -3   9   2        181.98        174.57         3.54 o                         
  -2   9   2          6.16          7.73         1.06 o                         
  -1   9   2          0.03         -0.22         0.64 o                         
   0   9   2        128.73        123.13         2.60 o                         
   1   9   2          5.38          9.63         1.00 o                         
   2   9   2         22.34         18.75         1.25 o                         
   3   9   2         80.57         87.63         2.17 o                         
   4   9   2        117.03        112.14         2.93 o                         
   5   9   2        134.06        130.21         3.14 o                         
   6   9   2          8.64          7.84         1.83 o                         
   7   9   2         52.78         48.22         2.93 o                         
   8   9   2          6.53          8.46         1.79 o                         
   9   9   2         57.35         68.89         6.74 o                         
  10   9   2          0.94          2.57         2.52 o                         
  -9  10   2          4.12          4.44         2.55 o                         
  -8  10   2          0.69         -1.72         1.72 o                         
  -7  10   2          3.82          3.54         1.87 o                         
  -6  10   2         19.93         20.82         2.11 o                         
  -5  10   2         47.39         47.86         2.83 o                         
  -4  10   2         40.83         36.13         2.42 o                         
  -3  10   2         97.52         96.18         3.08 o                         
  -2  10   2         47.11         40.02         2.02 o                         
  -1  10   2         22.84         24.53         1.35 o                         
   0  10   2         24.21         20.76         1.34 o                         
   1  10   2          3.92          3.95         0.88 o                         
   2  10   2        114.11        108.32         2.58 o                         
   3  10   2         18.50         13.72         1.42 o                         
   4  10   2          1.73          0.32         0.99 o                         
   5  10   2        191.81        188.19         4.92 o                         
   6  10   2         84.15         70.39         3.59 o                         
   7  10   2         11.37         14.23         2.98 o                         
   8  10   2         25.86         28.90         2.71 o                         
   9  10   2         24.46         26.92         3.29 o                         
  -8  11   2          0.52          1.90         2.05 o                         
  -7  11   2          1.76         -0.86         1.60 o                         
  -6  11   2          2.70          0.90         1.31 o                         
  -5  11   2         58.50         51.66         3.06 o                         
  -4  11   2          6.17          7.42         1.63 o                         
  -3  11   2         10.96         11.27         2.77 o                         
  -2  11   2          5.86          5.26         1.22 o                         
  -1  11   2          3.54          1.05         1.35 o                         
   0  11   2         77.65         78.25         2.35 o                         
   1  11   2         47.81         43.77         1.94 o                         
   2  11   2         74.45         76.71         2.37 o                         
   3  11   2          0.75          1.51         1.09 o                         
   4  11   2          0.11         -0.31         1.01 o                         
   5  11   2          0.97         -1.20         1.20 o                         
   6  11   2          0.47          0.06         1.44 o                         
   7  11   2          8.31          5.14         2.14 o                         
   8  11   2          3.77          1.36         1.85 o                         
  -7  12   2          3.24          2.45         1.70 o                         
  -6  12   2          1.22          0.17         1.55 o                         
  -5  12   2         16.29         14.00         2.03 o                         
  -4  12   2         12.79         13.75         1.94 o                         
  -3  12   2         29.09         33.51         2.87 o                         
  -2  12   2          0.17          1.43         1.27 o                         
  -1  12   2         15.40         16.50         1.93 o                         
   0  12   2         49.85         51.53         2.51 o                         
   1  12   2          0.21          1.27         0.96 o                         
   2  12   2         10.40         10.61         1.88 o                         
   3  12   2          0.90         -0.14         1.17 o                         
   4  12   2          2.61          1.28         1.24 o                         
   5  12   2          3.75          5.23         2.63 o                         
   6  12   2          0.86         -2.01         2.01 o                         
   7  12   2          3.50          8.97         3.23 o                         
  -5  13   2          1.65          0.52         1.70 o                         
  -4  13   2          0.24         -0.40         1.50 o                         
  -3  13   2          8.05         15.40         2.16 o                         
  -2  13   2          2.32         -1.22         2.30 o                         
  -1  13   2          4.30          5.11         1.54 o                         
   0  13   2          2.16          0.68         1.35 o                         
   1  13   2          0.13         -0.89         1.29 o                         
   2  13   2          8.14          6.13         1.55 o                         
   3  13   2          2.79          3.78         1.67 o                         
   4  13   2          2.96         -0.64         1.69 o                         
   5  13   2         19.63         24.86         5.43 o                         
  -2  14   2         39.90         40.33         4.29 o                         
  -1  14   2          8.78         10.73         1.90 o                         
   0  14   2         26.82         32.05         2.52 o                         
   1  14   2          3.10          0.71         1.87 o                         
 -13   0   3         24.35         28.18         8.85 o                         
 -11   0   3          2.66          2.38         2.07 o                         
  -9   0   3        597.77        559.43        14.44 o                         
  -7   0   3         49.05         52.97         3.80 o                         
  -5   0   3        315.42        303.61        10.34 o                         
  -3   0   3        907.99        909.49        17.30 o                         
  -1   0   3       2429.03       2307.19        58.58 o                         
   1   0   3      17245.87      17419.85       297.86 o                         
   3   0   3       4830.65       4622.73        55.32 o                         
   5   0   3        749.26        812.29        12.93 o                         
   7   0   3          8.50          6.88         1.26 o                         
   9   0   3         41.82         50.06         4.27 o                         
  11   0   3         85.87         96.53         6.30 o                         
  13   0   3          2.51         -0.17         3.87 o                         
 -13   1   3         15.47         18.12         2.66 o                         
 -12   1   3          4.55          5.47         1.73 o                         
 -11   1   3         21.20         22.54         2.66 o                         
 -10   1   3         23.20         20.34         2.16 o                         
  -9   1   3        269.44        260.02         6.22 o                         
  -8   1   3          3.36          4.07         1.20 o                         
  -7   1   3         23.88         24.46         3.22 o                         
  -6   1   3        105.76        112.56         3.57 o                         
  -5   1   3        397.26        398.48         6.62 o                         
  -4   1   3       1886.96       1961.22        22.70 o                         
  -3   1   3       1294.48       1228.36        16.10 o                         
  -2   1   3        145.24        144.40         2.53 o                         
  -1   1   3      18066.13      17799.95       312.29 o                         
   0   1   3       4625.29       4398.29        63.02 o                         
   1   1   3        538.87        560.88         5.95 o                         
   2   1   3       5582.42       5326.24        52.44 o                         
   3   1   3       1822.43       1842.95        18.50 o                         
   4   1   3       1326.75       1291.81        14.77 o                         
   5   1   3        393.69        372.98         4.83 o                         
   6   1   3         58.25         44.53         1.55 o                         
   7   1   3          0.22          0.77         0.66 o                         
   8   1   3         12.83         13.49         1.19 o                         
   9   1   3         23.32         20.38         2.14 o                         
  10   1   3          1.31         -1.04         1.04 o                         
  11   1   3         12.19         14.51         2.57 o                         
  12   1   3          1.04          0.40         1.71 o                         
  13   1   3          2.79          2.09         2.32 o                         
 -13   2   3          2.89          1.08         2.02 o                         
 -12   2   3          3.39          2.55         1.99 o                         
 -11   2   3          1.48          2.06         1.46 o                         
 -10   2   3          0.19         -0.08         1.24 o                         
  -9   2   3          0.06          4.70         1.62 o                         
  -8   2   3         86.04         97.35         4.25 o                         
  -7   2   3         96.06        106.35         5.15 o                         
  -6   2   3        926.63        931.34        19.28 o                         
  -5   2   3        111.57        112.58         3.33 o                         
  -4   2   3        497.61        497.72         7.44 o                         
  -2   2   3        132.85        125.25         2.63 o                         
  -1   2   3      24473.51      24820.95       356.21 o                         
   0   2   3       2135.06       2159.76        21.40 o                         
   1   2   3       1858.74       1961.46        21.26 o                         
   2   2   3         37.44         50.90         2.41 o                         
   3   2   3        118.14        135.30         2.20 o                         
   4   2   3        278.62        269.77         3.12 o                         
   5   2   3         20.67         31.61         1.32 o                         
   6   2   3         13.65         13.40         1.06 o                         
   7   2   3        289.81        274.47         4.63 o                         
   8   2   3        527.58        515.03         7.58 o                         
   9   2   3          3.39          3.66         1.41 o                         
  10   2   3         16.18         16.87         2.43 o                         
  11   2   3         19.95         14.85         2.56 o                         
  12   2   3         23.95         21.84         3.56 o                         
  13   2   3          0.03         -0.14         1.95 o                         
 -13   3   3          2.25          4.88         2.60 o                         
 -12   3   3         12.68         10.84         2.49 o                         
 -11   3   3          4.45          7.00         2.13 o                         
 -10   3   3          1.67         -1.18         1.42 o                         
  -9   3   3        106.14        106.60         4.49 o                         
  -8   3   3          1.24          2.49         1.41 o                         
  -7   3   3         10.13         11.22         1.61 o                         
  -6   3   3          8.82          2.09         2.21 o                         
  -5   3   3        449.47        429.19        10.33 o                         
  -4   3   3        171.67        168.42         8.40 o                         
  -3   3   3          0.14          2.51         0.63 o                         
  -2   3   3       1192.00       1214.26        18.29 o                         
  -1   3   3        199.17        217.39         2.93 o                         
   0   3   3       4798.27       4727.75        78.67 o                         
   1   3   3       1024.71       1016.36        11.40 o                         
   2   3   3        358.80        390.02         4.88 o                         
   3   3   3        508.27        503.28         9.20 o                         
   4   3   3        555.09        569.99         6.52 o                         
   5   3   3         45.41         46.59         1.25 o                         
   6   3   3        124.79        112.75         2.74 o                         
   7   3   3        493.58        504.44         7.19 o                         
   8   3   3        209.61        204.04         3.75 o                         
   9   3   3          7.71          6.62         1.64 o                         
  10   3   3          0.79         -0.99         1.41 o                         
  11   3   3          1.70         -2.13         3.31 o                         
  12   3   3          1.45          0.95         1.99 o                         
  13   3   3          0.00          0.93         2.28 o                         
 -13   4   3          8.21          4.83         2.33 o                         
 -12   4   3          1.47         -1.47         1.93 o                         
 -11   4   3         24.78         25.27         3.82 o                         
 -10   4   3          2.17         -1.02         1.60 o                         
  -9   4   3         48.25         42.78         5.10 o                         
  -8   4   3        280.72        255.97         8.53 o                         
  -7   4   3          9.04         11.47         2.18 o                         
  -6   4   3         18.81         15.72         2.27 o                         
  -5   4   3          8.95          6.19         1.41 o                         
  -4   4   3        225.03        206.62         4.71 o                         
  -3   4   3        253.08        254.20         4.38 o                         
  -2   4   3         67.22         60.83         1.98 o                         
  -1   4   3       7024.78       6979.28        69.05 o                         
   0   4   3        418.23        390.78         4.58 o                         
   1   4   3         99.00        105.10         1.78 o                         
   2   4   3         12.42         17.28         0.75 o                         
   3   4   3        203.67        225.16         2.97 o                         
   4   4   3         57.14         58.69         1.28 o                         
   5   4   3          7.91          9.12         0.76 o                         
   6   4   3         37.07         41.84         1.84 o                         
   7   4   3         17.25         22.97         1.75 o                         
   8   4   3         67.60         73.83         2.81 o                         
   9   4   3          7.16          7.82         1.42 o                         
  10   4   3         18.96         21.49         2.71 o                         
  11   4   3         22.33         30.71         3.35 o                         
  12   4   3          2.86          1.34         2.24 o                         
 -12   5   3          2.23          2.49         2.01 o                         
 -11   5   3          4.40          9.23         6.53 o                         
 -10   5   3          1.68          3.49         2.34 o                         
  -9   5   3          7.66          7.28         2.35 o                         
  -8   5   3        178.58        168.39         6.85 o                         
  -7   5   3        180.46        192.78        10.05 o                         
  -6   5   3          4.71          8.43         5.40 o                         
  -5   5   3         24.15         33.56         2.06 o                         
  -4   5   3        103.03         96.91         2.65 o                         
  -3   5   3         65.90         61.66         2.23 o                         
  -2   5   3         25.06         21.43         1.20 o                         
  -1   5   3        254.59        237.13         2.87 o                         
   0   5   3        699.07        719.15         7.29 o                         
   1   5   3        563.96        550.24         5.82 o                         
   2   5   3        435.24        447.08         4.92 o                         
   3   5   3         70.15         77.51         1.50 o                         
   4   5   3        119.11        113.20         1.85 o                         
   5   5   3         25.23         28.04         1.50 o                         
   6   5   3          0.04         -0.40         0.85 o                         
   7   5   3        299.66        306.29         5.89 o                         
   8   5   3          0.02          2.40         1.14 o                         
   9   5   3        112.82         96.81         4.20 o                         
  10   5   3          8.09          4.72         2.18 o                         
  11   5   3          0.06          1.99         2.85 o                         
  12   5   3         55.57         52.99         4.55 o                         
 -12   6   3          0.84          0.41         2.66 o                         
 -11   6   3          0.87          1.09         2.91 o                         
 -10   6   3          0.99          0.30         4.75 o                         
  -9   6   3         24.51         22.36         3.41 o                         
  -8   6   3         37.10         42.02         4.20 o                         
  -7   6   3         23.94         23.31         3.05 o                         
  -6   6   3        358.37        342.06         7.30 o                         
  -5   6   3          0.85          1.16         1.15 o                         
  -4   6   3         13.74         14.28         1.84 o                         
  -3   6   3          0.05          0.49         0.63 o                         
  -2   6   3         63.60         58.64         1.29 o                         
  -1   6   3       1132.90       1066.44        10.53 o                         
   0   6   3        174.52        217.83         2.90 o                         
   1   6   3         33.04         37.28         1.24 o                         
   2   6   3        124.02        133.08         2.39 o                         
   3   6   3         46.69         39.28         1.19 o                         
   4   6   3        371.11        368.93         4.78 o                         
   5   6   3          9.13          9.43         1.03 o                         
   6   6   3          1.59          1.98         1.06 o                         
   7   6   3         45.29         48.43         3.66 o                         
   8   6   3         12.24         10.92         1.54 o                         
   9   6   3         11.09         10.86         2.05 o                         
  10   6   3         16.28         15.57         2.36 o                         
  11   6   3          0.23          2.25         1.61 o                         
  12   6   3          0.32         -1.83         1.83 o                         
 -11   7   3          2.28         -0.32         2.21 o                         
 -10   7   3          8.83          3.59         4.91 o                         
  -9   7   3          0.04          1.07         1.86 o                         
  -8   7   3        139.77        139.53         6.68 o                         
  -7   7   3        134.08        129.26         6.06 o                         
  -6   7   3         59.96         57.94         3.96 o                         
  -5   7   3        688.99        678.80        12.20 o                         
  -4   7   3         80.42         81.85         2.67 o                         
  -3   7   3         40.17         50.57         1.53 o                         
  -2   7   3         68.94         66.30         1.74 o                         
  -1   7   3         13.12         16.92         0.88 o                         
   0   7   3         13.15         18.75         0.97 o                         
   1   7   3        444.83        416.89         5.94 o                         
   2   7   3         48.44         47.60         1.66 o                         
   3   7   3         26.68         26.77         1.29 o                         
   4   7   3         45.18         51.14         1.58 o                         
   5   7   3          2.10         -0.05         0.76 o                         
   6   7   3          6.93          7.82         1.36 o                         
   7   7   3         31.90         28.24         2.10 o                         
   8   7   3         19.08         16.78         1.88 o                         
   9   7   3         31.78         33.05         2.63 o                         
  10   7   3          0.00          2.30         2.07 o                         
  11   7   3          8.27          7.82         2.04 o                         
 -11   8   3          5.48          8.93         3.30 o                         
 -10   8   3          3.19          1.39         5.27 o                         
  -9   8   3         15.70         19.94         3.71 o                         
  -8   8   3          1.23         -1.93         1.93 o                         
  -7   8   3          3.02          3.60         1.76 o                         
  -6   8   3          0.04          0.47         1.33 o                         
  -5   8   3        216.99        217.29         5.79 o                         
  -4   8   3        246.14        236.20         4.94 o                         
  -3   8   3        461.01        448.17         6.34 o                         
  -2   8   3         21.75         18.47         1.54 o                         
  -1   8   3         77.57         91.55         2.02 o                         
   0   8   3         50.46         54.17         1.69 o                         
   1   8   3          3.05          7.23         1.44 o                         
   2   8   3         48.10         41.29         1.75 o                         
   3   8   3         66.97         65.46         1.98 o                         
   4   8   3          9.18          9.96         0.89 o                         
   5   8   3        147.36        146.51         3.29 o                         
   6   8   3         58.79         55.47         2.98 o                         
   7   8   3          0.68          2.54         1.31 o                         
   8   8   3          8.44         10.89         1.74 o                         
   9   8   3         12.68         13.33         2.00 o                         
  10   8   3          1.11         -0.61         2.15 o                         
  11   8   3          1.12          4.24         2.36 o                         
 -10   9   3          3.29          2.86         2.85 o                         
  -9   9   3         14.26         15.34         3.43 o                         
  -8   9   3         24.61         30.31         4.11 o                         
  -7   9   3          0.35         -0.12         1.43 o                         
  -6   9   3         17.55         18.22         2.28 o                         
  -5   9   3        213.09        209.22         4.90 o                         
  -4   9   3          8.17          5.54         1.29 o                         
  -3   9   3        313.10        288.67         4.77 o                         
  -2   9   3        173.11        159.89         3.37 o                         
  -1   9   3          1.62          0.60         0.62 o                         
   0   9   3          5.96          6.44         0.86 o                         
   1   9   3         53.00         56.84         2.12 o                         
   2   9   3          0.20         -0.11         0.70 o                         
   3   9   3          2.16          2.86         0.81 o                         
   4   9   3         11.13         15.06         1.39 o                         
   5   9   3          3.03          3.93         1.16 o                         
   6   9   3         11.32         10.03         1.64 o                         
   7   9   3         17.12         15.44         1.96 o                         
   8   9   3          5.92          4.69         1.63 o                         
   9   9   3          1.52         -0.45         1.63 o                         
  10   9   3          5.09          8.47         2.85 o                         
  -9  10   3         27.78         24.77         3.51 o                         
  -8  10   3          1.71          3.41         3.17 o                         
  -7  10   3         14.59         19.85         2.55 o                         
  -6  10   3         21.84         22.39         2.65 o                         
  -5  10   3          1.10         -0.26         1.22 o                         
  -4  10   3          9.14          8.13         1.54 o                         
  -3  10   3          1.17          0.21         1.13 o                         
  -2  10   3        136.97        123.92         3.09 o                         
  -1  10   3         13.85         15.18         1.71 o                         
   0  10   3         34.90         29.15         1.52 o                         
   1  10   3         28.78         26.92         1.51 o                         
   2  10   3          4.08          2.24         0.86 o                         
   3  10   3         61.28         58.74         2.14 o                         
   4  10   3         94.31         85.36         2.81 o                         
   5  10   3         24.01         22.32         1.89 o                         
   6  10   3          2.85          6.65         1.60 o                         
   7  10   3         31.07         28.71         2.54 o                         
   8  10   3         18.84         14.27         2.14 o                         
   9  10   3          0.02         -0.90         1.92 o                         
  -8  11   3         30.30         35.19         3.60 o                         
  -7  11   3         12.79         12.71         2.47 o                         
  -6  11   3         14.86         14.40         1.92 o                         
  -5  11   3          2.04          0.68         1.32 o                         
  -4  11   3         12.30         12.13         1.80 o                         
  -3  11   3         13.28         10.35         1.70 o                         
  -2  11   3         10.65          9.80         1.28 o                         
  -1  11   3          0.19          0.09         0.97 o                         
   0  11   3         38.99         32.14         1.88 o                         
   1  11   3          0.01          1.12         0.86 o                         
   2  11   3          0.30          0.20         0.86 o                         
   3  11   3          0.84          1.95         1.08 o                         
   4  11   3          0.30         -1.05         1.05 o                         
   5  11   3          0.08          0.27         1.43 o                         
   6  11   3          0.02          0.88         2.10 o                         
   7  11   3          9.38          9.55         3.58 o                         
   8  11   3          1.35          4.28         2.15 o                         
  -7  12   3          6.41          5.82         2.22 o                         
  -6  12   3          3.21          0.59         1.57 o                         
  -5  12   3          9.33          8.79         1.83 o                         
  -4  12   3          6.90          4.07         1.56 o                         
  -3  12   3         48.76         49.42         3.01 o                         
  -2  12   3          9.58          6.55         1.31 o                         
  -1  12   3          2.51          2.02         1.36 o                         
   0  12   3          9.78          7.59         1.47 o                         
   1  12   3          0.57          2.40         1.32 o                         
   2  12   3          0.63         -0.16         0.99 o                         
   3  12   3         10.33         11.11         1.70 o                         
   4  12   3          1.87          0.88         1.35 o                         
   5  12   3         27.10         27.91         2.90 o                         
   6  12   3         31.91         36.15         3.23 o                         
  -5  13   3         11.36         15.92         5.09 o                         
  -4  13   3          1.91          2.17         3.22 o                         
  -3  13   3          0.00          0.04         1.58 o                         
  -2  13   3         17.41         20.89         2.66 o                         
  -1  13   3         24.75         27.75         2.27 o                         
   0  13   3         15.26         20.61         2.23 o                         
   1  13   3          0.87          0.48         2.13 o                         
   2  13   3         34.23         32.84         2.92 o                         
   3  13   3          8.15          6.63         1.66 o                         
   4  13   3         10.29          9.19         4.08 o                         
   5  13   3         16.10         22.00         2.87 o                         
  -1  14   3         22.55         25.36         3.61 o                         
   0  14   3          5.06          5.75         1.74 o                         
   1  14   3          2.62          1.91         1.94 o                         
 -12   0   4         22.85         27.97         4.18 o                         
 -10   0   4          6.59          9.53         2.32 o                         
  -8   0   4         66.73         63.89         4.16 o                         
  -6   0   4         50.84         64.26         3.09 o                         
  -4   0   4          9.31         19.75         2.56 o                         
  -2   0   4       3021.00       3058.50        54.18 o                         
   0   0   4          6.27         -0.31         0.31 o                         
   2   0   4         61.40         61.82         1.79 o                         
   4   0   4       5890.26       6175.59        74.28 o                         
   6   0   4       1068.52       1111.44        17.53 o                         
   8   0   4        459.03        443.62         8.93 o                         
  10   0   4          1.13          0.72         1.56 o                         
  12   0   4         15.07         13.41         4.58 o                         
 -13   1   4          3.32          4.09         1.91 o                         
 -12   1   4         17.43         21.20         2.70 o                         
 -11   1   4          3.98          6.55         1.73 o                         
 -10   1   4         25.70         25.07         2.38 o                         
  -9   1   4         32.56         40.82         2.87 o                         
  -8   1   4         41.67         37.49         3.29 o                         
  -7   1   4         81.57         81.05         3.29 o                         
  -6   1   4          0.04          7.41         2.68 o                         
  -5   1   4        254.12        228.83         6.32 o                         
  -4   1   4         84.57         89.36         2.00 o                         
  -3   1   4         33.81         52.80         2.39 o                         
  -2   1   4       1966.57       2000.98        25.40 o                         
  -1   1   4       2492.18       2514.78        49.91 o                         
   0   1   4        782.05        773.44        14.58 o                         
   1   1   4        704.74        775.80         8.19 o                         
   2   1   4       5229.97       5240.89        44.31 o                         
   3   1   4        430.50        413.26         4.95 o                         
   4   1   4        157.84        191.39         2.37 o                         
   5   1   4       1306.67       1184.24        11.43 o                         
   6   1   4         17.81         11.85         1.04 o                         
   7   1   4        271.92        238.87         3.94 o                         
   8   1   4         13.69         15.94         1.46 o                         
   9   1   4          0.31          0.72         0.85 o                         
  10   1   4         11.92         11.37         2.11 o                         
  11   1   4          0.02          2.44         1.87 o                         
  12   1   4         31.56         28.07         3.45 o                         
  13   1   4          0.03         -1.68         1.98 o                         
 -13   2   4         31.63         35.61         3.42 o                         
 -12   2   4          0.46          0.09         1.38 o                         
 -11   2   4         12.51         14.35         2.51 o                         
 -10   2   4         86.81         96.31         3.93 o                         
  -9   2   4        121.31        125.96         7.12 o                         
  -8   2   4        417.67        417.39         9.28 o                         
  -7   2   4         79.35         77.47         3.92 o                         
  -6   2   4        660.96        633.32         9.99 o                         
  -5   2   4          0.07          3.37         0.64 o                         
  -4   2   4         15.00         16.86         1.62 o                         
  -3   2   4        399.70        396.06         5.93 o                         
  -2   2   4        473.46        495.88         8.52 o                         
  -1   2   4       1916.09       2075.49        30.60 o                         
   0   2   4        685.26        703.14         8.18 o                         
   1   2   4          5.18         15.66         0.69 o                         
   2   2   4          5.57          9.68         0.81 o                         
   3   2   4        854.46        863.35         8.49 o                         
   4   2   4       2801.80       2738.65        25.38 o                         
   5   2   4         49.83         65.31         1.19 o                         
   6   2   4        115.80        107.75         2.32 o                         
   7   2   4          1.29          2.88         0.85 o                         
   8   2   4         48.65         44.36         1.92 o                         
   9   2   4          0.93          0.44         0.85 o                         
  10   2   4          0.07         -1.13         1.27 o                         
  11   2   4         69.90         84.91         5.18 o                         
  12   2   4          0.46          0.19         1.95 o                         
  13   2   4          0.13          2.12         2.17 o                         
 -13   3   4         22.31         32.05         3.94 o                         
 -12   3   4          0.98          3.78         2.10 o                         
 -11   3   4         62.06         60.01         4.30 o                         
 -10   3   4          0.06         -0.02         1.48 o                         
  -9   3   4        195.86        200.98         6.30 o                         
  -8   3   4         11.76          7.11         1.59 o                         
  -7   3   4         16.04         21.89         3.07 o                         
  -6   3   4         43.01         48.47         2.94 o                         
  -5   3   4        603.12        579.97         8.80 o                         
  -4   3   4       1162.53       1149.58        30.90 o                         
  -3   3   4         59.52         61.07         1.67 o                         
  -2   3   4       3907.00       4270.13        61.65 o                         
  -1   3   4       7575.25       8186.74        99.97 o                         
   0   3   4          3.68          8.81         0.52 o                         
   1   3   4          4.51          9.21         0.65 o                         
   2   3   4        154.68        142.67         2.14 o                         
   3   3   4        617.79        629.22         6.47 o                         
   4   3   4         14.46         12.03         0.71 o                         
   5   3   4        342.91        341.87         4.47 o                         
   6   3   4         95.66         95.15         2.39 o                         
   7   3   4        257.74        258.67         4.19 o                         
   8   3   4          0.00          1.67         0.84 o                         
   9   3   4         20.70         19.70         1.65 o                         
  10   3   4         17.55         17.95         1.99 o                         
  11   3   4          1.85          0.76         1.85 o                         
  12   3   4         14.22         21.12         3.47 o                         
  13   3   4          6.53          7.08         4.24 o                         
 -13   4   4         14.92         10.22         2.78 o                         
 -12   4   4         10.28         11.17         2.63 o                         
 -11   4   4         23.41         28.94         8.54 o                         
 -10   4   4         29.40         25.16         3.56 o                         
  -9   4   4          0.01          2.58         2.62 o                         
  -8   4   4         11.43         15.12         2.63 o                         
  -7   4   4          4.10          4.54         1.75 o                         
  -4   4   4        240.80        294.11         5.62 o                         
  -3   4   4        143.51        150.82         3.53 o                         
  -2   4   4         54.68         58.65         1.80 o                         
  -1   4   4       1871.58       2010.83        22.34 o                         
   0   4   4        194.39        238.35         3.32 o                         
   1   4   4        161.09        165.25         2.86 o                         
   2   4   4        128.66        149.68         4.75 o                         
   3   4   4        346.99        344.11         3.98 o                         
   4   4   4        679.28        725.86         7.50 o                         
   5   4   4          4.49          4.62         0.83 o                         
   6   4   4          1.20          0.51         0.60 o                         
   7   4   4         84.78         78.27         2.77 o                         
   8   4   4          0.03          0.81         1.13 o                         
   9   4   4          0.00          0.71         0.97 o                         
  10   4   4          0.54         -1.16         1.16 o                         
  11   4   4         33.18         31.98         2.79 o                         
  12   4   4          0.98         -0.57         1.90 o                         
 -12   5   4         15.22         14.30         3.56 o                         
 -11   5   4         29.11         32.45         4.32 o                         
 -10   5   4          4.40          1.62         1.95 o                         
  -9   5   4         47.64         40.33         4.15 o                         
  -8   5   4          3.26         -0.21         1.89 o                         
  -7   5   4         85.15         84.70        11.53 o                         
  -6   5   4          9.24         13.10         2.24 o                         
  -5   5   4        146.15        135.02         3.72 o                         
  -4   5   4        203.32        211.65         4.19 o                         
  -3   5   4         80.98         84.85         1.94 o                         
  -2   5   4        415.57        455.73         6.85 o                         
  -1   5   4        353.09        324.57         3.81 o                         
   0   5   4        517.67        569.19         5.95 o                         
   1   5   4          0.02          9.93         0.71 o                         
   2   5   4        213.90        205.48         3.60 o                         
   3   5   4        781.53        813.80         8.86 o                         
   4   5   4         78.85         73.45         1.83 o                         
   5   5   4          1.45          1.62         0.50 o                         
   6   5   4          0.95          1.45         0.72 o                         
   7   5   4          0.56          2.96         1.22 o                         
   8   5   4        238.77        232.60         5.18 o                         
   9   5   4          0.07         -0.10         0.97 o                         
  10   5   4          2.49          2.46         1.38 o                         
  11   5   4          0.14          2.16         1.50 o                         
  12   5   4          1.77         -1.00         1.86 o                         
 -12   6   4          3.41          2.71         2.52 o                         
 -11   6   4          2.35          6.32         2.85 o                         
 -10   6   4          0.49          0.51         1.97 o                         
  -9   6   4         38.59         46.15         4.60 o                         
  -8   6   4         53.83         43.97         4.19 o                         
  -7   6   4         60.63         56.72         8.60 o                         
  -6   6   4          0.10          3.20         1.91 o                         
  -5   6   4         33.68         32.31         2.24 o                         
  -4   6   4        419.30        388.49         6.75 o                         
  -3   6   4        180.44        171.71         3.23 o                         
  -2   6   4        184.30        189.80         2.62 o                         
  -1   6   4        128.75        146.90         4.98 o                         
   0   6   4        107.67         89.57         1.66 o                         
   1   6   4         36.36         42.80         1.31 o                         
   2   6   4        310.88        332.39         4.34 o                         
   3   6   4          3.77          6.48         1.24 o                         
   4   6   4          0.07          2.13         0.70 o                         
   5   6   4        149.57        144.82         3.07 o                         
   6   6   4          0.00          1.26         0.76 o                         
   7   6   4         19.31         21.01         1.87 o                         
   8   6   4          3.77          6.86         1.40 o                         
   9   6   4          1.24          2.03         1.28 o                         
  10   6   4          0.02          0.76         1.38 o                         
  11   6   4          0.01          0.51         1.59 o                         
  12   6   4          1.00         -0.14         2.09 o                         
 -11   7   4          9.89          9.85         6.08 o                         
 -10   7   4          2.68          4.89         2.59 o                         
  -9   7   4          5.39          4.21         2.19 o                         
  -8   7   4         17.73         16.70         4.42 o                         
  -7   7   4         37.60         38.40         4.91 o                         
  -6   7   4         16.42         15.14         1.95 o                         
  -5   7   4         17.56         21.38         2.09 o                         
  -4   7   4        200.34        194.67         4.49 o                         
  -3   7   4        332.64        346.18         5.45 o                         
  -2   7   4          0.61          3.04         0.67 o                         
  -1   7   4         12.55         14.39         0.73 o                         
   0   7   4        283.06        310.10         3.91 o                         
   1   7   4         16.31         16.91         1.14 o                         
   2   7   4          4.22          6.01         0.72 o                         
   3   7   4          0.17          0.51         0.64 o                         
   4   7   4         43.68         41.34         1.60 o                         
   5   7   4        198.20        194.47         3.79 o                         
   6   7   4         20.96         21.11         1.47 o                         
   7   7   4          2.28          2.04         1.21 o                         
   8   7   4         46.60         51.20         2.93 o                         
   9   7   4          1.30         -0.02         1.25 o                         
  10   7   4          0.34          0.53         1.46 o                         
  11   7   4          7.36         10.69         2.12 o                         
 -11   8   4          1.16          0.01         2.59 o                         
 -10   8   4         29.41         29.08         4.18 o                         
  -9   8   4          2.17          2.80         2.40 o                         
  -8   8   4          5.04          4.70         2.33 o                         
  -7   8   4         10.82         19.66         4.47 o                         
  -6   8   4         14.46         12.83         1.93 o                         
  -5   8   4         49.80         45.71         2.98 o                         
  -4   8   4         11.81          9.83         1.36 o                         
  -3   8   4        118.60        121.93         3.71 o                         
  -2   8   4          3.14          2.50         0.80 o                         
  -1   8   4        110.17        107.72         2.39 o                         
   0   8   4         10.36         11.19         0.91 o                         
   1   8   4         30.31         33.60         1.39 o                         
   2   8   4         65.69         62.17         1.87 o                         
   3   8   4         97.43         88.28         2.19 o                         
   4   8   4        177.62        166.90         3.02 o                         
   5   8   4          1.79          2.41         0.97 o                         
   6   8   4         22.60         28.86         2.16 o                         
   7   8   4         31.24         28.99         2.30 o                         
   8   8   4          0.28         -0.15         1.23 o                         
   9   8   4         12.17          8.02         2.10 o                         
  10   8   4          3.41          7.12         1.88 o                         
 -10   9   4          3.29          5.26         3.51 o                         
  -9   9   4          0.84         -0.73         2.26 o                         
  -8   9   4          6.23          7.63         7.20 o                         
  -7   9   4         35.84         42.44         3.27 o                         
  -6   9   4         27.03         26.58         2.65 o                         
  -5   9   4        137.90        145.70         6.11 o                         
  -4   9   4        126.15        127.02         3.71 o                         
  -3   9   4         24.08         26.96         2.01 o                         
  -2   9   4         94.03         89.68         2.47 o                         
  -1   9   4          7.98         11.34         1.18 o                         
   0   9   4         24.58         25.73         1.77 o                         
   1   9   4         52.46         50.39         1.83 o                         
   2   9   4         57.53         56.15         1.90 o                         
   3   9   4          5.67          5.15         0.89 o                         
   4   9   4         16.30         14.54         1.16 o                         
   5   9   4         42.59         45.23         2.20 o                         
   6   9   4         16.55         20.88         2.00 o                         
   7   9   4          3.15          3.04         1.45 o                         
   8   9   4          5.68          2.41         2.02 o                         
   9   9   4          0.62          0.49         1.64 o                         
  10   9   4          7.01          7.96         2.61 o                         
  -9  10   4         11.34          5.66         2.72 o                         
  -8  10   4         11.76         15.78         2.54 o                         
  -7  10   4         42.92         48.54         7.85 o                         
  -6  10   4         36.70         46.95         3.47 o                         
  -5  10   4         13.10         12.97         1.74 o                         
  -4  10   4         21.78         25.08         2.10 o                         
  -3  10   4          1.86          0.64         1.14 o                         
  -2  10   4          0.35         -0.40         0.82 o                         
  -1  10   4         13.20         13.42         1.46 o                         
   0  10   4          5.64          7.95         0.97 o                         
   1  10   4         10.47         12.00         1.13 o                         
   2  10   4         11.69         14.73         1.22 o                         
   3  10   4         10.96          9.05         1.10 o                         
   4  10   4         25.92         26.67         1.83 o                         
   5  10   4         41.89         44.27         3.55 o                         
   6  10   4          6.53          7.34         1.85 o                         
   7  10   4          5.31          2.65         1.82 o                         
   8  10   4         24.75         28.80         3.14 o                         
   9  10   4          3.26          1.64         2.14 o                         
  -8  11   4          4.10          1.45         2.00 o                         
  -7  11   4         14.08         14.40         2.40 o                         
  -6  11   4          4.47          4.47         1.88 o                         
  -5  11   4         31.57         24.14         2.27 o                         
  -4  11   4          0.95         -1.13         1.13 o                         
  -3  11   4         38.21         36.60         2.62 o                         
  -2  11   4         25.87         26.52         1.76 o                         
  -1  11   4          8.63          7.64         1.37 o                         
   0  11   4         34.13         36.65         2.99 o                         
   1  11   4         11.68         11.95         1.30 o                         
   2  11   4         12.36         12.10         1.35 o                         
   3  11   4          2.27          3.01         1.03 o                         
   4  11   4         28.09         25.55         2.13 o                         
   5  11   4          2.81          3.51         1.39 o                         
   6  11   4          0.06          0.33         1.57 o                         
   7  11   4          2.26         -1.07         1.81 o                         
   8  11   4          0.14          1.32         2.03 o                         
  -7  12   4          6.48          2.91         2.29 o                         
  -6  12   4         14.99         19.94         3.17 o                         
  -5  12   4          1.12          1.28         1.72 o                         
  -4  12   4          7.14          4.82         1.83 o                         
  -3  12   4          1.41         -0.51         1.53 o                         
  -2  12   4          7.65          8.32         2.22 o                         
  -1  12   4          2.07          6.46         1.61 o                         
   0  12   4          7.15          4.01         1.39 o                         
   1  12   4          0.54          1.79         1.23 o                         
   2  12   4          3.66          5.27         1.19 o                         
   3  12   4          3.72          3.41         1.96 o                         
   4  12   4         13.36         16.01         1.99 o                         
   5  12   4         10.27         11.95         2.28 o                         
   6  12   4         23.76         24.30         3.04 o                         
  -5  13   4          4.10          3.29         1.99 o                         
  -4  13   4          4.01          6.81         2.13 o                         
  -3  13   4         16.96         17.35         2.55 o                         
  -2  13   4          5.28          4.40         1.97 o                         
  -1  13   4         22.62         22.45         2.64 o                         
   0  13   4          1.67          0.10         1.40 o                         
   1  13   4          4.95          6.24         1.62 o                         
   2  13   4         47.08         53.85         4.50 o                         
   3  13   4          6.79          4.61         1.54 o                         
   4  13   4          0.03          1.36         1.53 o                         
   0  14   4          0.02         -1.45         2.07 o                         
 -13   0   5          0.20         -0.08         2.34 o                         
 -11   0   5          1.57          2.14         1.88 o                         
  -9   0   5         96.19        104.48         8.35 o                         
  -7   0   5         15.14         12.64         1.55 o                         
  -5   0   5        935.74       1044.53        20.68 o                         
  -3   0   5        698.28        710.54        19.61 o                         
  -1   0   5       1268.67       1320.62        24.03 o                         
   1   0   5        399.12        341.43         4.76 o                         
   3   0   5       2758.10       2696.65        38.65 o                         
   5   0   5        116.82        143.63         2.90 o                         
   7   0   5        650.23        636.78        11.39 o                         
   9   0   5          2.87          1.48         1.23 o                         
  11   0   5         50.99         57.54         7.56 o                         
  13   0   5          2.64         11.25         5.11 o                         
 -13   1   5          5.98          9.60         2.14 o                         
 -12   1   5          9.58          8.11         1.99 o                         
 -11   1   5          0.02          0.61         1.39 o                         
 -10   1   5          9.09          8.43         1.59 o                         
  -9   1   5        144.77        145.91         6.42 o                         
  -8   1   5          0.89          2.22         2.57 o                         
  -7   1   5          0.32          0.71         1.02 o                         
  -6   1   5         10.31         11.85         1.07 o                         
  -5   1   5        565.22        607.00         8.24 o                         
  -4   1   5        534.48        553.92         9.64 o                         
  -3   1   5         84.10         85.46         3.69 o                         
  -2   1   5         27.06         31.25         1.21 o                         
  -1   1   5       1272.07       1276.65        23.47 o                         
   0   1   5        580.57        564.39         9.15 o                         
   1   1   5        125.12        158.69         2.08 o                         
   2   1   5        824.51        769.44         7.59 o                         
   3   1   5        197.38        203.26         3.99 o                         
   4   1   5         38.46         47.38         1.11 o                         
   5   1   5        617.52        545.45         5.56 o                         
   6   1   5        274.56        278.96         3.76 o                         
   7   1   5         54.36         53.92         2.71 o                         
   8   1   5         11.59         13.10         1.32 o                         
   9   1   5          2.31          2.85         0.97 o                         
  10   1   5          4.96          4.59         1.67 o                         
  11   1   5          8.02          9.99         2.67 o                         
  12   1   5         19.19         21.80         3.26 o                         
  13   1   5          0.12         -0.63         2.59 o                         
 -13   2   5         13.72          8.95         2.15 o                         
 -12   2   5         35.14         37.64         3.29 o                         
 -11   2   5          0.51          1.93         1.49 o                         
 -10   2   5         51.43         58.95         3.56 o                         
  -9   2   5          1.07          1.60         1.37 o                         
  -8   2   5         14.84         16.05         2.13 o                         
  -7   2   5        136.54        118.89         3.49 o                         
  -6   2   5         44.26         44.20         1.76 o                         
  -5   2   5        369.34        412.83         6.93 o                         
  -4   2   5         21.50         30.43         1.26 o                         
  -3   2   5       1322.33       1486.26        17.39 o                         
  -2   2   5          0.06          0.98         0.42 o                         
  -1   2   5       5248.60       5369.43        77.38 o                         
   0   2   5       1396.43       1418.40        14.41 o                         
   1   2   5        500.12        451.08         5.53 o                         
   2   2   5        521.69        520.07         5.75 o                         
   3   2   5          7.60         12.05         0.68 o                         
   4   2   5       3415.87       3384.78        29.22 o                         
   5   2   5          0.29          2.26         0.49 o                         
   6   2   5        550.13        583.33         6.52 o                         
   7   2   5         22.59         22.94         1.43 o                         
   8   2   5          1.43          1.93         0.99 o                         
   9   2   5          2.30          0.22         0.88 o                         
  10   2   5          0.01          0.62         1.06 o                         
  11   2   5          3.74          5.17         1.80 o                         
  12   2   5          0.23         -0.84         1.75 o                         
  13   2   5          1.95         -0.97         2.19 o                         
 -13   3   5          1.82          2.09         2.27 o                         
 -12   3   5         21.14         24.58         3.72 o                         
 -11   3   5         67.36         72.57         4.86 o                         
 -10   3   5         56.21         56.09         4.96 o                         
  -9   3   5        401.31        397.72         9.49 o                         
  -8   3   5         48.04         44.66         3.18 o                         
  -7   3   5         93.71         89.20         5.71 o                         
  -6   3   5        462.44        445.36         8.90 o                         
  -5   3   5        153.72        164.25         3.18 o                         
  -4   3   5         44.70         52.47         1.68 o                         
  -3   3   5         29.70         27.96         1.35 o                         
  -2   3   5       1451.46       1569.16        20.47 o                         
  -1   3   5       1383.45       1425.48        18.34 o                         
   0   3   5        326.55        363.48         8.32 o                         
   1   3   5        632.06        576.72         7.81 o                         
   2   3   5         63.71         42.33         1.07 o                         
   3   3   5         32.39         30.77         1.07 o                         
   4   3   5         69.94         72.63         1.50 o                         
   5   3   5         63.55         64.98         1.36 o                         
   6   3   5         73.50         74.92         1.72 o                         
   7   3   5         75.70         77.31         2.23 o                         
   8   3   5        317.30        292.43         4.80 o                         
   9   3   5         10.96          9.38         1.30 o                         
  10   3   5         22.11         24.18         1.91 o                         
  11   3   5          0.71          0.35         1.42 o                         
  12   3   5         13.31         20.29         3.15 o                         
 -13   4   5         13.88         11.26         2.78 o                         
 -12   4   5         26.62         25.54         3.31 o                         
 -11   4   5          1.88          0.50         2.17 o                         
 -10   4   5          2.63          0.94         2.70 o                         
  -9   4   5         66.55         75.25         5.43 o                         
  -8   4   5         55.54         54.24         4.32 o                         
  -7   4   5         17.93         25.39         3.03 o                         
  -6   4   5        125.97        115.55         6.61 o                         
  -5   4   5         15.40         19.54         1.59 o                         
  -4   4   5          7.85         11.38         0.96 o                         
  -3   4   5       1593.11       1615.60        21.32 o                         
  -2   4   5        229.92        264.40         3.91 o                         
  -1   4   5       1270.97       1276.00        12.25 o                         
   0   4   5        152.37        170.11         2.16 o                         
   1   4   5        473.63        474.22         5.46 o                         
   2   4   5          2.54          3.35         0.46 o                         
   3   4   5        334.57        349.90         4.47 o                         
   4   4   5        115.36        139.46         2.23 o                         
   5   4   5        108.48        108.11         1.96 o                         
   6   4   5        130.40        117.78         2.37 o                         
   7   4   5          0.19          0.00         0.99 o                         
   8   4   5          9.09         11.68         1.39 o                         
   9   4   5         19.50         23.51         1.86 o                         
  10   4   5          0.22          0.63         1.08 o                         
  11   4   5          3.32          2.27         1.60 o                         
  12   4   5          0.25         -1.64         1.64 o                         
 -12   5   5          0.07         -0.59         2.13 o                         
 -11   5   5          2.55          7.74         3.59 o                         
 -10   5   5          5.11          3.18         2.19 o                         
  -9   5   5         11.17         12.09         2.77 o                         
  -8   5   5          0.42          0.05         1.70 o                         
  -7   5   5        306.52        297.81         9.11 o                         
  -6   5   5          9.97          7.24         1.44 o                         
  -5   5   5        226.35        212.46         9.61 o                         
  -4   5   5        670.63        633.63        15.34 o                         
  -3   5   5        398.88        380.07         5.87 o                         
  -2   5   5          0.17          5.73         0.66 o                         
  -1   5   5       6305.23       6533.42        64.15 o                         
   0   5   5        119.68        122.69         1.82 o                         
   1   5   5        399.75        361.37         4.41 o                         
   2   5   5          8.36         14.08         0.97 o                         
   3   5   5         11.00         15.60         0.93 o                         
   4   5   5        419.09        422.18         5.22 o                         
   5   5   5         12.94         19.01         0.98 o                         
   6   5   5         91.39         93.25         2.51 o                         
   7   5   5        158.08        152.57         4.26 o                         
   8   5   5         40.39         36.77         2.39 o                         
   9   5   5          0.21         -0.11         1.02 o                         
  10   5   5          0.51         -0.41         1.45 o                         
  11   5   5          0.41         -0.38         1.34 o                         
  12   5   5          3.40          5.92         1.98 o                         
 -12   6   5          8.87         10.43         3.44 o                         
 -11   6   5         15.89          8.76         3.15 o                         
 -10   6   5         15.10         16.73         3.36 o                         
  -9   6   5          5.10          6.61         2.51 o                         
  -8   6   5         21.68         13.38         3.25 o                         
  -7   6   5         82.46         79.11         5.04 o                         
  -6   6   5        944.03        934.03        30.77 o                         
  -5   6   5        589.02        591.84         9.47 o                         
  -4   6   5        619.66        568.94        10.18 o                         
  -3   6   5         20.44         13.79         1.40 o                         
  -2   6   5        146.25        141.25         2.64 o                         
  -1   6   5        281.33        265.57         3.69 o                         
   0   6   5          9.54         10.79         0.66 o                         
   1   6   5        101.85        105.42         1.99 o                         
   3   6   5         45.35         49.92         3.74 o                         
   4   6   5          4.77          6.42         0.81 o                         
   5   6   5        119.34        114.66         2.56 o                         
   6   6   5         30.37         33.10         1.95 o                         
   7   6   5         27.21         25.26         1.96 o                         
   8   6   5          0.31          4.84         1.30 o                         
   9   6   5          0.94          1.92         1.13 o                         
  10   6   5          1.27          0.87         1.24 o                         
  11   6   5          7.48          7.82         1.96 o                         
 -11   7   5         10.92         14.05         3.60 o                         
 -10   7   5          0.73          1.88         2.92 o                         
  -9   7   5          0.06         -2.11         2.11 o                         
  -8   7   5          3.08          2.50         2.28 o                         
  -7   7   5        252.83        251.39         8.59 o                         
  -6   7   5         14.05         13.55         2.53 o                         
  -5   7   5        234.68        238.20         5.82 o                         
  -4   7   5          0.37          8.52         1.38 o                         
  -3   7   5         87.46         85.13         2.41 o                         
  -2   7   5        230.89        244.60         3.60 o                         
  -1   7   5          1.63          2.65         0.58 o                         
   0   7   5        223.05        212.15         2.99 o                         
   1   7   5          0.21          0.80         0.51 o                         
   2   7   5        219.65        217.92         3.45 o                         
   3   7   5        368.92        358.17         4.93 o                         
   4   7   5        133.25        142.83         2.76 o                         
   5   7   5        128.15        127.60         2.51 o                         
   6   7   5         14.09         12.65         1.27 o                         
   7   7   5          1.13          2.49         1.24 o                         
   8   7   5          5.81          7.20         1.61 o                         
   9   7   5          1.90          1.98         1.44 o                         
  10   7   5          1.73          3.27         1.45 o                         
  11   7   5          2.83          2.08         1.57 o                         
 -11   8   5          7.27          6.54         3.60 o                         
 -10   8   5         13.76          9.68         3.09 o                         
  -9   8   5          3.30          2.39         2.39 o                         
  -8   8   5         14.66         18.48         4.63 o                         
  -7   8   5         24.00         23.91         4.27 o                         
  -6   8   5          2.96          3.03         1.51 o                         
  -5   8   5          0.50          0.52         1.25 o                         
  -4   8   5          0.48          4.48         1.72 o                         
  -3   8   5        837.87        809.58        10.80 o                         
  -2   8   5          9.55         10.11         0.97 o                         
  -1   8   5        214.43        206.14         3.46 o                         
   0   8   5        264.07        248.55         3.48 o                         
   1   8   5        137.52        130.81         2.40 o                         
   2   8   5         20.33         22.24         1.32 o                         
   3   8   5        187.04        186.18         3.31 o                         
   4   8   5         93.14         93.38         2.28 o                         
   5   8   5        142.85        135.12         3.26 o                         
   6   8   5          1.70          4.23         1.16 o                         
   7   8   5          0.64         -0.20         1.18 o                         
   8   8   5          4.20          5.22         1.55 o                         
   9   8   5          3.39          2.26         1.58 o                         
  10   8   5          0.21         -0.78         1.86 o                         
 -10   9   5          0.14         -2.41         2.41 o                         
  -9   9   5          0.05         -1.34         3.94 o                         
  -8   9   5          2.19          4.08         2.43 o                         
  -7   9   5          4.40          4.53         2.21 o                         
  -6   9   5          6.67          8.50         2.49 o                         
  -5   9   5          6.74          8.76         1.76 o                         
  -4   9   5         70.92         65.89         2.84 o                         
  -3   9   5         59.96         61.97         2.70 o                         
  -2   9   5        222.59        230.98         3.89 o                         
  -1   9   5          0.35          0.68         0.74 o                         
   0   9   5         81.12         85.48         1.93 o                         
   1   9   5          4.03          2.95         0.79 o                         
   2   9   5          2.73          3.34         0.88 o                         
   3   9   5          1.57         -0.12         0.79 o                         
   4   9   5          4.29          7.15         0.97 o                         
   5   9   5        192.62        181.62         7.07 o                         
   6   9   5         44.41         47.92         3.24 o                         
   7   9   5          6.78          9.18         2.20 o                         
   8   9   5          0.20         -1.29         1.68 o                         
   9   9   5          0.09          0.01         1.88 o                         
  -9  10   5          6.98          5.64         2.92 o                         
  -8  10   5          1.29         -1.96         1.96 o                         
  -7  10   5          0.02          1.73         2.15 o                         
  -6  10   5         73.21         78.76         5.23 o                         
  -5  10   5         18.10         18.57         2.33 o                         
  -4  10   5         80.35         78.54         3.30 o                         
  -3  10   5         10.21          8.28         1.47 o                         
  -2  10   5         43.32         37.69         2.39 o                         
  -1  10   5          0.02          0.05         1.20 o                         
   0  10   5          7.71          6.02         1.22 o                         
   1  10   5         15.04         20.28         1.44 o                         
   2  10   5         11.26          7.28         1.17 o                         
   3  10   5          1.37          0.83         1.26 o                         
   4  10   5         28.40         35.68         2.33 o                         
   5  10   5          0.52         -0.21         1.18 o                         
   6  10   5          4.85          2.44         1.73 o                         
   7  10   5          4.86          6.73         2.03 o                         
   8  10   5          0.37          0.10         1.83 o                         
   9  10   5          7.39          5.29         2.29 o                         
  -8  11   5          1.12         -2.18         2.18 o                         
  -7  11   5          2.18          3.83         2.35 o                         
  -6  11   5          0.17          0.67         2.12 o                         
  -5  11   5         42.93         47.50         4.03 o                         
  -4  11   5         30.56         23.96         3.41 o                         
  -3  11   5          0.53          0.33         1.62 o                         
  -2  11   5          1.76          1.43         1.40 o                         
  -1  11   5         59.19         66.60         2.76 o                         
   0  11   5          0.08         -0.93         1.05 o                         
   1  11   5         16.60         20.25         1.74 o                         
   2  11   5         97.68         98.59         2.83 o                         
   3  11   5         35.97         40.42         2.06 o                         
   4  11   5          1.32          1.94         1.35 o                         
   5  11   5         24.77         26.60         2.38 o                         
   6  11   5          5.73          6.26         1.95 o                         
   7  11   5          0.20          1.11         1.88 o                         
  -6  12   5          0.56          1.94         2.88 o                         
  -5  12   5          0.68         -1.49         1.49 o                         
  -4  12   5          0.02         -1.05         1.52 o                         
  -3  12   5         19.95         20.53         2.58 o                         
  -2  12   5          2.92          6.40         1.81 o                         
  -1  12   5         18.37         15.57         1.74 o                         
   0  12   5         35.12         40.13         2.52 o                         
   1  12   5         72.11         76.44         3.64 o                         
   2  12   5          0.39          1.03         1.07 o                         
   3  12   5         29.77         34.32         2.66 o                         
   4  12   5          6.03          2.31         1.48 o                         
   5  12   5          2.54          2.56         1.79 o                         
   6  12   5          1.43         -0.07         1.72 o                         
  -4  13   5          6.66          3.88         1.97 o                         
  -3  13   5          0.69          0.16         1.79 o                         
  -2  13   5         29.48         27.89         2.90 o                         
  -1  13   5         36.94         40.13         3.34 o                         
   0  13   5          4.45          3.22         1.57 o                         
   1  13   5          1.58          1.73         1.44 o                         
   2  13   5          9.70          9.69         1.70 o                         
   3  13   5          0.34          0.21         1.41 o                         
   4  13   5          4.64          3.34         1.60 o                         
 -12   0   6          9.44          9.56         2.75 o                         
 -10   0   6         15.25         17.04         3.07 o                         
  -8   0   6         19.23         13.12         2.27 o                         
  -6   0   6        175.08        164.95         7.27 o                         
  -4   0   6          8.42         25.55         2.03 o                         
  -2   0   6       6164.00       6102.44       149.32 o                         
   2   0   6       1388.34       1408.86        20.77 o                         
   4   0   6         17.53         12.76         1.44 o                         
   6   0   6        254.38        246.84         4.43 o                         
   8   0   6         24.70         28.32         2.86 o                         
  10   0   6          0.02          0.07         1.37 o                         
  12   0   6         20.74         18.67         5.56 o                         
 -13   1   6          0.14          2.47         1.81 o                         
 -12   1   6          2.05          2.21         1.68 o                         
 -11   1   6         45.95         45.44         3.39 o                         
 -10   1   6          9.36         11.30         1.85 o                         
  -9   1   6         36.41         38.36         2.69 o                         
  -8   1   6        140.09        137.94         4.63 o                         
  -7   1   6          0.93          1.20         0.71 o                         
  -6   1   6         26.55         25.35         1.49 o                         
  -5   1   6       1168.09       1157.25        14.37 o                         
  -4   1   6          2.08          4.88         0.71 o                         
  -3   1   6          1.32          4.99         0.81 o                         
  -2   1   6         45.91         49.61         1.74 o                         
  -1   1   6       1065.74        961.19        18.23 o                         
   0   1   6       1552.50       1369.95        85.68 o                         
   1   1   6        225.62        254.11         3.04 o                         
   2   1   6         16.62         26.54         0.84 o                         
   3   1   6        212.50        229.05         3.92 o                         
   4   1   6         17.23         28.37         1.14 o                         
   5   1   6        595.55        576.13         5.91 o                         
   6   1   6         12.05         23.74         0.97 o                         
   7   1   6          0.46          0.63         0.78 o                         
   8   1   6         25.11         24.88         1.57 o                         
   9   1   6         10.38         10.53         1.28 o                         
  10   1   6          0.05          0.32         0.97 o                         
  11   1   6          2.27          2.61         1.35 o                         
  12   1   6          0.20         -1.90         1.90 o                         
 -13   2   6         18.06         18.69         2.67 o                         
 -12   2   6          3.55          5.62         1.92 o                         
 -11   2   6         18.49         22.10         2.50 o                         
 -10   2   6         35.67         38.72         3.37 o                         
  -9   2   6        177.44        190.08         5.98 o                         
  -8   2   6         48.55         50.07         3.37 o                         
  -7   2   6         31.54         32.75         1.88 o                         
  -6   2   6        171.74        171.69         3.51 o                         
  -5   2   6        143.07        165.85         3.62 o                         
  -4   2   6         20.07         19.68         1.29 o                         
  -3   2   6         79.07         68.22         1.65 o                         
  -2   2   6        463.37        445.52         7.31 o                         
  -1   2   6         68.17         65.07         2.57 o                         
   0   2   6        109.58         95.69         2.37 o                         
   1   2   6          1.23          1.16         0.52 o                         
   2   2   6        290.58        284.80         3.14 o                         
   3   2   6        619.92        631.57         6.60 o                         
   4   2   6        413.03        406.22         4.39 o                         
   5   2   6        452.09        422.07         4.63 o                         
   6   2   6         27.48         25.70         1.35 o                         
   7   2   6        532.06        507.38         6.86 o                         
   8   2   6         72.10         68.20         2.31 o                         
   9   2   6         24.21         23.24         1.64 o                         
  10   2   6          2.45          2.83         1.40 o                         
  11   2   6         11.14         12.10         1.71 o                         
  12   2   6          2.28          5.66         1.92 o                         
 -13   3   6          0.43         -0.18         1.88 o                         
 -12   3   6          3.22          3.57         2.08 o                         
 -11   3   6        113.92        118.55         5.34 o                         
 -10   3   6         18.97         18.07         2.43 o                         
  -9   3   6          9.08          5.55         2.06 o                         
  -8   3   6         50.98         61.26         4.24 o                         
  -7   3   6         82.59         83.51         3.05 o                         
  -6   3   6        148.60        140.86         3.14 o                         
  -5   3   6        423.98        401.24         6.91 o                         
  -4   3   6        938.71        916.02        12.18 o                         
  -3   3   6          2.62          2.84         0.61 o                         
  -2   3   6        214.96        195.42         3.89 o                         
  -1   3   6       3872.53       4098.82        50.60 o                         
   0   3   6        176.48        193.85         4.63 o                         
   1   3   6          4.16         10.46         0.60 o                         
   2   3   6         38.46         44.57         1.62 o                         
   3   3   6        314.57        287.74         6.23 o                         
   4   3   6          0.04         -0.24         0.40 o                         
   5   3   6        326.97        318.71         3.51 o                         
   6   3   6          0.69          1.00         0.52 o                         
   7   3   6        396.57        379.89         5.58 o                         
   8   3   6        100.63        101.04         2.70 o                         
   9   3   6          4.66          4.11         1.14 o                         
  10   3   6          4.98          5.57         1.32 o                         
  11   3   6          2.09          2.95         1.30 o                         
  12   3   6          0.60          1.95         1.57 o                         
 -12   4   6         14.59         15.17         4.45 o                         
 -11   4   6          0.82         -0.64         2.04 o                         
 -10   4   6          0.90          3.47         2.14 o                         
  -9   4   6         70.08         65.06         7.88 o                         
  -8   4   6         11.19         11.29         2.30 o                         
  -7   4   6          0.58          0.85         1.14 o                         
  -6   4   6          8.13          9.40         1.97 o                         
  -5   4   6         12.55         14.20         1.30 o                         
  -4   4   6        493.15        496.25         7.81 o                         
  -3   4   6        316.35        318.10         5.40 o                         
  -2   4   6        234.52        215.73         3.41 o                         
  -1   4   6        483.87        505.38         5.89 o                         
   0   4   6          0.13         12.13         0.85 o                         
   1   4   6          0.60         10.19         0.87 o                         
   2   4   6          5.06          7.99         0.73 o                         
   3   4   6         36.62         39.04         1.26 o                         
   4   4   6         26.77         27.23         1.13 o                         
   5   4   6         18.71         21.54         1.06 o                         
   6   4   6        221.60        205.10         2.80 o                         
   7   4   6         22.94         20.86         1.59 o                         
   8   4   6         29.51         27.45         1.87 o                         
   9   4   6          4.56          3.63         1.17 o                         
  10   4   6          7.21          4.11         1.64 o                         
  11   4   6          0.08         -1.27         1.27 o                         
  12   4   6          0.68          1.20         2.81 o                         
 -12   5   6         12.76         12.47         3.16 o                         
 -11   5   6          0.00          1.02         3.09 o                         
 -10   5   6         22.16         20.46         6.19 o                         
  -9   5   6         26.68         27.91         3.73 o                         
  -8   5   6          8.18          8.28         2.23 o                         
  -7   5   6          0.00          2.02         1.28 o                         
  -6   5   6        536.92        515.43        12.22 o                         
  -5   5   6          7.51          7.96         1.84 o                         
  -4   5   6        137.78        134.62         3.57 o                         
  -3   5   6         48.80         46.69         1.52 o                         
  -2   5   6       1233.91       1209.12        13.01 o                         
  -1   5   6         37.49         50.02         1.75 o                         
   0   5   6        975.79        980.57         9.06 o                         
   1   5   6          7.52         10.23         0.76 o                         
   2   5   6          2.70          7.58         0.70 o                         
   3   5   6        228.24        243.29         3.94 o                         
   4   5   6          0.25          1.12         0.70 o                         
   5   5   6         46.16         49.12         1.48 o                         
   6   5   6         71.72         73.57         2.02 o                         
   7   5   6          1.00          4.23         1.25 o                         
   8   5   6          1.98          2.48         1.06 o                         
   9   5   6          1.18          1.62         1.10 o                         
  10   5   6          1.37          0.05         1.18 o                         
  11   5   6          8.77         10.27         1.76 o                         
  12   5   6          0.00          0.36         1.81 o                         
 -12   6   6          7.15          6.70         3.24 o                         
 -11   6   6         14.92         16.10         3.47 o                         
 -10   6   6          9.60          6.24         3.08 o                         
  -9   6   6         54.48         53.08         4.75 o                         
  -8   6   6         17.83         16.19         2.84 o                         
  -7   6   6          1.46          2.87         1.76 o                         
  -6   6   6         25.43         25.53         2.60 o                         
  -5   6   6        132.07        121.00         4.36 o                         
  -4   6   6          6.59          4.55         1.19 o                         
  -3   6   6        113.71        101.66         4.10 o                         
  -2   6   6       1316.31       1335.18        15.66 o                         
  -1   6   6        274.66        263.89         3.59 o                         
   0   6   6        138.25        134.57         2.01 o                         
   1   6   6         23.95         25.83         1.11 o                         
   2   6   6         12.78         24.04         1.37 o                         
   3   6   6         82.69         84.19         2.08 o                         
   4   6   6        155.02        145.39         2.51 o                         
   5   6   6          7.16          6.70         0.88 o                         
   6   6   6          7.63         10.99         1.24 o                         
   7   6   6         56.30         64.44         2.97 o                         
   8   6   6         34.60         35.54         3.03 o                         
   9   6   6          4.37          4.05         1.26 o                         
  10   6   6          2.46          2.98         1.35 o                         
  11   6   6          3.08          3.34         1.57 o                         
 -11   7   6          0.34          1.55         2.58 o                         
 -10   7   6          2.80          3.46         3.51 o                         
  -9   7   6          0.49          1.21         2.00 o                         
  -8   7   6          1.34          0.53         1.92 o                         
  -7   7   6         15.41         20.17         6.87 o                         
  -6   7   6        126.32        115.49         5.55 o                         
  -5   7   6        239.09        236.71         5.41 o                         
  -4   7   6       1129.80       1078.53        15.52 o                         
  -3   7   6        148.44        143.56         3.15 o                         
  -2   7   6       1066.33       1017.54        12.72 o                         
  -1   7   6        687.39        688.30         7.96 o                         
   0   7   6          2.22          2.42         0.56 o                         
   1   7   6        199.15        199.82         3.10 o                         
   2   7   6         34.26         34.52         1.37 o                         
   3   7   6         87.87         88.88         2.17 o                         
   4   7   6         69.11         70.46         2.00 o                         
   5   7   6         29.60         27.73         1.47 o                         
   6   7   6        247.12        251.63         4.66 o                         
   7   7   6         29.84         23.77         2.10 o                         
   8   7   6         12.69         16.75         2.81 o                         
   9   7   6          0.00          1.31         1.90 o                         
  10   7   6          0.21         -1.47         1.75 o                         
  11   7   6          0.93          2.31         2.15 o                         
 -11   8   6          5.66          9.34         3.42 o                         
 -10   8   6          1.20          2.66         2.56 o                         
  -9   8   6         10.23          8.97         3.73 o                         
  -8   8   6          5.27          2.07         2.26 o                         
  -7   8   6          1.81          1.83         3.28 o                         
  -6   8   6        194.60        180.34         7.04 o                         
  -5   8   6        198.10        200.66         5.52 o                         
  -4   8   6        327.91        308.56         6.25 o                         
  -3   8   6        162.55        143.78         3.34 o                         
  -2   8   6       1675.87       1644.33        19.71 o                         
  -1   8   6        129.66        137.02         2.71 o                         
   0   8   6        360.81        357.00         4.68 o                         
   1   8   6          8.08          9.54         0.88 o                         
   2   8   6         56.24         56.65         2.18 o                         
   3   8   6          0.28          0.93         0.73 o                         
   4   8   6        115.68        121.60         2.91 o                         
   5   8   6         60.37         58.41         2.06 o                         
   6   8   6         36.48         45.85         3.26 o                         
   7   8   6          1.71         -0.05         1.49 o                         
   8   8   6          3.49          0.94         1.87 o                         
   9   8   6          1.65          3.69         1.85 o                         
  10   8   6          0.93         -1.14         2.01 o                         
 -10   9   6          1.56          2.45         2.76 o                         
  -9   9   6          0.43         -0.30         3.57 o                         
  -8   9   6          4.06          4.79         3.27 o                         
  -7   9   6         19.37         22.90         8.14 o                         
  -6   9   6          3.75          0.98         1.42 o                         
  -5   9   6          1.03          0.61         1.39 o                         
  -4   9   6         10.06          8.85         2.59 o                         
  -3   9   6          4.12          4.22         1.14 o                         
  -2   9   6        179.29        164.99         4.20 o                         
  -1   9   6        117.54        116.63         2.82 o                         
   0   9   6          0.03          0.00         0.77 o                         
   1   9   6         88.53         88.66         2.39 o                         
   2   9   6          2.24          3.16         0.94 o                         
   3   9   6         39.57         35.67         1.84 o                         
   4   9   6          0.82          0.92         0.91 o                         
   5   9   6         10.37         10.71         1.52 o                         
   6   9   6         64.71         65.58         2.88 o                         
   7   9   6          1.75          3.62         1.80 o                         
   8   9   6         25.48         27.21         5.50 o                         
   9   9   6         10.50          9.79         2.39 o                         
  -9  10   6          3.63          6.72         4.16 o                         
  -8  10   6          9.74         13.05         4.99 o                         
  -7  10   6          5.09          4.61         2.24 o                         
  -6  10   6         34.02         35.29         3.78 o                         
  -5  10   6         80.66         74.02         4.84 o                         
  -4  10   6          5.48          2.86         1.47 o                         
  -3  10   6         11.08         12.43         1.84 o                         
  -2  10   6         84.73         80.51         3.61 o                         
  -1  10   6         25.51         28.76         1.72 o                         
   0  10   6          0.00         -0.96         0.96 o                         
   1  10   6          0.14          0.33         0.84 o                         
   2  10   6         35.64         37.47         1.94 o                         
   3  10   6         62.04         61.76         2.40 o                         
   4  10   6          1.53          0.71         0.92 o                         
   5  10   6          6.39         12.17         1.65 o                         
   6  10   6          9.13          7.54         1.98 o                         
   7  10   6          0.14          0.48         1.79 o                         
   8  10   6          0.93          2.32         2.00 o                         
  -8  11   6          0.19          2.09         2.34 o                         
  -7  11   6         15.23         13.51         4.40 o                         
  -6  11   6          1.21          0.95         2.09 o                         
  -5  11   6          8.80         12.64         2.75 o                         
  -4  11   6         24.82         27.71         2.65 o                         
  -3  11   6          0.37         -0.32         1.33 o                         
  -2  11   6          8.51         10.46         1.87 o                         
  -1  11   6          5.04          7.66         1.74 o                         
   0  11   6         10.84         10.21         1.47 o                         
   1  11   6         21.15         20.80         1.87 o                         
   2  11   6          0.59          1.32         1.01 o                         
   3  11   6         16.13         17.95         1.57 o                         
   4  11   6          0.07         -1.12         1.21 o                         
   5  11   6          5.00          5.12         1.53 o                         
   6  11   6         26.58         26.22         3.84 o                         
   7  11   6          2.71          5.00         1.99 o                         
  -6  12   6          8.08          3.68         4.02 o                         
  -5  12   6          0.99         -0.91         1.59 o                         
  -4  12   6          7.55          7.78         2.45 o                         
  -3  12   6         14.24         18.64         2.44 o                         
  -2  12   6         13.95          8.89         2.69 o                         
  -1  12   6         13.87         15.37         2.33 o                         
   0  12   6         81.29         87.68         3.37 o                         
   1  12   6         19.20         22.24         2.06 o                         
   2  12   6         36.68         38.68         4.42 o                         
   3  12   6          1.01          2.49         1.15 o                         
   4  12   6          2.57          2.47         1.47 o                         
   5  12   6         22.60         26.76         2.32 o                         
   6  12   6          3.61          1.74         1.88 o                         
  -4  13   6         36.64         34.68         5.98 o                         
  -3  13   6          0.04          0.58         2.48 o                         
  -2  13   6          0.78          0.78         1.74 o                         
  -1  13   6          0.80          0.41         1.77 o                         
   0  13   6         14.65         15.48         3.72 o                         
   1  13   6          5.72          9.31         1.74 o                         
   2  13   6          3.70          2.69         1.52 o                         
   3  13   6          2.35         -1.05         1.75 o                         
   4  13   6          6.47          5.52         1.74 o                         
 -13   0   7          1.67          0.19         2.53 o                         
 -11   0   7          9.34          5.16         3.31 o                         
  -9   0   7        102.88        103.28         5.39 o                         
  -7   0   7        122.76        115.34         6.71 o                         
  -5   0   7         41.48         54.03         2.80 o                         
  -1   0   7        487.39        505.44        13.85 o                         
   1   0   7          2.23          0.89         0.35 o                         
   3   0   7       1549.07       1432.01        26.27 o                         
   5   0   7         28.21         38.58         1.80 o                         
   7   0   7        154.20        132.50         4.24 o                         
   9   0   7          0.59          0.93         1.52 o                         
  11   0   7         15.36         13.78         3.77 o                         
 -13   1   7         29.39         34.99         3.42 o                         
 -12   1   7          0.02          2.83         1.72 o                         
 -11   1   7          0.57          0.28         1.29 o                         
 -10   1   7         53.16         55.88         3.41 o                         
  -9   1   7         24.17         19.57         2.31 o                         
  -8   1   7          9.22         12.37         1.36 o                         
  -7   1   7          0.34          2.91         0.84 o                         
  -6   1   7         23.00         23.57         1.44 o                         
  -5   1   7        597.16        589.82         9.16 o                         
  -4   1   7         21.49         21.68         1.36 o                         
  -3   1   7       1916.35       2041.59        26.49 o                         
  -2   1   7        325.33        346.90         6.20 o                         
   0   1   7       1025.07        972.88        49.90 o                         
   1   1   7          6.19          9.09         0.55 o                         
   2   1   7        209.52        184.41         2.55 o                         
   3   1   7        885.82        970.14         9.82 o                         
   4   1   7         28.10         27.06         1.07 o                         
   5   1   7        141.48        149.32         2.21 o                         
   6   1   7         97.58        101.27         1.83 o                         
   7   1   7        354.97        333.88         4.24 o                         
   8   1   7        103.11        112.65         2.88 o                         
   9   1   7         22.54         20.39         1.52 o                         
  10   1   7          2.34          0.60         1.34 o                         
  11   1   7          1.36          2.08         1.33 o                         
  12   1   7          0.48          0.82         1.53 o                         
 -13   2   7          1.78          4.03         1.89 o                         
 -12   2   7         72.46         75.35         4.49 o                         
 -11   2   7          1.09          3.04         1.55 o                         
 -10   2   7        170.36        172.89         6.28 o                         
  -9   2   7         79.74         79.90         4.10 o                         
  -8   2   7          3.26          3.60         1.06 o                         
  -7   2   7          4.30          3.41         0.92 o                         
  -6   2   7        240.38        240.78         4.43 o                         
  -5   2   7         49.82         53.13         1.75 o                         
  -4   2   7        150.29        169.33         3.55 o                         
  -3   2   7       1615.20       1830.97        23.75 o                         
  -2   2   7        355.92        346.01         5.90 o                         
  -1   2   7        282.84        327.53        11.22 o                         
   0   2   7          0.87         10.44         1.56 o                         
   1   2   7        857.39        894.09         9.48 o                         
   2   2   7          6.44         12.44         0.63 o                         
   3   2   7         11.39         21.98         0.92 o                         
   4   2   7        117.24        100.15         1.69 o                         
   5   2   7        218.66        219.71         2.76 o                         
   6   2   7         85.51         85.50         1.78 o                         
   7   2   7        377.08        329.66         4.45 o                         
   8   2   7          0.18          0.86         0.89 o                         
   9   2   7          3.44          2.54         1.01 o                         
  10   2   7         32.40         34.22         2.25 o                         
  11   2   7          1.61          1.14         1.28 o                         
  12   2   7          8.90         11.86         2.20 o                         
 -13   3   7          9.71          9.83         2.86 o                         
 -12   3   7          4.95          3.37         2.07 o                         
 -11   3   7         15.21         17.74         2.74 o                         
 -10   3   7          2.72          3.82         1.73 o                         
  -9   3   7         16.17         14.43         2.19 o                         
  -8   3   7        246.79        230.98         5.57 o                         
  -7   3   7          0.08          2.23         0.87 o                         
  -6   3   7        143.96        140.60         3.72 o                         
  -5   3   7          1.09          2.89         0.81 o                         
  -4   3   7         54.21         59.30         1.97 o                         
  -3   3   7        709.66        757.05        12.65 o                         
  -2   3   7        195.87        212.08         5.35 o                         
  -1   3   7       5959.20       6378.88        76.65 o                         
   0   3   7          0.00          8.63         0.81 o                         
   1   3   7        135.73        121.54         1.84 o                         
   2   3   7         53.34         47.48         0.97 o                         
   3   3   7         36.04         38.52         1.01 o                         
   4   3   7          5.59         10.17         0.70 o                         
   5   3   7         36.16         36.57         1.29 o                         
   6   3   7        213.36        198.24         2.84 o                         
   7   3   7        112.18        116.49         2.38 o                         
   8   3   7         76.40         80.00         2.46 o                         
   9   3   7          2.60          1.47         1.06 o                         
  10   3   7          3.99          6.71         1.42 o                         
  11   3   7         11.91         13.78         1.81 o                         
  12   3   7          1.26          0.70         1.53 o                         
 -12   4   7          5.93          1.80         2.49 o                         
 -11   4   7         17.74         29.45         4.33 o                         
 -10   4   7        138.82        140.97         7.05 o                         
  -9   4   7         10.22         10.08         2.43 o                         
  -8   4   7          3.54          0.42         1.33 o                         
  -7   4   7         12.41         10.93         1.82 o                         
  -6   4   7          2.72          2.27         1.23 o                         
  -5   4   7         74.26         61.07         2.38 o                         
  -4   4   7        170.08        155.26         4.01 o                         
  -3   4   7       1045.71       1132.08        15.64 o                         
  -2   4   7        735.79        795.78        11.03 o                         
  -1   4   7         19.65         18.52         1.16 o                         
   0   4   7        564.32        622.27         7.07 o                         
   1   4   7        862.13        896.90         9.02 o                         
   2   4   7          6.67          9.01         0.62 o                         
   3   4   7        230.73        205.21         3.13 o                         
   4   4   7         79.27         86.86         3.04 o                         
   5   4   7         37.86         42.89         1.59 o                         
   6   4   7          8.49          9.99         0.80 o                         
   7   4   7         30.26         35.92         2.76 o                         
   8   4   7          3.87          2.63         1.04 o                         
   9   4   7          6.18          6.56         1.30 o                         
  10   4   7         13.24         13.50         1.74 o                         
  11   4   7          1.54         -0.08         1.38 o                         
  12   4   7          1.11          1.55         1.58 o                         
 -12   5   7          1.40          4.26         2.82 o                         
 -11   5   7          1.32          4.37         2.54 o                         
 -10   5   7         24.22         31.97         4.14 o                         
  -9   5   7          0.02          1.73         1.83 o                         
  -8   5   7          1.45          3.82         1.92 o                         
  -7   5   7        140.46        131.78         4.75 o                         
  -6   5   7          5.63          6.64         1.83 o                         
  -5   5   7         47.21         44.79         2.84 o                         
  -4   5   7         31.75         32.29         1.83 o                         
  -3   5   7         26.52         30.32         1.37 o                         
  -2   5   7       1597.46       1643.73        18.90 o                         
  -1   5   7         40.67         47.28         1.35 o                         
   0   5   7         50.95         51.76         1.21 o                         
   1   5   7        100.69         78.68         1.75 o                         
   2   5   7         15.73         16.66         0.89 o                         
   3   5   7         20.24         24.57         1.31 o                         
   4   5   7        293.77        272.43         4.45 o                         
   5   5   7         60.42         58.16         1.67 o                         
   6   5   7         20.43         22.39         1.53 o                         
   7   5   7         25.81         27.18         1.48 o                         
   8   5   7          0.06         -0.36         1.10 o                         
   9   5   7          0.06          0.29         1.15 o                         
  10   5   7          4.90          2.89         1.32 o                         
  11   5   7          0.15          0.44         1.42 o                         
 -12   6   7          1.09          1.29         2.59 o                         
 -11   6   7          0.02          2.00         2.57 o                         
 -10   6   7         25.85         29.08         4.04 o                         
  -9   6   7         42.34         49.47         4.70 o                         
  -8   6   7         28.94         33.89         8.30 o                         
  -7   6   7         97.97         92.53         4.17 o                         
  -6   6   7         20.96         23.98         2.42 o                         
  -5   6   7          0.06         -1.03         1.03 o                         
  -4   6   7         67.01         58.98         2.44 o                         
  -3   6   7        432.65        392.54         7.54 o                         
  -2   6   7          4.60          8.37         0.99 o                         
  -1   6   7         86.19        110.92         1.92 o                         
   0   6   7          4.85         10.39         0.75 o                         
   1   6   7          9.39         11.02         0.71 o                         
   2   6   7         12.56         12.23         0.84 o                         
   3   6   7         54.69         60.75         2.55 o                         
   4   6   7        181.06        172.28         2.84 o                         
   5   6   7         73.52         75.84         2.07 o                         
   6   6   7        109.93        112.82         2.45 o                         
   7   6   7         60.51         61.41         2.26 o                         
   8   6   7          0.02          1.28         1.07 o                         
   9   6   7          1.05          1.01         1.36 o                         
  10   6   7          0.00         -0.37         1.72 o                         
  11   6   7          0.01          2.21         2.06 o                         
 -11   7   7         39.97         53.23         5.72 o                         
 -10   7   7          4.32          4.76         2.55 o                         
  -9   7   7          2.27          6.87         3.10 o                         
  -8   7   7         27.67         27.38         3.50 o                         
  -7   7   7         34.07         28.32         3.39 o                         
  -6   7   7         39.38         32.93         2.89 o                         
  -5   7   7          2.70          2.79         1.38 o                         
  -4   7   7       1108.48       1065.01        15.40 o                         
  -3   7   7         54.10         56.77         3.47 o                         
  -2   7   7        551.66        534.89         7.55 o                         
  -1   7   7       1309.51       1182.23        11.99 o                         
   0   7   7        119.37        118.82         3.85 o                         
   1   7   7        653.83        648.22         7.20 o                         
   2   7   7        295.35        307.98         4.45 o                         
   3   7   7        114.38        104.35         2.63 o                         
   4   7   7         10.87          9.92         1.14 o                         
   5   7   7          0.01          0.70         0.84 o                         
   6   7   7          3.29          5.23         1.29 o                         
   7   7   7         21.21         18.84         2.24 o                         
   8   7   7         10.29         12.95         3.00 o                         
   9   7   7          2.95          2.84         1.82 o                         
  10   7   7          0.01         -1.81         1.81 o                         
 -10   8   7          0.01          0.17         2.18 o                         
  -9   8   7          9.16         12.20         3.06 o                         
  -8   8   7          0.85          1.04         1.93 o                         
  -7   8   7         40.86         40.78         4.06 o                         
  -6   8   7         25.12         22.03         3.12 o                         
  -5   8   7         64.66         66.98         3.07 o                         
  -4   8   7         33.34         30.06         2.17 o                         
  -3   8   7         89.51         95.95         3.17 o                         
  -2   8   7        101.93        106.11         3.41 o                         
  -1   8   7         56.78         65.17         2.92 o                         
   0   8   7        116.05        115.68         2.56 o                         
   1   8   7         67.99         65.15         1.74 o                         
   2   8   7         31.47         32.92         1.67 o                         
   3   8   7         72.91         75.83         3.14 o                         
   4   8   7         16.45         18.62         1.44 o                         
   5   8   7          6.63          7.53         1.09 o                         
   6   8   7          0.42         -0.42         1.09 o                         
   7   8   7         40.61         39.20         3.61 o                         
   8   8   7          6.37          3.17         2.03 o                         
   9   8   7          8.17          7.62         2.32 o                         
  10   8   7          7.68          9.31         2.56 o                         
 -10   9   7          1.34          0.83         3.67 o                         
  -9   9   7          1.89         -0.21         3.07 o                         
  -8   9   7          0.43          8.83         3.97 o                         
  -7   9   7         26.98         25.89         5.18 o                         
  -6   9   7          3.84          4.74         2.92 o                         
  -5   9   7          4.65         10.49         2.34 o                         
  -4   9   7         13.29         18.19         2.24 o                         
  -3   9   7         77.01         78.55         3.09 o                         
  -2   9   7         18.69         16.35         1.70 o                         
  -1   9   7         30.11         31.25         1.83 o                         
   0   9   7          7.75          8.14         1.14 o                         
   1   9   7         82.75         78.10         2.34 o                         
   2   9   7         20.34         22.36         1.49 o                         
   3   9   7          2.03          3.93         1.03 o                         
   4   9   7          1.53          1.26         0.93 o                         
   5   9   7         29.58         35.55         2.33 o                         
   6   9   7          6.50          9.26         1.54 o                         
   7   9   7         32.88         31.47         2.88 o                         
   8   9   7          6.25          5.22         1.96 o                         
   9   9   7          0.02          1.15         2.03 o                         
  -9  10   7          7.92          4.11         3.88 o                         
  -8  10   7          5.25          9.82         4.46 o                         
  -7  10   7         49.17         34.17         6.17 o                         
  -6  10   7          6.45          4.39         2.25 o                         
  -5  10   7          3.11          4.47         2.13 o                         
  -4  10   7         21.87         19.46         2.97 o                         
  -3  10   7          3.89          2.02         1.28 o                         
  -2  10   7         15.65         18.97         1.91 o                         
  -1  10   7         24.59         24.63         2.08 o                         
   0  10   7         43.09         42.46         2.30 o                         
   1  10   7         18.34         21.31         1.84 o                         
   2  10   7        132.34        125.98         4.51 o                         
   3  10   7          0.97          1.40         1.23 o                         
   4  10   7         24.51         30.21         1.86 o                         
   5  10   7         10.81         11.29         1.66 o                         
   6  10   7          0.76         -1.15         1.25 o                         
   7  10   7          1.74          0.61         1.70 o                         
   8  10   7          3.51          4.64         2.21 o                         
  -8  11   7          0.39          2.51         4.10 o                         
  -7  11   7          0.40          1.81         2.35 o                         
  -6  11   7          1.78          3.84         2.32 o                         
  -5  11   7          1.71          2.55         2.08 o                         
  -4  11   7          7.26          8.97         2.88 o                         
  -3  11   7         26.26         28.61         2.78 o                         
  -2  11   7          3.88          5.49         1.71 o                         
  -1  11   7         10.52         10.38         1.93 o                         
   0  11   7          0.34          0.67         1.11 o                         
   1  11   7          2.80          3.41         1.32 o                         
   2  11   7          3.54          4.59         1.32 o                         
   3  11   7         11.30         11.84         1.42 o                         
   4  11   7          0.66          1.17         1.30 o                         
   5  11   7          6.41         10.83         2.03 o                         
   6  11   7         19.09         22.55         2.95 o                         
   7  11   7          1.12          0.85         1.92 o                         
  -6  12   7         23.36         23.22         3.53 o                         
  -5  12   7         14.66         17.54         3.18 o                         
  -4  12   7          1.64          2.13         1.59 o                         
  -3  12   7         42.23         44.76         3.43 o                         
  -2  12   7         14.06          8.87         2.11 o                         
  -1  12   7          0.30          0.23         1.61 o                         
   0  12   7         25.67         28.69         2.84 o                         
   1  12   7        105.58        116.69         3.86 o                         
   2  12   7          0.08          0.05         1.30 o                         
   3  12   7         13.74         13.95         1.81 o                         
   4  12   7          5.91          7.05         1.64 o                         
   5  12   7          0.01         -0.73         1.44 o                         
  -4  13   7          0.09         -1.01         1.83 o                         
  -3  13   7          1.46         -1.90         1.90 o                         
  -2  13   7          7.58          6.80         2.55 o                         
  -1  13   7          6.04          8.05         2.20 o                         
   0  13   7         18.95         24.82         2.87 o                         
   1  13   7          3.81          3.05         1.88 o                         
   2  13   7          1.05          1.17         1.52 o                         
   3  13   7          0.01          0.53         1.84 o                         
 -12   0   8          3.18          2.27         2.40 o                         
 -10   0   8         36.01         27.56         3.65 o                         
  -8   0   8        243.52        218.09         6.02 o                         
  -6   0   8        708.58        663.83        14.79 o                         
  -4   0   8        783.49        833.98        16.97 o                         
  -2   0   8         59.83         61.90         2.46 o                         
   0   0   8        747.43        615.36        51.56 o                         
   2   0   8       2046.28       1928.49        24.08 o                         
   4   0   8         75.58         65.38         2.99 o                         
   6   0   8        295.39        265.93         5.01 o                         
   8   0   8        171.66        163.20         6.63 o                         
  10   0   8          0.11         -0.14         1.51 o                         
  12   0   8         15.01         14.09         3.22 o                         
 -13   1   8          3.36          5.05         1.96 o                         
 -12   1   8          1.95          1.25         1.41 o                         
 -11   1   8         24.66         26.35         2.69 o                         
 -10   1   8         11.66         14.47         2.15 o                         
  -9   1   8         17.98         21.34         4.09 o                         
  -8   1   8        187.32        175.64         5.83 o                         
  -7   1   8         87.75         88.83         2.69 o                         
  -6   1   8         15.77         19.58         1.38 o                         
  -5   1   8         15.63         13.41         1.21 o                         
  -4   1   8          5.40          8.74         0.95 o                         
  -3   1   8          6.46          2.00         0.71 o                         
  -2   1   8       1282.73       1284.26        19.86 o                         
  -1   1   8        187.45        192.61         5.14 o                         
   0   1   8         61.04         53.68         1.53 o                         
   1   1   8         24.16         16.59         0.67 o                         
   2   1   8         13.56         20.12         1.15 o                         
   3   1   8         54.51         48.17         1.20 o                         
   4   1   8         36.37         31.55         1.46 o                         
   5   1   8         32.33         39.55         1.55 o                         
   6   1   8        379.21        369.26         4.46 o                         
   7   1   8         29.83         23.29         1.11 o                         
   8   1   8          1.25          1.26         0.93 o                         
   9   1   8         27.03         27.37         1.79 o                         
  10   1   8         12.90         13.40         1.62 o                         
  11   1   8         12.51         15.35         1.91 o                         
  12   1   8          7.99         13.98         2.30 o                         
 -13   2   8          0.32         -0.02         1.73 o                         
 -12   2   8          2.76          3.77         1.82 o                         
 -11   2   8         27.82         25.34         2.58 o                         
 -10   2   8         49.04         47.30         3.71 o                         
  -9   2   8        619.27        587.04        10.64 o                         
  -8   2   8         53.10         51.75         2.51 o                         
  -7   2   8         63.02         65.47         2.33 o                         
  -6   2   8          7.17         14.77         1.24 o                         
  -5   2   8         12.79         15.78         1.17 o                         
  -4   2   8         57.00         74.14         1.94 o                         
  -3   2   8         70.05         80.43         1.87 o                         
  -2   2   8        868.21       1002.23        13.34 o                         
  -1   2   8        421.83        473.74        10.98 o                         
   0   2   8       2840.87       3000.87        33.13 o                         
   1   2   8         28.25         40.43         1.21 o                         
   2   2   8         57.74         71.83         1.31 o                         
   3   2   8        182.67        198.15         2.97 o                         
   4   2   8          9.00          8.59         0.75 o                         
   5   2   8          7.30          8.54         0.71 o                         
   6   2   8        167.12        146.86         2.35 o                         
   7   2   8        497.24        470.41         5.12 o                         
   8   2   8          1.72          1.06         0.85 o                         
   9   2   8          1.41          1.23         1.05 o                         
  10   2   8          9.48         10.64         1.52 o                         
  11   2   8          8.79          8.34         1.67 o                         
  12   2   8          0.79          0.57         1.65 o                         
 -12   3   8          0.03          1.68         1.70 o                         
 -11   3   8         28.08         26.75         3.15 o                         
 -10   3   8         60.49         74.12         6.44 o                         
  -9   3   8         96.35         95.43         4.71 o                         
  -8   3   8        149.55        145.31         4.33 o                         
  -7   3   8        443.88        417.82         6.88 o                         
  -6   3   8         68.13         70.45         2.24 o                         
  -5   3   8          5.55          9.54         0.98 o                         
  -4   3   8          9.25          5.69         0.74 o                         
  -3   3   8        247.19        278.57         4.96 o                         
  -2   3   8        481.78        442.42         6.87 o                         
  -1   3   8        447.42        437.53         6.73 o                         
   0   3   8          0.46          8.21         0.69 o                         
   1   3   8        232.95        231.04         3.26 o                         
   2   3   8         22.48         23.70         0.75 o                         
   3   3   8          2.85         10.37         0.66 o                         
   4   3   8        104.23         94.34         2.04 o                         
   5   3   8        200.85        195.02         2.84 o                         
   6   3   8         40.83         41.78         1.47 o                         
   7   3   8         22.48         27.42         1.43 o                         
   8   3   8          3.61          5.09         1.04 o                         
   9   3   8         86.58         72.74         3.19 o                         
  10   3   8          1.71         -0.15         1.14 o                         
  11   3   8          4.14          5.11         1.48 o                         
  12   3   8         10.45         11.64         1.94 o                         
 -12   4   8          0.07          0.02         3.04 o                         
 -11   4   8          8.16         17.11         3.58 o                         
 -10   4   8         22.72         23.87         3.60 o                         
  -9   4   8          1.43          1.07         2.73 o                         
  -8   4   8         44.20         37.52         3.08 o                         
  -7   4   8          8.58          5.90         1.56 o                         
  -6   4   8        183.03        175.97         5.14 o                         
  -5   4   8         69.88         75.85         3.07 o                         
  -4   4   8          4.40          3.02         0.69 o                         
  -3   4   8        299.53        283.68         7.87 o                         
  -2   4   8       1066.10       1111.84        13.40 o                         
  -1   4   8         86.71         93.65         2.37 o                         
   0   4   8        471.99        507.87         6.82 o                         
   1   4   8         42.75         42.16         1.08 o                         
   2   4   8        140.39        139.75         1.88 o                         
   3   4   8        380.54        390.22         4.73 o                         
   4   4   8        134.79        125.68         2.34 o                         
   5   4   8        134.54        114.28         2.12 o                         
   6   4   8          0.99          2.13         0.65 o                         
   7   4   8        169.24        164.59         3.01 o                         
   8   4   8          0.15          1.24         0.99 o                         
   9   4   8          3.60          2.46         1.18 o                         
  10   4   8          1.82          3.22         1.36 o                         
  11   4   8          0.02         -1.06         1.34 o                         
  12   4   8          1.98         -2.66         4.12 o                         
 -12   5   8          2.21          5.65         2.87 o                         
 -11   5   8         39.21         47.32         9.07 o                         
 -10   5   8        125.67        136.00        12.15 o                         
  -9   5   8         11.43         14.74         3.01 o                         
  -8   5   8         12.99         12.15         2.13 o                         
  -7   5   8          0.02          2.79         1.37 o                         
  -6   5   8         16.98         10.37         3.16 o                         
  -5   5   8        115.62        119.34         4.08 o                         
  -4   5   8        244.22        222.88         5.56 o                         
  -3   5   8        209.76        201.42         5.25 o                         
  -2   5   8        560.21        602.99         7.18 o                         
  -1   5   8         40.97         42.65         1.42 o                         
   0   5   8         14.70         14.53         0.85 o                         
   1   5   8        161.70        140.20         2.17 o                         
   2   5   8          7.28          9.23         0.69 o                         
   3   5   8         32.76         36.89         1.75 o                         
   4   5   8        203.82        193.47         3.02 o                         
   5   5   8          6.14          8.82         0.85 o                         
   6   5   8         22.14         20.19         1.19 o                         
   7   5   8          2.75          3.18         0.90 o                         
   8   5   8          1.97          3.08         1.43 o                         
   9   5   8         14.79         17.27         2.20 o                         
  10   5   8          4.11          7.28         2.30 o                         
  11   5   8          1.99          1.92         1.98 o                         
 -11   6   8          2.09          2.14         2.44 o                         
 -10   6   8         35.41         36.09         4.31 o                         
  -9   6   8          6.60          7.78         2.56 o                         
  -8   6   8         17.57         17.53         2.84 o                         
  -7   6   8          6.95          6.53         1.69 o                         
  -6   6   8        245.54        229.95         6.57 o                         
  -5   6   8          3.40          2.29         1.36 o                         
  -4   6   8        233.74        238.17         6.92 o                         
  -3   6   8         54.09         43.58         2.12 o                         
  -2   6   8        100.89        113.74         2.30 o                         
  -1   6   8         91.23         96.49         2.43 o                         
   0   6   8        178.16        171.07         2.88 o                         
   1   6   8        196.98        188.56         2.79 o                         
   2   6   8         65.94         63.47         1.69 o                         
   3   6   8          1.63          1.94         0.73 o                         
   4   6   8          1.79          5.72         0.94 o                         
   5   6   8         17.28         18.20         1.42 o                         
   6   6   8          5.67          5.07         1.41 o                         
   7   6   8          4.06          1.94         1.13 o                         
   8   6   8         22.90         22.69         2.57 o                         
   9   6   8          3.93          4.72         1.87 o                         
  10   6   8          4.43          4.34         2.08 o                         
  11   6   8          0.36          0.29         2.09 o                         
 -11   7   8          0.00          1.55         2.61 o                         
 -10   7   8         11.56         16.44         3.46 o                         
  -9   7   8          0.07         -1.09         1.84 o                         
  -8   7   8         28.34         27.19         3.54 o                         
  -7   7   8         69.07         71.28         5.39 o                         
  -6   7   8          5.54          6.41         3.22 o                         
  -5   7   8         50.60         51.19         3.12 o                         
  -4   7   8         67.47         72.45         3.41 o                         
  -3   7   8        267.35        254.78         6.26 o                         
  -2   7   8       1339.28       1332.55        18.17 o                         
  -1   7   8         35.47         33.82         2.14 o                         
   0   7   8        568.20        546.02         6.87 o                         
   1   7   8        138.85        130.86         2.31 o                         
   2   7   8        390.75        385.95         4.96 o                         
   3   7   8          1.58          1.17         0.75 o                         
   4   7   8         97.41        102.99         2.70 o                         
   5   7   8         48.58         49.21         2.14 o                         
   6   7   8          0.01         -0.67         1.31 o                         
   7   7   8         19.76         22.56         1.60 o                         
   8   7   8          7.39         12.47         2.17 o                         
   9   7   8          2.84          3.84         2.18 o                         
  10   7   8          3.65          4.18         2.60 o                         
 -10   8   8         54.87         46.99         7.74 o                         
  -9   8   8          0.03         -0.03         2.88 o                         
  -8   8   8          1.30         -2.16         2.16 o                         
  -7   8   8         23.58         19.24         4.38 o                         
  -6   8   8         12.81         14.28         2.75 o                         
  -5   8   8          0.72          2.16         1.89 o                         
  -4   8   8          4.81          3.61         1.38 o                         
  -3   8   8         31.70         33.37         4.37 o                         
  -2   8   8         36.73         37.39         2.83 o                         
  -1   8   8        134.77        141.36         3.74 o                         
   0   8   8        342.51        346.09         5.01 o                         
   1   8   8          0.44          0.99         0.76 o                         
   2   8   8        103.02        113.24         2.56 o                         
   3   8   8        138.79        142.02         3.21 o                         
   4   8   8         53.42         49.73         2.30 o                         
   5   8   8          5.16          5.39         1.12 o                         
   6   8   8         17.71         17.60         1.82 o                         
   7   8   8         21.64         25.48         2.64 o                         
   8   8   8         11.62         13.94         4.14 o                         
   9   8   8          3.96          2.63         1.99 o                         
  10   8   8         27.03         26.13         3.25 o                         
  -9   9   8          0.07         -0.17         3.35 o                         
  -8   9   8         11.78         14.87         4.67 o                         
  -7   9   8          8.04          2.49         2.65 o                         
  -6   9   8         12.09         12.05         3.99 o                         
  -5   9   8          5.24          2.10         1.51 o                         
  -4   9   8          6.12          5.04         1.58 o                         
  -3   9   8         22.19         22.17         2.40 o                         
  -2   9   8        339.90        320.03         6.40 o                         
  -1   9   8          1.30          0.72         1.06 o                         
   0   9   8         90.28         93.88         2.61 o                         
   1   9   8         69.91         68.44         2.65 o                         
   2   9   8          1.70          1.29         0.78 o                         
   3   9   8         25.19         29.56         1.64 o                         
   4   9   8         20.04         23.42         1.66 o                         
   5   9   8          1.76          3.08         1.05 o                         
   6   9   8         12.41         14.73         1.79 o                         
   7   9   8          0.07          2.36         1.73 o                         
   8   9   8          8.59          9.14         2.27 o                         
   9   9   8          6.97         10.60         5.01 o                         
  -8  10   8          3.84          2.52         3.66 o                         
  -7  10   8          5.30          1.03         3.19 o                         
  -6  10   8          0.63          2.01         2.01 o                         
  -5  10   8          1.60          3.94         2.06 o                         
  -4  10   8         10.87         10.89         2.08 o                         
  -3  10   8        108.75         98.33         3.63 o                         
  -2  10   8         27.39         26.36         2.42 o                         
  -1  10   8         11.63         13.04         1.70 o                         
   0  10   8         40.61         42.63         2.58 o                         
   1  10   8        119.08        121.84         3.57 o                         
   2  10   8          0.95         -0.20         1.11 o                         
   3  10   8         27.93         32.07         2.52 o                         
   4  10   8          1.46         -0.37         0.99 o                         
   5  10   8          0.01         -0.83         1.19 o                         
   6  10   8          8.13          9.01         1.66 o                         
   7  10   8          1.19         -0.32         1.64 o                         
   8  10   8          3.20          3.38         2.09 o                         
  -7  11   8          1.16          3.53         3.25 o                         
  -6  11   8         24.55         18.88         3.30 o                         
  -5  11   8         27.49         30.02         3.73 o                         
  -4  11   8         41.30         41.03         4.09 o                         
  -3  11   8         44.84         53.86         3.91 o                         
  -2  11   8          7.58          8.17         1.87 o                         
  -1  11   8         26.22         32.94         3.76 o                         
   0  11   8          0.70          1.06         1.54 o                         
   1  11   8         13.89         18.49         1.98 o                         
   2  11   8         32.85         36.15         2.40 o                         
   3  11   8         51.77         54.67         2.38 o                         
   4  11   8         52.20         54.84         2.36 o                         
   5  11   8          0.77         -0.73         1.33 o                         
   6  11   8          4.97          2.26         1.82 o                         
   7  11   8         12.63         14.74         2.83 o                         
  -6  12   8         11.59         17.58         4.74 o                         
  -5  12   8          2.34          1.14         2.22 o                         
  -4  12   8          1.51          4.01         1.91 o                         
  -3  12   8          6.58          7.28         2.04 o                         
  -2  12   8         51.47         61.44         5.12 o                         
  -1  12   8          3.25          3.79         1.78 o                         
   0  12   8         26.17         25.49         2.75 o                         
   1  12   8         23.16         29.13         3.17 o                         
   2  12   8          0.48         -0.12         1.35 o                         
   3  12   8          4.79          6.68         2.15 o                         
   4  12   8          0.85         -0.52         1.89 o                         
   5  12   8          2.42          2.87         1.59 o                         
  -3  13   8         15.80         20.87         3.31 o                         
  -2  13   8         11.31         15.06         2.61 o                         
  -1  13   8          0.09          0.85         1.83 o                         
   0  13   8          0.70         -0.37         1.79 o                         
   1  13   8          0.35         -1.93         1.93 o                         
   2  13   8          0.49          0.39         1.52 o                         
 -13   0   9          5.44          2.36         2.45 o                         
 -11   0   9          8.21          6.53         2.55 o                         
  -9   0   9        186.01        163.16         7.75 o                         
  -7   0   9          3.48          2.56         1.94 o                         
  -5   0   9         87.61         86.66         3.72 o                         
  -3   0   9          0.54          2.78         0.84 o                         
  -1   0   9        457.36        476.44        10.13 o                         
   1   0   9         11.60         13.87         1.80 o                         
   3   0   9        389.11        400.67         6.27 o                         
   5   0   9         44.38         47.29         3.95 o                         
   7   0   9        548.83        526.86         8.43 o                         
   9   0   9          0.06          0.02         1.33 o                         
  11   0   9          1.27          3.16         2.18 o                         
 -13   1   9          3.37          3.13         2.98 o                         
 -12   1   9          0.67          2.53         1.60 o                         
 -11   1   9          0.04         -0.28         1.22 o                         
 -10   1   9         59.78         66.20         3.74 o                         
  -9   1   9          3.08          2.85         1.12 o                         
  -8   1   9        343.65        324.39         6.04 o                         
  -7   1   9        465.12        450.86         7.26 o                         
  -6   1   9         65.53         57.74         2.03 o                         
  -5   1   9        246.35        248.83         4.97 o                         
  -4   1   9          8.28          7.07         0.91 o                         
  -3   1   9        251.44        232.90         4.36 o                         
  -2   1   9        211.05        188.34         8.30 o                         
  -1   1   9        220.91        199.69        16.46 o                         
   0   1   9         12.67         14.26         1.41 o                         
   1   1   9        607.96        666.16         7.33 o                         
   2   1   9        174.59        148.01         2.13 o                         
   3   1   9         96.45        102.34         2.16 o                         
   4   1   9         31.93         40.13         2.30 o                         
   5   1   9         22.09         21.88         1.12 o                         
   6   1   9         25.50         25.50         1.24 o                         
   7   1   9         12.33         22.86         1.21 o                         
   8   1   9         31.56         29.40         1.80 o                         
   9   1   9          0.65         -0.39         0.90 o                         
  10   1   9          4.96          6.15         1.36 o                         
  11   1   9          7.30         11.34         1.94 o                         
  12   1   9          0.38          0.60         1.64 o                         
 -12   2   9          0.82          0.47         2.32 o                         
 -11   2   9          8.27          7.00         1.76 o                         
 -10   2   9         17.23         15.67         2.37 o                         
  -9   2   9          3.90          4.40         1.44 o                         
  -8   2   9        113.56        111.60         3.27 o                         
  -7   2   9        181.53        185.18         4.08 o                         
  -6   2   9          6.69          8.00         1.02 o                         
  -5   2   9         46.05         46.90         1.79 o                         
  -4   2   9          1.72          3.64         0.67 o                         
  -3   2   9        421.27        384.99         5.55 o                         
  -2   2   9          0.06          3.81         0.52 o                         
  -1   2   9        486.74        468.40         8.68 o                         
   0   2   9         89.64         89.31         1.91 o                         
   1   2   9       1283.02       1348.87        14.18 o                         
   2   2   9        972.37        974.22         8.58 o                         
   3   2   9       1181.96       1184.15        11.72 o                         
   4   2   9         25.42         23.26         2.45 o                         
   5   2   9         35.25         33.66         1.25 o                         
   6   2   9         80.14         76.89         1.90 o                         
   7   2   9         29.42         29.18         1.25 o                         
   8   2   9        177.25        166.10         3.65 o                         
   9   2   9          3.80          1.45         1.08 o                         
  10   2   9         45.71         45.45         2.68 o                         
  11   2   9          0.16         -0.49         1.41 o                         
  12   2   9          0.38          1.05         1.70 o                         
 -12   3   9          0.99          0.05         1.71 o                         
 -11   3   9          8.94         11.62         2.35 o                         
 -10   3   9        171.80        165.51         7.86 o                         
  -9   3   9         41.20         45.40         2.98 o                         
  -8   3   9        119.35        114.16         3.86 o                         
  -7   3   9        194.38        201.64         6.09 o                         
  -6   3   9         17.01         19.54         1.45 o                         
  -5   3   9        311.11        310.97         5.16 o                         
  -4   3   9         92.40         98.20         2.67 o                         
  -3   3   9        117.42        115.90         4.22 o                         
  -2   3   9        153.62        143.01         3.01 o                         
  -1   3   9        438.40        488.97         7.50 o                         
   0   3   9         42.34         43.80         1.31 o                         
   1   3   9        453.46        471.45         5.72 o                         
   2   3   9          0.11          3.46         0.54 o                         
   3   3   9         46.14         51.99         1.34 o                         
   4   3   9         53.93         59.72         4.61 o                         
   5   3   9         12.90         16.11         0.97 o                         
   6   3   9        320.92        329.39         3.78 o                         
   7   3   9         20.78         16.92         1.03 o                         
   8   3   9         15.53         16.02         1.36 o                         
   9   3   9         33.90         39.69         2.20 o                         
  10   3   9          0.95          2.33         1.20 o                         
  11   3   9          1.85          2.17         1.48 o                         
  12   3   9         11.04         12.61         5.89 o                         
 -12   4   9         14.76         14.05         3.55 o                         
 -11   4   9         17.83         18.23         3.50 o                         
 -10   4   9         11.08         11.63         2.81 o                         
  -9   4   9          5.01          5.65         1.84 o                         
  -8   4   9         10.27         13.66         2.18 o                         
  -7   4   9          0.01         -0.92         1.26 o                         
  -6   4   9          3.67          5.76         1.39 o                         
  -5   4   9        181.04        182.55         4.16 o                         
  -4   4   9        102.25         97.31         3.03 o                         
  -3   4   9         63.77         65.66         2.13 o                         
  -2   4   9        153.21        141.13         2.37 o                         
  -1   4   9          0.91          1.29         0.58 o                         
   0   4   9          0.42          1.12         0.56 o                         
   1   4   9       1190.67       1216.65        13.16 o                         
   2   4   9         39.09         43.50         1.59 o                         
   3   4   9          0.84          1.98         0.56 o                         
   4   4   9          0.19          0.72         0.50 o                         
   5   4   9          3.19          2.87         0.71 o                         
   6   4   9         93.49         92.29         1.84 o                         
   7   4   9         12.29         14.30         1.05 o                         
   8   4   9          8.87          5.79         1.19 o                         
   9   4   9          0.15         -1.10         1.10 o                         
  10   4   9         43.14         41.65         3.95 o                         
  11   4   9          0.08         -0.75         1.86 o                         
 -12   5   9          0.38          0.36         2.33 o                         
 -11   5   9          8.59         16.20         4.40 o                         
 -10   5   9          0.86          4.54         2.37 o                         
  -9   5   9         18.97         25.29         3.48 o                         
  -8   5   9          6.58          5.48         2.08 o                         
  -7   5   9          5.71          6.38         1.61 o                         
  -6   5   9          0.62          1.83         1.25 o                         
  -5   5   9         14.50         13.56         1.78 o                         
  -4   5   9         65.43         62.65         2.93 o                         
  -3   5   9        549.12        522.14         8.44 o                         
  -2   5   9        460.35        448.49         7.36 o                         
  -1   5   9         56.31         53.18         1.77 o                         
   0   5   9        114.00        114.56         2.63 o                         
   1   5   9          6.85          7.52         0.80 o                         
   2   5   9        108.53        114.75         2.15 o                         
   3   5   9          0.01          0.86         0.65 o                         
   4   5   9        102.66        100.68         2.27 o                         
   5   5   9         78.17         81.35         2.14 o                         
   6   5   9         68.56         72.66         2.34 o                         
   7   5   9         76.62         66.41         2.70 o                         
   8   5   9          1.08          1.54         1.49 o                         
   9   5   9          1.29          0.18         1.59 o                         
  10   5   9          1.20          1.21         1.67 o                         
  11   5   9          2.22          0.18         1.91 o                         
 -11   6   9         15.13         22.64         5.22 o                         
 -10   6   9         65.76         69.43         5.90 o                         
  -9   6   9          6.62          8.91         2.60 o                         
  -8   6   9         13.99         16.85         2.64 o                         
  -7   6   9          0.16         -0.18         1.28 o                         
  -6   6   9         25.63         28.29         2.64 o                         
  -5   6   9         69.55         66.87         3.48 o                         
  -4   6   9         13.95         19.86         4.77 o                         
  -3   6   9        117.98        115.85         3.84 o                         
  -2   6   9         75.98         72.84         4.23 o                         
  -1   6   9        144.27        145.75         3.34 o                         
   0   6   9          0.27          2.34         0.59 o                         
   1   6   9        185.26        189.30         3.26 o                         
   2   6   9        123.79        112.06         2.23 o                         
   3   6   9        766.51        752.09         8.37 o                         
   4   6   9        347.96        340.36         4.69 o                         
   5   6   9        276.69        279.14         5.00 o                         
   6   6   9         28.49         20.80         1.53 o                         
   7   6   9          1.41          1.36         1.63 o                         
   8   6   9          0.29         -1.30         1.30 o                         
   9   6   9          1.22         -0.29         1.62 o                         
  10   6   9         17.88         18.36         2.67 o                         
 -11   7   9         14.59         17.97         5.55 o                         
 -10   7   9          9.91          7.52         3.86 o                         
  -9   7   9         21.09         16.37         4.63 o                         
  -8   7   9          5.26         10.00         3.59 o                         
  -7   7   9          0.98          2.95         1.93 o                         
  -6   7   9         36.69         29.67         3.57 o                         
  -5   7   9        222.52        213.05         8.04 o                         
  -4   7   9         58.57         56.97         4.93 o                         
  -3   7   9        702.40        698.61        12.81 o                         
  -2   7   9        201.35        194.43         5.36 o                         
  -1   7   9        841.60        831.40        10.95 o                         
   0   7   9         24.89         25.81         1.29 o                         
   1   7   9        229.69        210.94         3.62 o                         
   2   7   9        374.11        370.25         5.42 o                         
   3   7   9          2.52          3.14         0.80 o                         
   4   7   9        212.44        217.98         3.88 o                         
   5   7   9          5.14          4.80         1.09 o                         
   6   7   9         67.54         63.96         3.12 o                         
   7   7   9         10.29         10.91         1.31 o                         
   8   7   9          7.70          9.13         2.08 o                         
   9   7   9         13.12         15.89         2.49 o                         
  10   7   9          0.76         -1.11         2.04 o                         
 -10   8   9          4.31          5.67         4.55 o                         
  -9   8   9         50.98         59.06         8.20 o                         
  -8   8   9         10.05         16.65         4.71 o                         
  -7   8   9         15.11          8.88         6.10 o                         
  -6   8   9         56.42         55.42         4.92 o                         
  -5   8   9         27.52         27.83         6.72 o                         
  -4   8   9         25.95         23.26         2.36 o                         
  -3   8   9         15.76         14.07         1.91 o                         
  -2   8   9         26.82         30.56         2.05 o                         
  -1   8   9          1.55          5.24         1.33 o                         
   0   8   9         32.19         30.80         1.44 o                         
   1   8   9         78.90         76.59         2.21 o                         
   2   8   9          6.32          8.73         0.97 o                         
   3   8   9        150.06        139.13         3.00 o                         
   4   8   9          4.60          4.02         0.99 o                         
   5   8   9         22.73         26.02         1.73 o                         
   6   8   9         48.35         48.62         2.68 o                         
   7   8   9         11.54         13.99         1.47 o                         
   8   8   9          0.00          0.23         1.66 o                         
   9   8   9         15.42         13.00         2.57 o                         
  -9   9   9          0.07         -2.36         3.09 o                         
  -8   9   9         48.08         47.03         7.29 o                         
  -7   9   9         10.48          9.68         3.84 o                         
  -6   9   9         13.54         13.72         4.12 o                         
  -5   9   9          1.69         -1.56         1.56 o                         
  -4   9   9         10.88          9.19         1.91 o                         
  -3   9   9        143.70        132.09         4.83 o                         
  -2   9   9         42.39         44.64         3.03 o                         
  -1   9   9        264.97        247.99         7.06 o                         
   0   9   9          3.03          5.60         1.31 o                         
   1   9   9          7.53          7.51         1.16 o                         
   2   9   9          0.40         -0.07         0.91 o                         
   3   9   9          0.52          0.07         0.84 o                         
   4   9   9          1.24          1.52         0.98 o                         
   5   9   9         12.56         15.19         1.48 o                         
   6   9   9          2.85          2.74         1.35 o                         
   7   9   9          0.64          1.07         1.66 o                         
   8   9   9          1.09          2.34         1.88 o                         
  -8  10   9          0.18          1.79         3.51 o                         
  -7  10   9         18.05         12.34         4.74 o                         
  -6  10   9          1.39          6.83         3.55 o                         
  -5  10   9         20.10         21.72         5.70 o                         
  -4  10   9         24.91         24.57         3.13 o                         
  -3  10   9         42.40         44.06         3.30 o                         
  -2  10   9         64.52         74.57         3.73 o                         
  -1  10   9          0.09          1.49         1.29 o                         
   0  10   9          4.68          7.89         1.80 o                         
   1  10   9          0.16          2.72         1.15 o                         
   2  10   9         19.33         17.79         1.82 o                         
   3  10   9          1.00          2.63         0.99 o                         
   4  10   9          0.20          0.80         0.99 o                         
   5  10   9         45.25         46.73         2.59 o                         
   6  10   9          0.81          1.91         2.58 o                         
   7  10   9         12.91         15.00         2.45 o                         
  -7  11   9          0.29         -0.68         3.34 o                         
  -6  11   9          2.30          3.29         2.50 o                         
  -5  11   9         49.66         52.19        14.39 o                         
  -4  11   9         13.94         19.40         3.25 o                         
  -3  11   9          1.23          0.77         1.64 o                         
  -2  11   9         66.23         63.68         3.83 o                         
  -1  11   9         11.22         11.22         3.40 o                         
   0  11   9          0.09          0.27         1.59 o                         
   1  11   9         17.46         16.52         1.79 o                         
   2  11   9          0.56         -0.54         1.20 o                         
   3  11   9         24.71         21.12         2.04 o                         
   4  11   9          9.81         11.77         1.41 o                         
   5  11   9          3.30          0.87         1.39 o                         
   6  11   9          1.41          0.27         1.47 o                         
  -5  12   9          0.00         -1.56         2.23 o                         
  -4  12   9         11.27          9.78         2.93 o                         
  -3  12   9         33.93         29.34         3.00 o                         
  -2  12   9         29.08         29.81         3.01 o                         
  -1  12   9          2.12          1.17         1.85 o                         
   0  12   9          0.02          0.07         1.74 o                         
   1  12   9         22.42         26.57         2.87 o                         
   2  12   9          0.07         -0.46         1.49 o                         
   3  12   9          2.91          5.66         1.70 o                         
   4  12   9          9.62          7.05         2.16 o                         
  -2  13   9          6.12          5.40         2.24 o                         
  -1  13   9          9.90         14.44         3.17 o                         
   0  13   9         13.74         20.79         2.83 o                         
   1  13   9          6.35          4.65         2.36 o                         
 -12   0  10          4.96          3.78         2.59 o                         
 -10   0  10         58.06         46.11         3.58 o                         
  -8   0  10         37.22         34.13         3.34 o                         
  -6   0  10          6.36          5.15         1.51 o                         
  -4   0  10        276.57        336.92        10.27 o                         
  -2   0  10        677.88        705.19        15.88 o                         
   0   0  10       1938.07       1879.42        40.40 o                         
   2   0  10       1188.48       1217.24        15.81 o                         
   4   0  10         11.85         11.85         1.08 o                         
   6   0  10         89.76         97.32         3.24 o                         
   8   0  10          4.06          3.98         1.93 o                         
  10   0  10          1.34          2.68         1.78 o                         
  12   0  10          0.05          6.62         2.77 o                         
 -12   1  10          4.59          5.02         1.81 o                         
 -11   1  10          2.29          3.29         1.58 o                         
 -10   1  10          0.84          2.12         1.21 o                         
  -9   1  10         71.24         68.82         3.04 o                         
  -8   1  10          0.20          2.77         1.07 o                         
  -7   1  10        610.31        580.87         8.83 o                         
  -6   1  10         51.24         58.77         2.44 o                         
  -5   1  10        157.68        166.58         3.91 o                         
  -4   1  10        145.79        151.50         3.52 o                         
  -3   1  10         36.58         40.05         2.59 o                         
  -2   1  10        714.41        805.38        11.51 o                         
  -1   1  10        380.24        325.07        21.21 o                         
   0   1  10          9.57         23.34         2.03 o                         
   1   1  10         84.71         82.88         1.86 o                         
   2   1  10         69.64         63.25         1.94 o                         
   3   1  10        174.20        162.08         2.46 o                         
   4   1  10         75.64         67.91         2.23 o                         
   5   1  10         56.83         54.95         1.55 o                         
   6   1  10        112.59        112.58         2.28 o                         
   7   1  10          0.66          3.38         0.80 o                         
   8   1  10         20.44         14.37         1.39 o                         
   9   1  10         18.51         18.38         1.63 o                         
  10   1  10          3.84          3.66         1.28 o                         
  11   1  10          0.79          1.67         1.42 o                         
  12   1  10          2.19          8.52         2.01 o                         
 -12   2  10          0.10          0.75         1.60 o                         
 -11   2  10          2.10          0.61         1.41 o                         
 -10   2  10          5.18          9.72         1.98 o                         
  -9   2  10         87.45         78.78         3.60 o                         
  -8   2  10          9.93         15.10         1.57 o                         
  -7   2  10        489.70        466.67         7.52 o                         
  -6   2  10        107.03        113.58         2.94 o                         
  -5   2  10         24.71         30.06         1.61 o                         
  -4   2  10         78.37         81.20         2.43 o                         
  -3   2  10         32.96         31.24         1.27 o                         
  -2   2  10         71.39        103.59         2.21 o                         
  -1   2  10        361.68        402.34         7.90 o                         
   0   2  10         21.99         31.12         1.28 o                         
   1   2  10        125.80        111.31         2.42 o                         
   2   2  10          0.11          2.86         0.43 o                         
   3   2  10          3.27          2.77         0.63 o                         
   4   2  10          0.00          1.48         0.75 o                         
   5   2  10         55.18         59.16         1.71 o                         
   6   2  10         23.97         27.61         1.33 o                         
   7   2  10         27.17         25.48         1.45 o                         
   8   2  10         30.08         27.25         1.78 o                         
   9   2  10         15.22         10.81         1.69 o                         
  10   2  10          6.14          5.77         1.52 o                         
  11   2  10         16.23          9.82         2.32 o                         
 -12   3  10          7.02         12.64         2.33 o                         
 -11   3  10          1.27          0.00         1.55 o                         
 -10   3  10         11.92         12.15         3.34 o                         
  -9   3  10          0.45          1.46         1.47 o                         
  -8   3  10        118.70        105.14         3.77 o                         
  -7   3  10        255.29        220.33         5.24 o                         
  -6   3  10         51.74         56.59         2.20 o                         
  -5   3  10          0.28          4.78         1.40 o                         
  -4   3  10        140.39        118.05         2.88 o                         
  -3   3  10         16.24         15.33         1.07 o                         
  -2   3  10          3.76          6.02         1.07 o                         
  -1   3  10         40.57         41.62         1.73 o                         
   0   3  10        356.47        424.05         7.15 o                         
   1   3  10         52.62         57.62         1.54 o                         
   2   3  10        148.36        149.78         2.36 o                         
   3   3  10          1.44          6.38         0.75 o                         
   4   3  10         39.23         42.27         1.71 o                         
   5   3  10         94.90        100.33         2.12 o                         
   6   3  10        305.65        296.95         3.59 o                         
   7   3  10          7.64          6.50         0.84 o                         
   8   3  10          2.19          2.63         1.03 o                         
   9   3  10         43.18         37.71         4.19 o                         
  10   3  10          0.02         -0.53         1.50 o                         
  11   3  10          6.83         12.11         2.24 o                         
 -12   4  10          1.04          2.86         2.69 o                         
 -11   4  10          5.69          4.36         2.53 o                         
 -10   4  10          2.53         -0.04         1.89 o                         
  -9   4  10         42.96         39.30         3.33 o                         
  -8   4  10          9.74          8.07         1.86 o                         
  -7   4  10         14.11         12.20         1.84 o                         
  -6   4  10         22.85         21.95         2.40 o                         
  -5   4  10          9.36         13.87         2.01 o                         
  -4   4  10         34.54         35.26         3.27 o                         
  -3   4  10          0.27          0.72         0.82 o                         
  -2   4  10        156.56        167.11         3.12 o                         
  -1   4  10         50.76         63.72         1.81 o                         
   0   4  10         18.63         20.83         1.27 o                         
   1   4  10         34.92         34.98         1.44 o                         
   2   4  10          0.44          0.51         0.48 o                         
   3   4  10        508.16        516.72         6.08 o                         
   4   4  10        165.47        159.38         2.87 o                         
   5   4  10          5.07          5.09         0.90 o                         
   6   4  10         62.44         65.54         2.02 o                         
   7   4  10          0.03         -0.22         0.77 o                         
   8   4  10         22.88         20.37         2.03 o                         
   9   4  10         13.21          9.02         2.66 o                         
  10   4  10          0.12         -1.52         1.52 o                         
  11   4  10          0.84          0.73         1.86 o                         
 -11   5  10         40.35         45.14        10.37 o                         
 -10   5  10         30.06         33.81         4.21 o                         
  -9   5  10          6.18          7.87         2.58 o                         
  -8   5  10          8.95          7.31         1.93 o                         
  -7   5  10         46.96         52.12         3.55 o                         
  -6   5  10          0.39          2.46         1.34 o                         
  -5   5  10        576.76        538.15        13.92 o                         
  -4   5  10        649.50        607.80        11.61 o                         
  -3   5  10         77.99         78.66         3.45 o                         
  -2   5  10          2.47          4.26         0.99 o                         
  -1   5  10         47.72         48.49         1.82 o                         
   0   5  10        142.89        139.70         3.02 o                         
   1   5  10          6.12          7.85         0.81 o                         
   2   5  10         41.97         40.46         1.97 o                         
   3   5  10          7.87          7.44         1.08 o                         
   4   5  10        407.05        400.51         5.26 o                         
   5   5  10          1.64          1.87         0.82 o                         
   6   5  10        205.95        218.27         3.72 o                         
   7   5  10          3.36          5.22         1.10 o                         
   8   5  10          0.05         -0.25         1.22 o                         
   9   5  10          4.98          1.89         1.59 o                         
  10   5  10          4.03          5.77         3.27 o                         
  11   5  10          0.40         -2.21         2.21 o                         
 -11   6  10          4.84          6.48         4.03 o                         
 -10   6  10         40.50         48.52         7.37 o                         
  -9   6  10         20.77         26.07         5.69 o                         
  -8   6  10          4.38          4.24         2.38 o                         
  -7   6  10          1.40          1.98         1.72 o                         
  -6   6  10          0.42          2.34         1.82 o                         
  -5   6  10         23.79         16.07         3.47 o                         
  -4   6  10        212.55        181.59         6.95 o                         
  -3   6  10         19.95         23.86         2.90 o                         
  -2   6  10        207.52        209.21         5.54 o                         
  -1   6  10         88.03         99.17         2.61 o                         
   0   6  10        194.97        182.63         3.72 o                         
   1   6  10         38.13         39.82         1.56 o                         
   2   6  10        250.57        246.70         3.54 o                         
   3   6  10        116.60        117.55         2.81 o                         
   4   6  10        113.03        111.85         2.50 o                         
   5   6  10          4.45          6.52         1.09 o                         
   6   6  10         96.49        101.15         2.70 o                         
   7   6  10          4.14          3.92         1.12 o                         
   8   6  10         11.31          8.80         2.08 o                         
   9   6  10         17.81         21.65         2.44 o                         
  10   6  10          0.36          0.19         1.74 o                         
 -10   7  10         10.20         12.11         4.59 o                         
  -9   7  10          6.75         10.96         4.57 o                         
  -8   7  10         44.31         42.25         4.75 o                         
  -7   7  10         14.93         12.00         3.35 o                         
  -6   7  10         31.35         32.36         5.26 o                         
  -5   7  10         20.32         11.80         2.49 o                         
  -4   7  10         48.93         38.03         3.85 o                         
  -3   7  10        269.37        265.54         6.61 o                         
  -2   7  10         79.76         87.58         3.61 o                         
  -1   7  10         96.94         97.14         2.74 o                         
   0   7  10        386.09        379.27         6.17 o                         
   1   7  10         18.88         19.58         1.26 o                         
   2   7  10        550.97        547.87         6.47 o                         
   3   7  10        101.52         96.91         2.28 o                         
   4   7  10        165.51        168.67         3.97 o                         
   5   7  10         15.80         16.69         1.40 o                         
   6   7  10          6.53          6.20         1.16 o                         
   7   7  10         21.48         18.11         1.52 o                         
   8   7  10          9.53         13.07         2.08 o                         
   9   7  10          0.16          0.54         1.96 o                         
  10   7  10          3.47          0.16         2.24 o                         
 -10   8  10         27.41         25.26         6.22 o                         
  -9   8  10          1.67          3.92         4.05 o                         
  -8   8  10         46.18         52.21         7.63 o                         
  -7   8  10          1.53          0.78         2.02 o                         
  -6   8  10          1.66          1.79         3.04 o                         
  -5   8  10         22.62         23.03         3.56 o                         
  -4   8  10          2.59          2.68         1.97 o                         
  -3   8  10         19.48         22.10         3.19 o                         
  -2   8  10         31.87         26.83         2.47 o                         
  -1   8  10        192.66        188.62         4.55 o                         
   0   8  10        588.79        562.88         8.39 o                         
   1   8  10        127.08        131.60         2.88 o                         
   2   8  10          7.47          5.99         1.28 o                         
   3   8  10         11.16         13.88         1.23 o                         
   4   8  10         85.45         80.57         2.49 o                         
   5   8  10          8.35          8.93         1.39 o                         
   6   8  10          0.24         -0.35         0.97 o                         
   7   8  10          0.00          0.32         1.24 o                         
   8   8  10          3.24          0.34         1.80 o                         
   9   8  10          3.37         -0.06         1.79 o                         
  -9   9  10          0.06          0.53         3.37 o                         
  -8   9  10         51.84         58.07         8.06 o                         
  -7   9  10          5.43          3.57         3.14 o                         
  -6   9  10          5.02          4.82         2.33 o                         
  -5   9  10          5.99          1.77         2.00 o                         
  -4   9  10         12.10         13.17         2.32 o                         
  -3   9  10        165.26        160.93         5.43 o                         
  -2   9  10        171.33        157.73         4.38 o                         
  -1   9  10         95.30         90.49         3.57 o                         
   0   9  10        117.79        126.09         3.89 o                         
   1   9  10         74.86         70.89         2.51 o                         
   2   9  10         30.75         31.69         1.92 o                         
   3   9  10         11.03         13.01         1.24 o                         
   4   9  10          0.41          1.02         0.97 o                         
   5   9  10          0.58          1.07         1.03 o                         
   6   9  10          5.33          6.60         1.50 o                         
   7   9  10          0.93         -1.24         1.24 o                         
   8   9  10          7.39          5.63         2.03 o                         
  -8  10  10         34.59         17.76         5.30 o                         
  -7  10  10         12.95         12.06         4.47 o                         
  -6  10  10         22.46         20.40         5.15 o                         
  -5  10  10          3.72          0.45         1.68 o                         
  -4  10  10        100.46        113.19         4.87 o                         
  -3  10  10          9.40         15.83         2.35 o                         
  -2  10  10         31.46         35.75         3.88 o                         
  -1  10  10          0.22          1.78         1.28 o                         
   0  10  10         62.97         52.65         3.39 o                         
   1  10  10          0.73          0.23         1.52 o                         
   2  10  10          0.48         -0.63         1.09 o                         
   3  10  10         23.49         22.88         1.89 o                         
   4  10  10          8.41          9.23         1.32 o                         
   5  10  10          3.57          3.00         1.17 o                         
   6  10  10         18.29         16.34         1.91 o                         
   7  10  10          0.00         -1.58         1.58 o                         
  -7  11  10          0.00          0.80         3.31 o                         
  -6  11  10          6.10          3.29         3.41 o                         
  -5  11  10          6.77         10.15         3.51 o                         
  -4  11  10         11.47         16.43         2.55 o                         
  -3  11  10         66.46         61.90         4.11 o                         
  -2  11  10          1.28          1.46         1.73 o                         
  -1  11  10          5.18          1.86         2.96 o                         
   0  11  10         14.95         14.01         3.60 o                         
   1  11  10         19.63         20.71         2.55 o                         
   2  11  10          8.58          7.73         2.41 o                         
   3  11  10          1.98          2.08         1.42 o                         
   4  11  10          1.27          4.36         1.71 o                         
   5  11  10          6.29         10.05         1.81 o                         
   6  11  10          4.56         -1.14         1.44 o                         
  -5  12  10          2.62          4.74         2.57 o                         
  -4  12  10         24.84         23.62         3.68 o                         
  -3  12  10         29.92         32.56         3.18 o                         
  -2  12  10         56.83         55.64         3.96 o                         
  -1  12  10          0.62          2.74         2.00 o                         
   0  12  10         17.25         18.29         2.61 o                         
   1  12  10          4.99          0.82         1.85 o                         
   2  12  10          0.89         -0.43         1.74 o                         
   3  12  10         10.33         12.24         1.89 o                         
   4  12  10          2.19          4.75         2.11 o                         
 -11   0  11          7.26          3.21         2.16 o                         
  -9   0  11         37.09         35.76         3.15 o                         
  -7   0  11        665.93        657.41        15.56 o                         
  -5   0  11        296.48        269.99         7.66 o                         
  -3   0  11         34.62         40.99         3.89 o                         
  -1   0  11       1802.06       1912.77        53.02 o                         
   1   0  11        223.54        191.04         7.94 o                         
   3   0  11          0.72          0.32         0.67 o                         
   5   0  11         14.00         14.45         1.46 o                         
   7   0  11         56.18         54.91         2.61 o                         
   9   0  11          8.94         10.00         2.42 o                         
  11   0  11          1.77          0.35         1.96 o                         
 -12   1  11          4.55          6.57         2.39 o                         
 -11   1  11          5.00          6.32         1.81 o                         
 -10   1  11          2.26         -0.40         1.14 o                         
  -9   1  11         20.49         24.53         2.01 o                         
  -8   1  11         34.93         37.16         2.26 o                         
  -7   1  11        343.65        335.14         6.05 o                         
  -6   1  11         29.46         29.15         2.00 o                         
  -5   1  11        232.11        218.90         4.73 o                         
  -4   1  11        145.77        136.86         3.39 o                         
  -3   1  11         12.24         17.26         1.61 o                         
  -2   1  11        159.59        183.42         3.72 o                         
  -1   1  11        211.24        217.12         4.04 o                         
   0   1  11         59.64         59.81         2.93 o                         
   1   1  11          4.84          8.19         0.69 o                         
   2   1  11        132.64        144.84         2.10 o                         
   3   1  11         63.97         66.41         1.61 o                         
   4   1  11          0.01          0.63         0.61 o                         
   5   1  11         16.89         14.25         0.98 o                         
   6   1  11          1.02          1.09         0.68 o                         
   7   1  11          8.90         11.26         1.00 o                         
   8   1  11         17.99         16.40         1.26 o                         
   9   1  11          5.02          3.26         2.12 o                         
  10   1  11          6.76          2.98         1.37 o                         
  11   1  11          3.34          3.66         1.62 o                         
 -12   2  11          0.18          0.63         1.44 o                         
 -11   2  11          7.00          7.83         2.56 o                         
 -10   2  11         49.72         48.31         3.40 o                         
  -9   2  11         54.56         49.66         3.16 o                         
  -8   2  11        322.54        306.89         5.93 o                         
  -7   2  11         11.73         17.00         1.88 o                         
  -6   2  11       1223.45       1133.50        14.79 o                         
  -5   2  11          1.50          3.00         0.80 o                         
  -4   2  11        262.20        257.44         4.41 o                         
  -3   2  11         24.12         21.47         1.64 o                         
  -2   2  11        221.39        237.10         4.80 o                         
  -1   2  11          1.11          3.25         0.73 o                         
   0   2  11         55.30         66.08         2.13 o                         
   1   2  11        259.89        274.29         4.81 o                         
   2   2  11        134.70        138.67         2.06 o                         
   3   2  11         15.78         10.09         0.89 o                         
   4   2  11         13.47         16.40         1.10 o                         
   5   2  11         26.58         25.48         1.30 o                         
   6   2  11         50.95         52.44         2.24 o                         
   7   2  11         17.24         16.31         1.16 o                         
   8   2  11         32.33         29.44         1.72 o                         
   9   2  11          4.46          6.88         1.44 o                         
  10   2  11         22.23         21.54         2.32 o                         
  11   2  11         34.39         37.22         3.01 o                         
 -12   3  11          7.23          9.26         2.14 o                         
 -11   3  11          1.97          0.23         1.65 o                         
 -10   3  11          3.73          1.36         1.40 o                         
  -9   3  11          4.85          3.19         1.36 o                         
  -8   3  11        112.62        105.78         3.75 o                         
  -7   3  11         52.65         44.63         2.81 o                         
  -6   3  11        210.50        200.88         4.19 o                         
  -5   3  11        276.82        242.18         4.47 o                         
  -4   3  11         68.99         77.96         2.18 o                         
  -3   3  11        495.62        468.84        11.21 o                         
  -2   3  11         11.27         18.53         3.25 o                         
  -1   3  11        102.28        100.13         2.70 o                         
   0   3  11        415.82        391.25         5.73 o                         
   1   3  11         10.10          9.47         0.92 o                         
   2   3  11        187.49        176.44         2.61 o                         
   3   3  11        869.80        849.32         9.08 o                         
   4   3  11        408.65        381.51         5.00 o                         
   5   3  11          9.04         12.23         1.08 o                         
   6   3  11          0.50          0.88         0.75 o                         
   7   3  11          8.68         10.70         1.14 o                         
   8   3  11          2.15          2.44         0.98 o                         
   9   3  11         14.32         14.41         1.98 o                         
  10   3  11         16.64         18.02         2.22 o                         
  11   3  11          0.71          3.24         1.96 o                         
 -12   4  11          8.70         10.31         3.10 o                         
 -11   4  11          0.65         -0.41         2.66 o                         
 -10   4  11          0.91          1.90         1.73 o                         
  -9   4  11         24.98         27.49         2.98 o                         
  -8   4  11         65.73         63.23         4.05 o                         
  -7   4  11         64.52         69.88         5.14 o                         
  -6   4  11        212.39        186.14         5.55 o                         
  -5   4  11         12.20         15.26         1.78 o                         
  -4   4  11         72.51         71.60         3.10 o                         
  -3   4  11         42.08         37.56         3.70 o                         
  -2   4  11         10.13          7.48         1.31 o                         
  -1   4  11          9.50         11.41         1.36 o                         
   0   4  11          6.87          9.30         0.99 o                         
   1   4  11        379.59        372.24         4.90 o                         
   2   4  11        141.87        147.48         2.37 o                         
   3   4  11         73.18         62.98         1.77 o                         
   4   4  11         11.51         16.16         1.28 o                         
   5   4  11         50.69         46.37         2.15 o                         
   6   4  11         33.77         32.41         1.61 o                         
   7   4  11          1.61          1.92         0.88 o                         
   8   4  11         18.53         16.46         1.59 o                         
   9   4  11          0.26          0.19         1.43 o                         
  10   4  11          0.48          0.22         1.60 o                         
  11   4  11         19.51         24.98         4.44 o                         
 -11   5  11          0.16          3.34         3.71 o                         
 -10   5  11          2.81          3.00         3.35 o                         
  -9   5  11          7.07          7.55         2.70 o                         
  -8   5  11          2.08          2.51         2.71 o                         
  -7   5  11         78.13         66.19         5.19 o                         
  -6   5  11         20.35         23.72         3.73 o                         
  -5   5  11         23.13         13.66         2.42 o                         
  -4   5  11         23.16         20.04         2.01 o                         
  -3   5  11         98.96        111.05         3.90 o                         
  -2   5  11         29.69         33.07         2.14 o                         
  -1   5  11        333.83        343.53         6.74 o                         
   0   5  11         29.18         28.34         1.60 o                         
   1   5  11        299.80        277.25         4.08 o                         
   2   5  11         25.73         27.39         1.08 o                         
   3   5  11          2.28          6.12         0.84 o                         
   4   5  11         41.33         43.22         1.72 o                         
   5   5  11        128.15        134.15         2.81 o                         
   6   5  11        140.29        144.88         3.02 o                         
   7   5  11          0.02         -0.77         0.77 o                         
   8   5  11          6.79          5.38         1.29 o                         
   9   5  11          0.04         -0.77         1.39 o                         
  10   5  11          0.04          0.01         1.64 o                         
 -11   6  11          2.32          2.64         3.94 o                         
 -10   6  11          7.02          9.86         4.59 o                         
  -9   6  11          3.77          2.80         5.31 o                         
  -8   6  11         12.96         12.21         3.02 o                         
  -7   6  11          7.96          6.69         2.23 o                         
  -6   6  11         38.81         39.09         4.15 o                         
  -5   6  11          0.81          0.94         1.67 o                         
  -4   6  11         20.77         20.40         2.87 o                         
  -3   6  11        138.22        112.70         5.34 o                         
  -2   6  11         69.55         78.02         2.81 o                         
  -1   6  11         11.05         14.70         1.30 o                         
   0   6  11        223.05        204.86         4.06 o                         
   1   6  11         12.50         15.27         1.03 o                         
   2   6  11         14.12         16.86         1.24 o                         
   3   6  11          0.04          0.19         0.68 o                         
   4   6  11        192.18        204.68         3.48 o                         
   5   6  11         19.42         20.00         1.46 o                         
   6   6  11         17.39         22.22         1.58 o                         
   7   6  11          5.09          4.38         1.15 o                         
   8   6  11          2.51          1.52         1.69 o                         
   9   6  11          1.14         -0.26         2.47 o                         
  10   6  11          0.17         -1.61         1.61 o                         
 -10   7  11         12.72          9.46         4.77 o                         
  -9   7  11          0.02         -0.19         3.27 o                         
  -8   7  11         47.61         51.35         5.75 o                         
  -7   7  11         30.63         28.52         3.93 o                         
  -6   7  11         10.11          9.53         2.66 o                         
  -5   7  11          6.55          5.33         2.09 o                         
  -4   7  11         20.38         23.92         5.78 o                         
  -3   7  11        330.01        340.11        10.49 o                         
  -2   7  11          2.03         -0.16         1.13 o                         
  -1   7  11          1.90          3.70         1.00 o                         
   0   7  11        120.00        125.76         3.23 o                         
   1   7  11         49.76         54.37         2.06 o                         
   2   7  11          0.18          1.04         0.81 o                         
   3   7  11         95.29        104.51         2.38 o                         
   4   7  11         23.61         25.91         1.56 o                         
   5   7  11        141.23        140.45         3.23 o                         
   6   7  11         72.21         72.87         2.52 o                         
   7   7  11          5.51          6.35         1.23 o                         
   8   7  11         25.00         25.17         2.48 o                         
   9   7  11          7.92         11.59         3.57 o                         
  -9   8  11          2.40         -2.08         3.06 o                         
  -8   8  11          0.28         -1.97         1.97 o                         
  -7   8  11         19.04         19.26         3.45 o                         
  -6   8  11          0.35         -0.05         1.79 o                         
  -5   8  11         89.20         93.05         5.65 o                         
  -4   8  11         26.52         23.26         6.24 o                         
  -3   8  11        184.66        180.37         5.57 o                         
  -2   8  11        131.68        131.55         4.69 o                         
  -1   8  11          7.40          6.27         1.37 o                         
   0   8  11         32.20         31.67         2.41 o                         
   1   8  11        339.03        355.08         6.22 o                         
   2   8  11        106.30        110.17         2.75 o                         
   3   8  11         10.22         12.44         1.45 o                         
   4   8  11          0.00          0.85         1.43 o                         
   5   8  11          0.05          0.23         1.25 o                         
   6   8  11         14.25         14.00         1.43 o                         
   7   8  11          0.10          0.83         1.24 o                         
   8   8  11         21.58         22.56         2.51 o                         
   9   8  11          5.11          4.39         1.99 o                         
  -9   9  11          1.73          2.58         4.04 o                         
  -8   9  11          0.93         -2.20         2.91 o                         
  -7   9  11         38.50         33.70         4.51 o                         
  -6   9  11         24.18         25.51         4.09 o                         
  -5   9  11          0.00          0.00         1.72 o                         
  -4   9  11          0.53         -0.19         1.59 o                         
  -3   9  11          9.70          7.92         1.93 o                         
  -2   9  11         28.84         24.14         2.58 o                         
  -1   9  11          1.62          2.10         1.59 o                         
   0   9  11        131.66        123.81         3.92 o                         
   1   9  11         17.67         22.62         2.46 o                         
   2   9  11         12.66         14.83         1.76 o                         
   3   9  11          0.29         -0.32         1.05 o                         
   4   9  11          2.17          2.17         1.13 o                         
   5   9  11          9.50          8.03         1.31 o                         
   6   9  11          6.49          4.15         1.44 o                         
   7   9  11          8.94          7.70         1.66 o                         
   8   9  11          0.11         -0.95         1.66 o                         
  -7  10  11          3.60          7.65         4.30 o                         
  -6  10  11          2.92          0.45         2.23 o                         
  -5  10  11         20.10         23.00         4.13 o                         
  -4  10  11          6.44          7.38         2.36 o                         
  -3  10  11        151.22        166.67         7.62 o                         
  -2  10  11         15.55         19.65         2.04 o                         
  -1  10  11          0.24          0.66         1.37 o                         
   0  10  11          0.50         -0.14         2.49 o                         
   1  10  11          0.36         -1.47         1.47 o                         
   2  10  11         17.06         16.94         2.79 o                         
   3  10  11          1.37         -0.33         1.12 o                         
   4  10  11         47.00         53.52         2.70 o                         
   5  10  11          8.87          8.21         1.37 o                         
   6  10  11          0.23         -0.12         1.37 o                         
   7  10  11          5.25          6.32         1.96 o                         
  -6  11  11          0.61         -0.72         3.02 o                         
  -5  11  11          0.64         -1.94         2.78 o                         
  -4  11  11         20.71         19.69         3.03 o                         
  -3  11  11          1.18          0.12         1.88 o                         
  -2  11  11         46.00         47.91         3.60 o                         
  -1  11  11         10.07         10.92         2.17 o                         
   0  11  11          6.30         10.82         3.57 o                         
   1  11  11          0.02         -1.05         1.54 o                         
   2  11  11         17.76         17.62         2.52 o                         
   3  11  11         16.44         22.11         2.14 o                         
   4  11  11          6.42          5.24         1.64 o                         
   5  11  11          6.31          4.48         2.14 o                         
  -4  12  11         25.72         17.19         3.39 o                         
  -3  12  11         46.52         45.48         3.72 o                         
  -2  12  11         52.71         57.36         4.28 o                         
  -1  12  11         27.91         26.28         2.96 o                         
   0  12  11          1.52          0.96         1.92 o                         
   1  12  11         15.41         17.35         2.66 o                         
   2  12  11          0.01          1.44         1.90 o                         
   3  12  11          5.60          4.33         2.54 o                         
 -12   0  12         13.64         21.85         8.97 o                         
 -10   0  12         58.26         64.74         4.25 o                         
  -8   0  12        449.62        430.57        11.92 o                         
  -6   0  12       1023.49        994.78        21.30 o                         
  -4   0  12        111.66        117.04         8.28 o                         
  -2   0  12         12.56          9.83         2.54 o                         
   0   0  12        150.17        163.79         4.24 o                         
   4   0  12         12.92         14.05         1.27 o                         
   6   0  12         31.70         30.30         2.68 o                         
   8   0  12          0.03          1.00         1.07 o                         
  10   0  12         14.69          9.78         3.85 o                         
 -12   1  12         12.59          8.91         2.15 o                         
 -11   1  12          5.10          6.16         1.83 o                         
 -10   1  12          8.91          9.16         1.61 o                         
  -9   1  12         25.22         32.93         2.31 o                         
  -8   1  12         58.12         62.03         4.28 o                         
  -7   1  12        163.17        148.97         3.73 o                         
  -6   1  12        214.73        223.92         5.11 o                         
  -5   1  12         42.53         52.51         2.49 o                         
  -4   1  12       1276.45       1231.86        17.46 o                         
  -3   1  12          7.82          7.03         1.21 o                         
  -2   1  12        364.67        374.24         6.33 o                         
  -1   1  12         37.73         40.74         6.66 o                         
   0   1  12        105.70        114.38         2.60 o                         
   1   1  12          4.71          8.92         0.92 o                         
   2   1  12        129.36        141.13         2.62 o                         
   3   1  12        379.07        344.45         4.36 o                         
   4   1  12        107.51        104.23         2.28 o                         
   5   1  12         32.82         34.53         1.36 o                         
   6   1  12          4.44          4.04         0.83 o                         
   7   1  12          1.22          0.95         0.79 o                         
   8   1  12          0.54          0.48         0.77 o                         
   9   1  12          0.89          3.56         1.23 o                         
  10   1  12          0.98          2.52         1.41 o                         
  11   1  12          6.09          7.35         1.95 o                         
 -12   2  12          0.10          0.67         1.66 o                         
 -11   2  12         15.47         14.03         2.51 o                         
 -10   2  12          1.06         -0.64         1.32 o                         
  -9   2  12          1.87          1.61         1.19 o                         
  -8   2  12          4.82          4.34         1.22 o                         
  -7   2  12        140.61        142.34         3.65 o                         
  -6   2  12        223.77        221.91         4.50 o                         
  -5   2  12       1270.55       1177.95        15.11 o                         
  -4   2  12          0.51          0.66         0.60 o                         
  -3   2  12        128.46        134.61         4.14 o                         
  -2   2  12         29.90         31.49         2.66 o                         
  -1   2  12        178.52        199.72         7.09 o                         
   0   2  12        210.83        177.74         3.62 o                         
   1   2  12        302.52        296.63         4.82 o                         
   2   2  12         35.46         43.85         1.65 o                         
   3   2  12        147.75        134.95         2.42 o                         
   4   2  12        244.33        236.10         3.61 o                         
   5   2  12          9.97         10.66         1.44 o                         
   6   2  12        183.37        188.96         3.39 o                         
   7   2  12          6.27          3.90         0.94 o                         
   8   2  12         11.85         11.51         1.15 o                         
   9   2  12          2.25         -1.06         1.06 o                         
  10   2  12          0.20          0.81         1.83 o                         
  11   2  12          9.60          8.55         2.77 o                         
 -12   3  12         10.04         13.04         2.83 o                         
 -11   3  12          1.08          1.09         1.65 o                         
 -10   3  12          0.66         -0.40         1.38 o                         
  -9   3  12         14.37         11.68         2.20 o                         
  -8   3  12         28.83         30.88         2.43 o                         
  -7   3  12         16.48         11.98         1.56 o                         
  -6   3  12          0.00          0.36         0.93 o                         
  -5   3  12        154.31        143.54         4.66 o                         
  -4   3  12        106.65        106.06         3.81 o                         
  -3   3  12          2.49          1.93         0.94 o                         
  -2   3  12         88.03        109.37         7.43 o                         
  -1   3  12         20.61         22.44         2.25 o                         
   0   3  12        132.65        140.29         2.94 o                         
   1   3  12          0.04          2.87         0.79 o                         
   2   3  12        288.71        317.68         4.54 o                         
   3   3  12          3.69          5.87         0.76 o                         
   4   3  12          9.73         11.15         1.02 o                         
   5   3  12         19.12         17.17         1.24 o                         
   6   3  12          3.31          4.31         0.88 o                         
   7   3  12          7.65          3.69         1.00 o                         
   8   3  12          6.61          8.18         1.23 o                         
   9   3  12         14.73         13.71         2.58 o                         
  10   3  12          3.96          1.30         1.58 o                         
  11   3  12          6.47          7.35         2.19 o                         
 -11   4  12          3.16          4.89         4.29 o                         
 -10   4  12          0.79         -0.21         3.69 o                         
  -9   4  12          0.10          3.37         2.46 o                         
  -8   4  12          0.13          2.64         1.89 o                         
  -7   4  12          1.01          1.55         2.30 o                         
  -6   4  12        224.53        191.20         7.38 o                         
  -5   4  12        135.92        131.10         4.45 o                         
  -4   4  12         69.36         58.05         3.00 o                         
  -3   4  12         36.43         42.16         3.02 o                         
  -2   4  12        123.30        106.91         3.81 o                         
  -1   4  12          6.79         11.47         1.17 o                         
   0   4  12         29.02         31.74         1.67 o                         
   1   4  12         35.07         36.34         1.84 o                         
   2   4  12        150.34        152.16         2.89 o                         
   3   4  12        131.14        129.78         2.82 o                         
   4   4  12        316.89        304.80         4.35 o                         
   5   4  12         17.59         16.64         1.26 o                         
   6   4  12         47.06         40.37         1.81 o                         
   7   4  12          5.67          5.73         1.03 o                         
   8   4  12         44.72         51.56         2.53 o                         
   9   4  12          2.16          1.50         1.51 o                         
  10   4  12          5.58          2.78         1.77 o                         
 -11   5  12          8.38          0.99         3.41 o                         
 -10   5  12          6.54         11.19         3.23 o                         
  -9   5  12         28.07         25.32        12.31 o                         
  -8   5  12         36.13         36.60         4.36 o                         
  -7   5  12          0.36          0.93         1.74 o                         
  -6   5  12         69.01         74.87         5.52 o                         
  -5   5  12         59.32         67.94         4.99 o                         
  -4   5  12          9.81          6.67         1.40 o                         
  -3   5  12        177.20        161.00         4.98 o                         
  -2   5  12         27.69         30.12         2.42 o                         
  -1   5  12          7.56          9.38         1.33 o                         
   0   5  12        153.95        155.67         3.41 o                         
   1   5  12        127.83        116.18         4.73 o                         
   2   5  12         30.40         29.79         1.71 o                         
   3   5  12        447.32        440.23         5.51 o                         
   4   5  12        113.71        117.24         2.55 o                         
   5   5  12         13.13         12.67         1.19 o                         
   6   5  12         25.86         27.65         1.60 o                         
   7   5  12          0.20         -0.94         0.94 o                         
   8   5  12          5.52          7.66         1.41 o                         
   9   5  12         28.17         30.58         2.71 o                         
  10   5  12          4.38         -0.50         1.68 o                         
 -10   6  12          4.53          8.22         4.07 o                         
  -9   6  12          8.72          9.35         3.03 o                         
  -8   6  12          5.04          4.58         2.26 o                         
  -7   6  12          6.91          8.89         5.50 o                         
  -6   6  12        110.29        102.42         5.74 o                         
  -5   6  12         21.79         21.47         3.12 o                         
  -4   6  12          6.60          3.98         2.85 o                         
  -3   6  12        252.93        201.62         7.42 o                         
  -2   6  12          8.61          7.69         1.33 o                         
  -1   6  12         70.96         66.09         2.73 o                         
   0   6  12        138.66        140.09         3.32 o                         
   1   6  12         52.01         47.16         2.52 o                         
   2   6  12          0.00         -0.66         0.66 o                         
   3   6  12         19.42         24.80         1.32 o                         
   4   6  12         63.89         70.70         2.24 o                         
   5   6  12          0.22          1.28         0.95 o                         
   6   6  12         24.28         25.42         2.85 o                         
   7   6  12          2.85          2.68         0.97 o                         
   8   6  12         14.69         16.45         1.80 o                         
   9   6  12          3.33         -0.51         1.99 o                         
 -10   7  12          0.48         -2.81         3.40 o                         
  -9   7  12          8.59          9.56         3.19 o                         
  -8   7  12          5.39          4.93         2.57 o                         
  -7   7  12          4.15          3.44         3.16 o                         
  -6   7  12          0.34          1.63         1.86 o                         
  -5   7  12          0.01          2.06         1.72 o                         
  -4   7  12         43.89         46.19         4.30 o                         
  -3   7  12          0.05          1.37         1.63 o                         
  -2   7  12          9.62         10.26         1.81 o                         
  -1   7  12          5.89          6.16         1.34 o                         
   0   7  12         52.34         41.81         2.12 o                         
   1   7  12         51.13         49.51         2.40 o                         
   2   7  12        181.92        174.27         3.41 o                         
   3   7  12          1.07          1.37         0.90 o                         
   4   7  12          2.91          6.93         1.10 o                         
   5   7  12         34.34         38.89         2.62 o                         
   6   7  12          0.95          2.53         1.12 o                         
   7   7  12          0.27         -0.64         1.42 o                         
   8   7  12          0.15          0.51         1.59 o                         
   9   7  12          0.16         -0.42         1.75 o                         
  -9   8  12         18.73         22.50         6.32 o                         
  -8   8  12          0.20          1.78         2.55 o                         
  -7   8  12          0.84          1.48         2.51 o                         
  -6   8  12         12.89         15.14         4.17 o                         
  -5   8  12          2.01          7.74         2.42 o                         
  -4   8  12         44.24         40.12         4.23 o                         
  -3   8  12          0.24          1.22         1.40 o                         
  -2   8  12         13.27          9.80         1.94 o                         
  -1   8  12         19.46         20.88         1.90 o                         
   0   8  12          2.19          1.14         1.03 o                         
   1   8  12         43.68         46.03         2.46 o                         
   2   8  12         55.73         66.61         2.25 o                         
   3   8  12         16.77         18.33         2.33 o                         
   4   8  12          4.80          4.16         1.27 o                         
   5   8  12         11.23         11.88         1.38 o                         
   6   8  12          3.05          2.15         1.17 o                         
   7   8  12          0.25          1.47         1.88 o                         
   8   8  12          7.02          5.36         1.87 o                         
  -8   9  12          0.29         -0.23         4.87 o                         
  -7   9  12         43.76         44.72         5.21 o                         
  -6   9  12         50.06         44.70         4.95 o                         
  -5   9  12         35.49         36.34         7.33 o                         
  -4   9  12         36.85         30.28         3.89 o                         
  -3   9  12         28.04         26.03         2.84 o                         
  -2   9  12          9.91         12.93         2.67 o                         
  -1   9  12          2.57          1.44         1.36 o                         
   0   9  12         39.23         31.97         2.39 o                         
   1   9  12          0.96          1.27         1.51 o                         
   2   9  12        100.38         96.28         3.74 o                         
   3   9  12         22.22         22.44         2.26 o                         
   4   9  12          8.62          7.43         2.15 o                         
   5   9  12         18.57         22.87         1.72 o                         
   6   9  12          7.35          8.87         1.63 o                         
   7   9  12          0.53         -1.34         1.34 o                         
  -7  10  12          6.70          4.52         3.09 o                         
  -6  10  12          0.04          1.01         2.81 o                         
  -5  10  12          3.46          5.98         3.92 o                         
  -4  10  12          1.82          4.42         2.25 o                         
  -3  10  12         12.04          5.66         2.98 o                         
  -2  10  12         17.13         18.75         4.01 o                         
  -1  10  12         18.40         16.48         2.01 o                         
   0  10  12          0.60          0.28         1.61 o                         
   1  10  12         13.28         11.33         2.14 o                         
   2  10  12         30.60         34.73         3.05 o                         
   3  10  12          0.26         -0.38         1.20 o                         
   4  10  12          0.11          0.39         1.28 o                         
   5  10  12          1.90          1.47         1.77 o                         
   6  10  12          1.60          0.97         1.43 o                         
  -5  11  12          3.70          5.36         2.99 o                         
  -4  11  12          3.34          5.18         2.14 o                         
  -3  11  12         14.66         11.43         2.46 o                         
  -2  11  12          3.13          6.36         2.13 o                         
  -1  11  12          2.30          1.91         1.81 o                         
   0  11  12         14.72         15.53         2.43 o                         
   1  11  12          1.69         -0.15         1.75 o                         
   2  11  12          5.22          6.24         2.06 o                         
   3  11  12         11.79          8.97         2.24 o                         
   4  11  12          0.03         -0.01         1.49 o                         
  -3  12  12         12.40          8.84         2.94 o                         
  -2  12  12         16.47         19.80         3.22 o                         
  -1  12  12         16.81         16.11         3.05 o                         
   0  12  12          2.35          6.26         2.12 o                         
   1  12  12          5.58          7.55         2.26 o                         
   2  12  12          0.05         -1.06         1.96 o                         
 -11   0  13          0.89          3.09         2.41 o                         
  -9   0  13          9.26          8.95         1.91 o                         
  -7   0  13        137.34        123.29         9.97 o                         
  -5   0  13       2199.21       2184.57        41.72 o                         
  -3   0  13       1156.76       1031.46        21.05 o                         
  -1   0  13         55.10         29.21         2.39 o                         
   3   0  13        208.10        208.01         4.08 o                         
   5   0  13          9.33         10.33         1.34 o                         
   7   0  13          0.10         -1.08         1.19 o                         
   9   0  13         13.71         12.16         2.52 o                         
  11   0  13          8.25         10.51         3.89 o                         
 -12   1  13          5.76          3.73         1.84 o                         
 -11   1  13         26.06         34.44         2.72 o                         
 -10   1  13          2.26          2.16         1.87 o                         
  -9   1  13        103.33        107.53         3.56 o                         
  -8   1  13         63.26         67.70         2.89 o                         
  -7   1  13          0.19         -0.12         1.06 o                         
  -6   1  13          0.80          1.51         0.95 o                         
  -5   1  13        422.50        414.60         7.57 o                         
  -4   1  13        404.07        399.03        10.28 o                         
  -3   1  13        202.35        183.92         5.28 o                         
  -2   1  13        106.21        103.07         3.53 o                         
  -1   1  13        146.50        141.99         4.90 o                         
   0   1  13         23.22         32.34         1.65 o                         
   1   1  13         67.25         74.12         2.61 o                         
   2   1  13         24.69         24.43         1.64 o                         
   3   1  13         34.02         40.18         1.29 o                         
   4   1  13          0.77          3.17         0.77 o                         
   5   1  13          6.38          7.43         0.88 o                         
   6   1  13         35.95         37.35         1.72 o                         
   7   1  13          0.01         -0.06         0.77 o                         
   8   1  13          0.36          0.83         0.82 o                         
   9   1  13          2.89          1.53         1.28 o                         
  10   1  13          2.65          1.27         1.36 o                         
  11   1  13         15.12         18.12         2.77 o                         
 -11   2  13          6.05          4.84         2.07 o                         
 -10   2  13          0.15          1.07         1.37 o                         
  -9   2  13          6.50          9.56         1.81 o                         
  -8   2  13         35.60         42.80         2.51 o                         
  -7   2  13          8.51         10.27         1.32 o                         
  -6   2  13         28.04         26.59         2.04 o                         
  -5   2  13         19.23         24.49         2.28 o                         
  -4   2  13        152.76        153.25         4.74 o                         
  -3   2  13         10.29         12.11         1.61 o                         
  -2   2  13        138.45        139.84         5.26 o                         
  -1   2  13        595.44        579.93        17.76 o                         
   0   2  13         22.62         23.86         1.40 o                         
   1   2  13        165.32        170.62         3.47 o                         
   2   2  13          0.00          0.29         0.71 o                         
   3   2  13        152.03        149.91         2.56 o                         
   4   2  13        309.95        301.26         4.26 o                         
   5   2  13         57.92         58.87         1.96 o                         
   6   2  13          0.05          0.05         0.79 o                         
   7   2  13          2.17          1.80         0.88 o                         
   8   2  13         14.20         13.05         1.37 o                         
   9   2  13          0.19          0.90         1.22 o                         
  10   2  13          3.86          5.08         2.86 o                         
 -11   3  13          4.74          1.45         2.45 o                         
 -10   3  13         26.99         34.28         4.47 o                         
  -9   3  13          2.53          6.35         2.55 o                         
  -8   3  13         28.40         22.96         4.44 o                         
  -7   3  13         13.17         12.59         2.54 o                         
  -6   3  13          2.05          3.75         1.33 o                         
  -5   3  13         11.41         14.46         1.88 o                         
  -4   3  13        171.64        142.50         4.64 o                         
  -3   3  13          1.24          3.49         1.47 o                         
  -2   3  13        180.87        192.22         5.35 o                         
  -1   3  13         50.91         50.23         3.03 o                         
   0   3  13          2.65          3.47         1.03 o                         
   1   3  13        141.32        124.51         2.71 o                         
   2   3  13        258.04        253.74         4.68 o                         
   3   3  13         78.28         68.27         1.70 o                         
   4   3  13         37.78         37.60         1.56 o                         
   5   3  13          8.50          9.94         1.03 o                         
   6   3  13         15.69         18.59         1.45 o                         
   7   3  13          6.17          7.18         1.07 o                         
   8   3  13          1.01          0.43         0.88 o                         
   9   3  13         13.60         12.45         2.81 o                         
  10   3  13          0.48         -1.56         1.64 o                         
 -11   4  13          2.72          7.37         4.04 o                         
 -10   4  13         15.60         22.35         4.02 o                         
  -9   4  13         22.44         23.80         8.17 o                         
  -8   4  13         12.85         10.27         2.71 o                         
  -7   4  13         13.58          7.89         2.46 o                         
  -6   4  13         30.53         41.51         4.04 o                         
  -5   4  13        513.56        455.44         9.90 o                         
  -4   4  13         12.45         12.56         1.81 o                         
  -3   4  13        285.17        231.91         8.08 o                         
  -2   4  13         66.67         63.62         3.61 o                         
  -1   4  13        258.07        248.74         6.48 o                         
   0   4  13         31.97         33.40         2.07 o                         
   1   4  13         19.97         18.76         1.52 o                         
   2   4  13         14.36         12.60         0.99 o                         
   3   4  13          0.85          1.69         0.61 o                         
   4   4  13         83.53         91.41         2.21 o                         
   5   4  13         79.89         70.16         2.14 o                         
   6   4  13         51.78         54.13         2.11 o                         
   7   4  13          0.04          0.76         0.89 o                         
   8   4  13          0.63          1.72         1.22 o                         
   9   4  13          1.29         -1.27         1.95 o                         
  10   4  13          0.97          0.01         1.68 o                         
 -11   5  13          1.23          3.75         4.34 o                         
 -10   5  13          2.59          1.57         2.32 o                         
  -9   5  13         55.79         68.99         6.18 o                         
  -8   5  13          3.18          0.86         1.98 o                         
  -7   5  13         11.85         14.24         2.96 o                         
  -6   5  13          0.55          1.77         1.70 o                         
  -5   5  13         34.33         31.46         3.51 o                         
  -4   5  13        166.87        143.14         4.82 o                         
  -3   5  13         52.80         48.83         3.18 o                         
  -2   5  13         24.57         18.39         2.00 o                         
  -1   5  13        100.10         94.89         3.13 o                         
   0   5  13         30.25         27.37         1.71 o                         
   1   5  13        135.79        130.99         3.27 o                         
   2   5  13        118.75        117.64         3.20 o                         
   3   5  13          7.58          8.17         1.07 o                         
   4   5  13          6.35          5.97         0.91 o                         
   5   5  13        122.43        121.24         3.36 o                         
   6   5  13         37.96         45.53         1.98 o                         
   7   5  13          0.01         -0.62         0.89 o                         
   8   5  13          0.02          0.69         1.21 o                         
   9   5  13          0.19          0.85         1.90 o                         
  10   5  13          0.30          1.09         3.75 o                         
 -10   6  13          1.31          0.58         2.38 o                         
  -9   6  13         54.96         56.59        10.03 o                         
  -8   6  13          4.74          5.03         4.13 o                         
  -7   6  13          1.90          2.75         2.25 o                         
  -6   6  13         91.29         78.90         5.89 o                         
  -5   6  13         67.50         57.91         4.90 o                         
  -4   6  13          8.88         11.07         2.42 o                         
  -3   6  13        139.26        122.50         6.95 o                         
  -2   6  13         16.76         17.29         2.10 o                         
  -1   6  13        116.64        103.53         3.40 o                         
   0   6  13         46.29         56.43         2.42 o                         
   1   6  13         19.55         24.33         1.75 o                         
   2   6  13          0.36          0.37         0.93 o                         
   3   6  13          3.20          3.05         0.99 o                         
   4   6  13         59.77         59.52         2.04 o                         
   5   6  13          0.00          0.62         0.91 o                         
   6   6  13         26.35         33.83         1.92 o                         
   7   6  13         59.82         60.80         2.93 o                         
   8   6  13          5.47          2.37         1.37 o                         
   9   6  13          0.05          0.57         1.66 o                         
  -9   7  13         26.66         34.74         4.88 o                         
  -8   7  13          0.07          1.52         2.21 o                         
  -7   7  13          3.94          3.00         2.94 o                         
  -6   7  13          7.21          2.64         2.06 o                         
  -5   7  13          4.40          3.68         2.03 o                         
  -4   7  13          0.34          3.44         2.87 o                         
  -3   7  13          0.42          0.82         1.60 o                         
  -2   7  13         36.78         31.46         2.76 o                         
  -1   7  13          0.00         -0.09         1.09 o                         
   0   7  13         30.38         28.51         1.93 o                         
   1   7  13         20.80         20.13         1.73 o                         
   2   7  13         20.08         18.68         1.72 o                         
   3   7  13         87.83         94.55         2.64 o                         
   4   7  13          0.21          1.01         1.14 o                         
   5   7  13        148.45        158.64         3.50 o                         
   6   7  13          1.95          1.13         1.11 o                         
   7   7  13          1.74          2.57         1.64 o                         
   8   7  13          1.61          0.77         1.57 o                         
  -9   8  13          1.58         -2.48         2.48 o                         
  -8   8  13         28.16         31.74         5.62 o                         
  -7   8  13          2.87         -0.18         2.13 o                         
  -6   8  13          9.77          9.20         2.90 o                         
  -5   8  13        110.62        106.94         6.16 o                         
  -4   8  13          8.06         11.37         3.34 o                         
  -3   8  13         83.87         79.37         5.85 o                         
  -2   8  13          1.88          3.02         1.57 o                         
  -1   8  13          9.89          6.90         1.83 o                         
   0   8  13          9.93          7.26         1.32 o                         
   1   8  13          8.26          8.40         1.76 o                         
   2   8  13         15.14         14.01         1.66 o                         
   3   8  13          5.49          5.26         1.22 o                         
   4   8  13          4.50          5.44         1.34 o                         
   5   8  13         37.10         39.25         2.02 o                         
   6   8  13          7.30          4.93         1.28 o                         
   7   8  13          5.62          4.39         1.72 o                         
   8   8  13          0.00          1.32         1.78 o                         
  -8   9  13          0.21          1.26         2.57 o                         
  -7   9  13         16.67         19.49         4.81 o                         
  -6   9  13          2.55          2.84         2.34 o                         
  -5   9  13          2.36          0.96         2.79 o                         
  -4   9  13          8.98          4.44         2.40 o                         
  -3   9  13          0.31          1.48         1.69 o                         
  -2   9  13          6.43          6.04         1.89 o                         
  -1   9  13          4.17          2.81         1.40 o                         
   0   9  13         14.10         12.41         1.77 o                         
   1   9  13         25.83         20.55         2.41 o                         
   2   9  13         40.98         41.66         2.83 o                         
   3   9  13         89.04         85.63         3.04 o                         
   4   9  13         25.53         26.39         2.07 o                         
   5   9  13         14.11         18.27         1.89 o                         
   6   9  13          2.86          3.12         1.76 o                         
   7   9  13          0.38          0.82         1.45 o                         
  -7  10  13         17.63         17.80         4.17 o                         
  -6  10  13         19.71         13.84         3.60 o                         
  -5  10  13          9.82         12.08         3.07 o                         
  -4  10  13          5.91          4.06         2.69 o                         
  -3  10  13          1.55          3.89         2.02 o                         
  -2  10  13         16.50         18.15         2.63 o                         
  -1  10  13          0.02          0.11         1.48 o                         
   0  10  13         14.78         17.78         2.52 o                         
   1  10  13          1.16         -0.75         1.62 o                         
   2  10  13         12.07          8.34         2.29 o                         
   3  10  13          4.41          3.62         1.68 o                         
   4  10  13          1.39          0.62         1.33 o                         
   5  10  13          0.32          1.26         1.40 o                         
  -5  11  13          4.38          2.18         4.05 o                         
  -4  11  13          4.18          2.93         2.08 o                         
  -3  11  13          4.90          3.53         2.42 o                         
  -2  11  13          1.96          1.42         2.90 o                         
  -1  11  13         17.27         19.97         3.63 o                         
   0  11  13          0.59         -1.79         1.79 o                         
   1  11  13          3.36          2.08         1.98 o                         
   2  11  13          4.55          1.61         1.96 o                         
   3  11  13          2.82         -0.40         1.92 o                         
   4  11  13          1.88          3.32         2.13 o                         
  -1  12  13          4.72          4.72         2.25 o                         
   0  12  13          0.19          1.39         2.08 o                         
 -10   0  14          1.68          2.73         1.68 o                         
  -8   0  14         76.78         80.74         5.24 o                         
  -6   0  14          9.35         12.11         2.18 o                         
  -4   0  14        179.12        169.71         5.94 o                         
  -2   0  14       2560.53       2422.40        66.59 o                         
   0   0  14          2.23          1.86         1.37 o                         
   2   0  14          0.99         -0.11         1.73 o                         
   4   0  14        441.75        418.94         7.77 o                         
   6   0  14          8.93         10.26         1.68 o                         
   8   0  14         53.46         58.81         5.67 o                         
  10   0  14          0.65          1.92         3.03 o                         
 -11   1  14          2.60          1.49         1.50 o                         
 -10   1  14          3.45          6.92         1.54 o                         
  -9   1  14          0.01          1.39         1.11 o                         
  -8   1  14         94.16         97.65         4.38 o                         
  -7   1  14          7.05          4.33         1.12 o                         
  -6   1  14         35.35         31.23         2.69 o                         
  -5   1  14         26.31         27.30         2.43 o                         
  -4   1  14       1094.65       1087.51        18.86 o                         
  -3   1  14         53.34         47.33         4.14 o                         
  -2   1  14          6.49         14.96         1.69 o                         
  -1   1  14         99.10        103.89         3.65 o                         
   0   1  14        127.78        125.89         2.83 o                         
   1   1  14         80.21         81.70         2.38 o                         
   2   1  14        411.94        399.84         6.31 o                         
   3   1  14         58.00         50.60         2.02 o                         
   4   1  14          0.33         -0.43         0.72 o                         
   5   1  14          3.98          3.90         0.82 o                         
   6   1  14         64.06         58.14         2.11 o                         
   7   1  14         16.77         16.24         1.39 o                         
   8   1  14         38.20         34.10         1.85 o                         
   9   1  14          1.52          1.12         1.32 o                         
  10   1  14          3.68          6.92         2.45 o                         
 -11   2  14          0.14         -0.98         2.12 o                         
 -10   2  14          6.30          9.30         2.83 o                         
  -9   2  14         17.46         16.35         3.08 o                         
  -8   2  14          8.62          3.23         1.60 o                         
  -7   2  14         21.76         18.74         2.26 o                         
  -6   2  14        240.12        231.34         6.51 o                         
  -5   2  14          2.39          2.58         1.25 o                         
  -4   2  14         54.12         47.80         3.05 o                         
  -3   2  14         32.65         33.71         2.59 o                         
  -2   2  14          7.21          9.84         1.63 o                         
  -1   2  14        116.35        117.08         4.04 o                         
   0   2  14         22.67         27.45         1.83 o                         
   1   2  14         58.93         62.21         2.26 o                         
   2   2  14         80.17         76.40         2.26 o                         
   3   2  14        122.21        116.98         2.56 o                         
   4   2  14          8.75          8.25         1.11 o                         
   5   2  14         34.96         30.43         1.53 o                         
   6   2  14         18.63         19.45         1.29 o                         
   7   2  14          1.58          0.48         0.87 o                         
   8   2  14          8.05          6.94         1.47 o                         
   9   2  14          4.85          7.63         1.57 o                         
  10   2  14          0.31          1.45         1.79 o                         
 -11   3  14         10.70          8.96         4.78 o                         
 -10   3  14          9.16         10.17         3.13 o                         
  -9   3  14          4.13          6.43         2.43 o                         
  -8   3  14          0.59          1.72         2.01 o                         
  -7   3  14        210.51        194.98         7.78 o                         
  -6   3  14          0.97          7.13         2.36 o                         
  -5   3  14         18.08         25.76         2.47 o                         
  -4   3  14        338.16        330.99         7.91 o                         
  -3   3  14         87.94         87.33         3.62 o                         
  -2   3  14        203.77        202.66         5.70 o                         
  -1   3  14         46.79         53.75         3.19 o                         
   0   3  14        125.03        109.58         3.29 o                         
   1   3  14        198.85        188.64         3.51 o                         
   2   3  14         30.61         25.76         1.71 o                         
   3   3  14          0.62          0.28         0.87 o                         
   4   3  14          0.08          1.48         0.69 o                         
   5   3  14          0.74         -0.18         0.74 o                         
   6   3  14          0.00         -0.01         1.02 o                         
   7   3  14          0.37         -0.63         0.84 o                         
   8   3  14         17.15         13.42         1.32 o                         
   9   3  14          1.10          0.68         1.44 o                         
  10   3  14          8.41          8.94         2.23 o                         
 -11   4  14         13.11         10.22         3.44 o                         
 -10   4  14          4.49          3.70         2.69 o                         
  -9   4  14         12.58         14.10         3.17 o                         
  -8   4  14         42.48         48.03         4.87 o                         
  -7   4  14         24.41         18.57         4.78 o                         
  -6   4  14         43.19         30.63         4.70 o                         
  -5   4  14         88.17         72.40         6.82 o                         
  -4   4  14         95.61         89.75         3.83 o                         
  -3   4  14        113.69        112.54         4.22 o                         
  -2   4  14        326.44        284.69         7.15 o                         
  -1   4  14         12.61         11.78         1.73 o                         
   0   4  14          3.55          4.74         1.01 o                         
   1   4  14         30.30         28.95         1.80 o                         
   2   4  14         15.37         13.47         1.40 o                         
   3   4  14          2.10          3.19         0.83 o                         
   4   4  14          0.06         -0.66         0.66 o                         
   5   4  14        100.24        111.46         2.59 o                         
   6   4  14          0.44          1.68         0.91 o                         
   7   4  14         46.99         51.42         2.15 o                         
   8   4  14          0.28         -0.73         1.31 o                         
   9   4  14          0.42         -0.10         1.53 o                         
 -10   5  14          2.12          0.62         2.50 o                         
  -9   5  14          8.23          6.74         2.86 o                         
  -8   5  14          6.67          6.30         3.59 o                         
  -7   5  14          6.96          8.02         2.50 o                         
  -6   5  14          0.13          0.24         1.71 o                         
  -5   5  14          6.33          8.38         2.17 o                         
  -4   5  14        262.43        229.86         6.58 o                         
  -3   5  14         22.48         19.64         2.40 o                         
  -2   5  14         16.39         10.86         2.53 o                         
  -1   5  14         72.53         57.24         2.83 o                         
   0   5  14          0.00          1.24         0.88 o                         
   1   5  14         14.19         14.85         1.77 o                         
   2   5  14          1.37          1.43         0.97 o                         
   3   5  14         34.72         34.12         1.69 o                         
   4   5  14         36.17         39.07         1.98 o                         
   5   5  14         41.17         48.30         1.94 o                         
   6   5  14         72.86         81.45         4.30 o                         
   7   5  14         15.20         14.24         1.36 o                         
   8   5  14          6.08          7.41         1.52 o                         
   9   5  14          0.13         -0.11         1.59 o                         
 -10   6  14         17.74         14.09         3.79 o                         
  -9   6  14          6.18          4.75         2.69 o                         
  -8   6  14          3.64          2.54         2.33 o                         
  -7   6  14         68.54         71.18        12.75 o                         
  -6   6  14          1.27          2.89         1.90 o                         
  -5   6  14          4.05          6.57         3.16 o                         
  -4   6  14         14.46         15.38         2.72 o                         
  -3   6  14         49.37         41.63         4.05 o                         
  -2   6  14         30.41         23.30         2.73 o                         
  -1   6  14          0.65          1.93         1.12 o                         
   0   6  14         15.76         17.08         1.58 o                         
   1   6  14          6.91          8.04         1.32 o                         
   2   6  14          4.42          1.80         1.06 o                         
   3   6  14         10.16         11.42         1.16 o                         
   4   6  14         13.43         12.25         1.33 o                         
   5   6  14        147.41        158.25         4.70 o                         
   6   6  14          0.13         -0.97         0.98 o                         
   7   6  14         59.00         62.85         2.33 o                         
   8   6  14          9.35          8.39         1.59 o                         
   9   6  14          0.77         -0.85         1.65 o                         
  -9   7  14          3.66          5.03         4.68 o                         
  -8   7  14         24.73         29.13         4.37 o                         
  -7   7  14          2.72          3.38         3.81 o                         
  -6   7  14          0.20         -0.32         1.99 o                         
  -5   7  14          1.68          8.28         2.61 o                         
  -4   7  14          0.01         -0.13         1.75 o                         
  -3   7  14          6.04          6.75         2.32 o                         
  -2   7  14         95.24         95.70         4.19 o                         
  -1   7  14          1.26         -0.70         1.08 o                         
   0   7  14         31.59         38.61         2.44 o                         
   1   7  14         93.41         98.07         3.14 o                         
   2   7  14          6.93          2.88         1.23 o                         
   3   7  14          1.40          0.68         1.10 o                         
   4   7  14         30.96         32.90         2.09 o                         
   5   7  14         10.70         10.10         1.54 o                         
   6   7  14         16.43         14.29         1.57 o                         
   7   7  14          3.27          0.13         1.18 o                         
   8   7  14          8.92          9.88         1.70 o                         
  -8   8  14          0.53          0.24         2.42 o                         
  -7   8  14         28.66         38.39         4.83 o                         
  -6   8  14         33.57         32.72         4.48 o                         
  -5   8  14         16.78         22.15         5.80 o                         
  -4   8  14          1.85         -0.29         1.83 o                         
  -3   8  14        179.81        188.55        14.47 o                         
  -2   8  14          8.98          8.93         1.97 o                         
  -1   8  14          1.15         -1.27         1.27 o                         
   0   8  14          0.56         -1.34         1.34 o                         
   1   8  14         10.37          8.78         1.55 o                         
   2   8  14         17.43         17.29         2.48 o                         
   3   8  14          0.30          2.10         2.07 o                         
   4   8  14         48.62         50.04         4.48 o                         
   5   8  14          2.82          3.28         1.68 o                         
   6   8  14          0.09         -0.21         1.34 o                         
   7   8  14          8.94          9.69         2.95 o                         
  -7   9  14          0.07          0.81         2.46 o                         
  -6   9  14         15.28         18.97         3.69 o                         
  -5   9  14         10.67          8.92         2.96 o                         
  -4   9  14         87.69        113.10         6.72 o                         
  -3   9  14          4.24          2.48         1.81 o                         
  -2   9  14         22.52         25.65         2.85 o                         
  -1   9  14          3.06          2.83         1.73 o                         
   0   9  14          2.53          2.86         1.48 o                         
   1   9  14         89.59         82.36         4.21 o                         
   2   9  14          2.97          2.97         1.92 o                         
   3   9  14         83.17         87.48         3.96 o                         
   4   9  14          7.60          5.91         1.46 o                         
   5   9  14         62.53         67.95         4.84 o                         
   6   9  14         11.17          7.04         1.71 o                         
  -6  10  14         20.86         20.39         6.58 o                         
  -5  10  14         99.87        108.73         7.37 o                         
  -4  10  14         19.97         21.77         7.35 o                         
  -3  10  14          7.92          6.97         2.90 o                         
  -2  10  14         18.97         31.05         3.17 o                         
  -1  10  14          0.91          0.52         1.56 o                         
   0  10  14         14.91         17.48         2.56 o                         
   1  10  14          0.51         -0.56         1.73 o                         
   2  10  14          0.22          0.33         1.70 o                         
   3  10  14         10.04         16.41         2.56 o                         
   4  10  14          1.84         -0.53         1.69 o                         
   5  10  14         46.48         44.14         2.68 o                         
  -4  11  14          6.99          5.76         2.36 o                         
  -3  11  14          2.97         -0.83         1.96 o                         
  -2  11  14          8.22          8.69         2.99 o                         
  -1  11  14          8.16          9.33         2.31 o                         
   0  11  14          6.12          3.20         3.45 o                         
   1  11  14          2.36          2.15         2.02 o                         
   2  11  14          5.84          5.02         2.19 o                         
   3  11  14         11.87         10.19         2.49 o                         
 -11   0  15         38.66         44.27         5.04 o                         
  -9   0  15         71.50         93.53         5.10 o                         
  -7   0  15          5.28          8.99         3.16 o                         
  -5   0  15          0.12         -1.59         1.59 o                         
  -3   0  15        728.49        737.55        25.00 o                         
  -1   0  15         92.54         85.31         6.76 o                         
   1   0  15         97.47        103.12         4.54 o                         
   3   0  15        590.49        591.71        14.67 o                         
   5   0  15        241.40        244.16         5.93 o                         
   7   0  15          0.16          2.07         1.41 o                         
   9   0  15          9.88          8.05         2.47 o                         
 -11   1  15         37.61         35.14         3.68 o                         
 -10   1  15         34.56         41.08         3.73 o                         
  -9   1  15          3.45          2.90         1.65 o                         
  -8   1  15          0.48          0.48         1.38 o                         
  -7   1  15         30.29         38.51         3.13 o                         
  -6   1  15         59.32         66.67         3.54 o                         
  -5   1  15         80.26         85.80         4.50 o                         
  -4   1  15          7.41          8.30         1.60 o                         
  -3   1  15        778.26        798.54        14.69 o                         
  -2   1  15         24.81         27.34         3.16 o                         
  -1   1  15        221.58        216.76         7.73 o                         
   0   1  15          3.29          2.89         1.38 o                         
   1   1  15         52.83         52.75         2.92 o                         
   2   1  15        113.49        107.83         3.46 o                         
   3   1  15          6.05          6.95         1.26 o                         
   4   1  15          0.49         -0.18         0.69 o                         
   5   1  15          6.03          9.60         1.04 o                         
   6   1  15          4.26          4.64         1.04 o                         
   7   1  15          1.01          1.38         0.98 o                         
   8   1  15          0.53         -0.61         0.96 o                         
   9   1  15          0.00          1.54         1.38 o                         
  10   1  15          0.44          4.00         2.29 o                         
 -11   2  15          5.54          2.75         2.60 o                         
 -10   2  15          0.00          3.41         4.80 o                         
  -9   2  15         24.82         27.09         3.93 o                         
  -8   2  15          0.03          0.15         1.73 o                         
  -7   2  15          0.40          0.31         1.25 o                         
  -6   2  15         58.59         65.41         4.33 o                         
  -5   2  15          6.57          4.79         1.44 o                         
  -4   2  15          3.47          3.91         1.25 o                         
  -3   2  15        189.84        174.45         8.10 o                         
  -2   2  15          0.22          0.49         1.01 o                         
  -1   2  15         10.88         18.51         1.99 o                         
   0   2  15         61.14         63.67         2.66 o                         
   1   2  15          9.35         11.62         1.81 o                         
   2   2  15          5.91          9.72         1.17 o                         
   3   2  15         74.59         79.06         3.21 o                         
   4   2  15         18.28         22.20         1.85 o                         
   5   2  15         28.18         27.59         2.25 o                         
   6   2  15          4.23          4.34         0.98 o                         
   7   2  15          3.48          4.29         1.09 o                         
   8   2  15          2.94          0.92         1.05 o                         
   9   2  15          0.06         -0.43         1.39 o                         
  10   2  15          6.60          5.87         2.02 o                         
 -11   3  15          5.67          4.57         2.73 o                         
 -10   3  15          0.59         -0.92         2.08 o                         
  -9   3  15         19.25         24.03         7.15 o                         
  -8   3  15         19.60         21.38         4.55 o                         
  -7   3  15         29.20         36.21         7.07 o                         
  -6   3  15        147.72        138.23         5.02 o                         
  -5   3  15         23.48         28.78         3.53 o                         
  -4   3  15          0.56          1.40         1.71 o                         
  -3   3  15         15.59         16.59         2.03 o                         
  -2   3  15          5.86         10.53         1.68 o                         
  -1   3  15        446.58        420.17         9.30 o                         
   0   3  15         26.35         30.96         2.49 o                         
   1   3  15          1.53          1.56         0.81 o                         
   2   3  15        118.32        105.52         3.44 o                         
   3   3  15         16.36         16.98         1.57 o                         
   4   3  15          8.52          5.87         1.03 o                         
   5   3  15          9.70          9.13         1.04 o                         
   6   3  15         23.88         22.53         1.40 o                         
   7   3  15          8.55          5.83         1.13 o                         
   8   3  15          7.99          7.56         1.21 o                         
   9   3  15          0.35          0.78         1.50 o                         
 -10   4  15         11.31          9.70         3.28 o                         
  -9   4  15         17.36         13.67         3.34 o                         
  -8   4  15         37.67         38.00         4.44 o                         
  -7   4  15         13.81         16.68         3.14 o                         
  -6   4  15         17.48         16.94         2.94 o                         
  -5   4  15          0.32         -0.90         1.03 o                         
  -4   4  15         34.39         35.93         3.00 o                         
  -3   4  15         43.62         40.65         3.09 o                         
  -2   4  15          1.58          4.80         1.50 o                         
  -1   4  15         88.30         95.72         3.99 o                         
   0   4  15          3.66          3.00         1.08 o                         
   1   4  15          5.10          5.56         1.14 o                         
   2   4  15         10.08          8.94         1.30 o                         
   3   4  15          6.28          7.84         1.35 o                         
   4   4  15         10.95          9.46         1.19 o                         
   5   4  15         11.35         11.72         1.13 o                         
   6   4  15          9.24          7.17         1.12 o                         
   7   4  15         25.89         31.41         1.78 o                         
   8   4  15         26.60         26.29         2.07 o                         
   9   4  15          0.08         -0.94         1.55 o                         
 -10   5  15         55.82         79.15         9.32 o                         
  -9   5  15         10.34         10.17         3.16 o                         
  -8   5  15         37.69         58.36         5.63 o                         
  -7   5  15         14.02          8.69         2.73 o                         
  -6   5  15         33.76         23.97         8.86 o                         
  -5   5  15         52.93         59.32         7.29 o                         
  -4   5  15          2.95         -0.15         3.29 o                         
  -3   5  15         88.46         63.80         4.49 o                         
  -2   5  15          1.35         -0.08         1.24 o                         
  -1   5  15        488.22        445.54        10.01 o                         
   0   5  15         50.51         46.14         2.70 o                         
   1   5  15        144.75        152.18         3.74 o                         
   2   5  15          1.30          0.37         0.99 o                         
   3   5  15          0.85          0.47         1.00 o                         
   4   5  15         35.39         36.42         1.87 o                         
   5   5  15         14.57         14.08         1.47 o                         
   6   5  15         22.58         23.41         1.59 o                         
   7   5  15          0.31          0.86         1.02 o                         
   8   5  15         32.08         36.42         2.35 o                         
   9   5  15          2.97          3.15         1.75 o                         
  -9   6  15         26.18         30.37         6.31 o                         
  -8   6  15          0.15         -0.49         2.36 o                         
  -7   6  15          4.84          4.37         2.44 o                         
  -6   6  15          7.48          6.11         2.40 o                         
  -5   6  15          4.34          3.70         1.97 o                         
  -4   6  15         68.50         65.20         5.79 o                         
  -3   6  15          0.01          2.06         1.71 o                         
  -2   6  15         22.81         26.47         2.68 o                         
  -1   6  15         10.51         12.20         1.65 o                         
   0   6  15         10.84          5.82         1.82 o                         
   1   6  15         58.58         49.57         2.48 o                         
   2   6  15         35.11         36.00         2.28 o                         
   3   6  15         16.83         14.69         1.68 o                         
   4   6  15         10.84         10.45         1.29 o                         
   5   6  15          4.27          2.77         1.74 o                         
   6   6  15          0.07         -0.24         1.05 o                         
   7   6  15          3.42          2.60         1.14 o                         
   8   6  15          2.98          0.47         1.33 o                         
  -9   7  15          1.08          4.20         2.98 o                         
  -8   7  15          0.20         -2.48         2.48 o                         
  -7   7  15          2.01          3.15         2.40 o                         
  -6   7  15          3.28          1.49         2.86 o                         
  -5   7  15          0.12          0.93         1.91 o                         
  -4   7  15         43.68         35.78         7.58 o                         
  -3   7  15          3.45          7.98         5.43 o                         
  -2   7  15          0.34          0.23         1.73 o                         
  -1   7  15          2.26          2.76         1.43 o                         
   0   7  15          7.91          6.20         1.29 o                         
   1   7  15         12.02         12.87         1.55 o                         
   2   7  15          5.16          4.46         1.25 o                         
   3   7  15         27.20         23.06         2.02 o                         
   4   7  15         73.66         81.15         3.82 o                         
   5   7  15         32.99         33.10         2.26 o                         
   6   7  15          2.38          2.42         1.45 o                         
   7   7  15          6.25          4.23         1.30 o                         
  -8   8  15         10.35         10.22         6.77 o                         
  -7   8  15          0.17         -1.49         2.26 o                         
  -6   8  15         17.11         24.10         4.03 o                         
  -5   8  15         14.48         15.78         3.12 o                         
  -4   8  15          0.20         -1.85         1.85 o                         
  -3   8  15          0.53          0.99         2.01 o                         
  -2   8  15          1.82          3.06         1.75 o                         
  -1   8  15          1.65          1.77         1.62 o                         
   0   8  15          3.40          4.27         1.53 o                         
   1   8  15          1.41         -0.43         1.11 o                         
   2   8  15         15.51         11.66         2.15 o                         
   3   8  15         39.99         40.20         4.11 o                         
   4   8  15          7.31          8.63         1.88 o                         
   5   8  15         23.03         24.11         2.10 o                         
   6   8  15          2.83          0.19         1.40 o                         
   7   8  15          3.96         13.48         5.51 o                         
  -7   9  15          7.01          2.90         2.98 o                         
  -6   9  15          2.63          5.01         4.65 o                         
  -5   9  15          0.22          4.24         5.28 o                         
  -4   9  15         11.75         16.97         3.46 o                         
  -3   9  15          1.45         -1.12         2.05 o                         
  -2   9  15          5.50          3.08         1.86 o                         
  -1   9  15         49.05         49.91         7.93 o                         
   0   9  15         20.73         21.24         2.30 o                         
   1   9  15          2.54         -1.59         1.59 o                         
   2   9  15         38.02         37.71         2.88 o                         
   3   9  15          5.80          8.66         1.99 o                         
   4   9  15         24.04         23.03         2.58 o                         
   5   9  15          0.37          1.47         1.76 o                         
  -5  10  15          6.33          8.42         5.45 o                         
  -4  10  15          1.14          1.06         2.44 o                         
  -3  10  15         13.63         13.14         2.60 o                         
  -2  10  15          0.11          0.96         1.84 o                         
  -1  10  15          0.86          0.39         1.56 o                         
   0  10  15         30.19         37.94         3.40 o                         
   1  10  15         38.22         32.52         3.12 o                         
   2  10  15         18.16         13.28         2.58 o                         
   3  10  15          1.00         -0.12         2.00 o                         
   4  10  15          5.83          5.97         1.99 o                         
  -2  11  15          0.27          0.36         2.69 o                         
  -1  11  15          3.19          3.93         2.17 o                         
   0  11  15          0.01          0.49         2.01 o                         
   1  11  15          4.81          6.48         3.83 o                         
 -10   0  16          9.51         13.24         4.51 o                         
  -8   0  16          5.89          5.91         3.01 o                         
  -6   0  16        182.44        207.45        11.53 o                         
  -4   0  16          1.91          1.86         2.30 o                         
  -2   0  16       2833.32       2796.22        77.05 o                         
   0   0  16       1148.83       1243.31        38.50 o                         
   2   0  16         93.90         96.04         7.92 o                         
   4   0  16         63.80         60.01         3.48 o                         
   6   0  16          6.30          3.92         1.45 o                         
   8   0  16          0.38         -0.17         1.44 o                         
 -10   1  16         47.25         68.62         4.89 o                         
  -9   1  16         17.35         21.25         4.28 o                         
  -8   1  16          4.42          6.76         1.89 o                         
  -7   1  16          9.79         10.09         2.45 o                         
  -6   1  16         86.76         74.94         5.43 o                         
  -5   1  16         52.57         39.56         3.97 o                         
  -4   1  16          8.88         14.51         2.61 o                         
  -3   1  16         24.90         28.64         5.06 o                         
  -2   1  16          8.74         16.35         2.60 o                         
  -1   1  16         47.18         56.01         4.56 o                         
   0   1  16        820.88        789.85        19.05 o                         
   1   1  16         42.70         49.74         2.62 o                         
   2   1  16        649.06        668.80        11.30 o                         
   3   1  16          2.29          3.01         1.16 o                         
   4   1  16         17.60         14.42         1.94 o                         
   5   1  16          0.00         -0.99         0.99 o                         
   6   1  16         21.74         25.13         2.12 o                         
   7   1  16          5.47          4.14         1.14 o                         
   8   1  16         12.76         16.04         1.55 o                         
   9   1  16          0.01          0.65         1.45 o                         
 -10   2  16          0.48          0.63         2.34 o                         
  -9   2  16         50.58         60.57         5.40 o                         
  -8   2  16         14.98         18.63         3.28 o                         
  -7   2  16         59.41         59.48         4.35 o                         
  -6   2  16         14.12         14.87         2.17 o                         
  -5   2  16        131.92        123.53         4.70 o                         
  -4   2  16         29.46         31.18         2.72 o                         
  -3   2  16          0.67          2.81         1.26 o                         
  -2   2  16        259.08        257.11         8.86 o                         
  -1   2  16         77.22         79.03         5.57 o                         
   0   2  16         41.28         44.37         5.09 o                         
   1   2  16         49.41         53.94         2.93 o                         
   2   2  16          3.54          2.24         1.08 o                         
   3   2  16        230.62        228.14         5.47 o                         
   4   2  16         20.94         16.75         2.01 o                         
   5   2  16          1.05          0.84         0.79 o                         
   6   2  16          0.09         -0.80         0.80 o                         
   7   2  16          1.64          2.75         1.09 o                         
   8   2  16          0.35         -0.41         1.33 o                         
   9   2  16          0.54          0.17         1.43 o                         
 -10   3  16         34.29         34.66         4.81 o                         
  -9   3  16         13.98         13.55         3.21 o                         
  -8   3  16          6.67          8.77         2.62 o                         
  -7   3  16         38.63         37.01         4.08 o                         
  -6   3  16         19.81         16.30         2.25 o                         
  -5   3  16          6.75          5.41         1.57 o                         
  -4   3  16         23.16         19.52         2.27 o                         
  -3   3  16         62.10         59.40         4.15 o                         
  -2   3  16         22.01         20.04         2.19 o                         
  -1   3  16         61.41         51.31         3.38 o                         
   0   3  16         71.66         64.72         2.93 o                         
   1   3  16         34.98         37.40         1.90 o                         
   2   3  16          0.02          0.66         1.01 o                         
   3   3  16          1.22          2.86         1.15 o                         
   4   3  16         30.75         33.73         2.75 o                         
   5   3  16          3.37          3.28         1.06 o                         
   6   3  16          0.72         -0.11         0.88 o                         
   7   3  16          0.03          1.09         1.03 o                         
   8   3  16          0.23         -0.27         1.06 o                         
   9   3  16          0.01         -0.17         1.64 o                         
 -10   4  16          1.80          0.97         5.03 o                         
  -9   4  16         77.86        111.79         6.67 o                         
  -8   4  16          0.16          0.93         2.00 o                         
  -7   4  16         52.99         63.09         5.52 o                         
  -6   4  16          5.77          4.44         2.11 o                         
  -5   4  16          0.25          0.36         1.21 o                         
  -4   4  16          1.12         -0.43         1.09 o                         
  -3   4  16          9.70         11.46         1.88 o                         
  -2   4  16          2.12         -0.16         1.20 o                         
  -1   4  16          7.79          6.17         1.65 o                         
   0   4  16          0.46          1.97         1.59 o                         
   1   4  16        127.31        106.14         3.13 o                         
   2   4  16          5.06          2.31         1.22 o                         
   3   4  16          0.25         -0.91         1.03 o                         
   4   4  16          8.63          6.88         1.40 o                         
   5   4  16         12.51          9.71         1.43 o                         
   6   4  16         12.68         14.62         1.32 o                         
   7   4  16          8.04          6.59         1.25 o                         
   8   4  16          1.14          1.94         1.25 o                         
  -9   5  16         33.81         32.38         6.69 o                         
  -8   5  16         38.42         46.10         9.42 o                         
  -7   5  16          5.67          9.42         2.87 o                         
  -6   5  16          0.26          1.55         1.70 o                         
  -5   5  16         23.53         20.44         3.16 o                         
  -4   5  16         72.48         60.40         4.96 o                         
  -3   5  16          7.91         10.88         2.28 o                         
  -2   5  16          2.64          6.35         1.63 o                         
  -1   5  16         11.82         15.46         2.19 o                         
   0   5  16        132.66        133.49         4.14 o                         
   1   5  16          0.03         -0.91         0.97 o                         
   2   5  16         15.20         12.87         1.56 o                         
   3   5  16          2.90          5.97         1.42 o                         
   4   5  16         14.60         11.13         1.59 o                         
   5   5  16          3.18          3.45         1.16 o                         
   6   5  16          6.77          7.93         1.41 o                         
   7   5  16         37.33         39.43         2.29 o                         
   8   5  16          2.74          2.92         1.50 o                         
  -9   6  16         65.83         78.81         7.10 o                         
  -8   6  16          6.96          2.91         2.71 o                         
  -7   6  16          3.88          3.79         2.56 o                         
  -6   6  16         19.94         19.84         3.58 o                         
  -5   6  16          0.07          0.73         2.00 o                         
  -4   6  16          0.00          0.37         1.64 o                         
  -3   6  16          2.29          1.09         1.88 o                         
  -2   6  16          2.35          0.66         1.40 o                         
  -1   6  16          7.73         10.55         1.67 o                         
   0   6  16          4.97          2.58         1.30 o                         
   1   6  16          4.00          2.71         1.17 o                         
   2   6  16          3.30          2.06         1.25 o                         
   3   6  16          0.72         -0.31         1.34 o                         
   4   6  16          2.16          1.75         1.36 o                         
   5   6  16          3.65          2.61         1.29 o                         
   6   6  16          0.00         -0.62         1.23 o                         
   7   6  16          7.87         11.90         1.62 o                         
  -8   7  16         12.10         15.52         3.84 o                         
  -7   7  16         21.30         25.38         4.19 o                         
  -6   7  16          6.60          6.64         3.23 o                         
  -5   7  16         11.53          6.64         2.62 o                         
  -4   7  16         10.45         12.04         3.06 o                         
  -3   7  16          1.35          2.52         2.11 o                         
  -2   7  16         27.13         24.30         3.62 o                         
  -1   7  16         32.11         32.55         2.53 o                         
   0   7  16         14.91         15.58         2.56 o                         
   1   7  16         30.14         33.26         2.27 o                         
   2   7  16          0.01          0.64         1.22 o                         
   3   7  16          8.30          8.31         1.58 o                         
   4   7  16          6.37          5.54         1.71 o                         
   5   7  16          8.49          7.92         1.98 o                         
   6   7  16          0.74         -1.24         1.34 o                         
   7   7  16          0.65         -0.06         1.55 o                         
  -7   8  16          0.43          0.41         2.94 o                         
  -6   8  16         11.56         10.64         3.25 o                         
  -5   8  16          9.33          7.25         3.14 o                         
  -4   8  16        123.22        126.43         7.07 o                         
  -3   8  16          0.00         -1.94         1.94 o                         
  -2   8  16          2.58          5.02         1.85 o                         
  -1   8  16         41.07         43.54         3.52 o                         
   0   8  16          1.06          2.55         1.50 o                         
   1   8  16          1.21          1.32         1.26 o                         
   2   8  16          6.55          6.26         1.51 o                         
   3   8  16          8.26          6.29         1.91 o                         
   4   8  16         23.99         31.73         3.12 o                         
   5   8  16          2.64          1.31         2.19 o                         
   6   8  16          0.94         -1.31         1.31 o                         
  -6   9  16          2.23          0.29         2.47 o                         
  -5   9  16         31.88         31.16         4.48 o                         
  -4   9  16          3.60          5.41         2.85 o                         
  -3   9  16          0.01          0.09         2.11 o                         
  -2   9  16          3.09          3.10         2.01 o                         
  -1   9  16          8.00          5.02         2.00 o                         
   0   9  16          0.90          1.71         1.59 o                         
   1   9  16          9.63         14.46         2.92 o                         
   2   9  16          2.79          7.80         1.85 o                         
   3   9  16          3.97          2.84         1.76 o                         
   4   9  16         37.17         46.16         3.36 o                         
   5   9  16         11.06         10.10         2.72 o                         
  -4  10  16          0.11          2.26         2.84 o                         
  -3  10  16          7.38          8.19         2.38 o                         
  -2  10  16          1.05         -0.78         1.99 o                         
  -1  10  16          4.88          7.47         2.34 o                         
   0  10  16          0.33          3.46         2.00 o                         
   1  10  16          1.80          1.54         1.99 o                         
   2  10  16          5.50          6.42         2.36 o                         
   3  10  16         16.91         16.13         3.00 o                         
  -9   0  17          0.24          2.36         3.39 o                         
  -7   0  17        479.83        486.41        20.01 o                         
  -5   0  17         66.07         54.44         6.68 o                         
  -3   0  17          0.05          1.96         2.15 o                         
  -1   0  17       1150.79       1170.69        37.17 o                         
   1   0  17         42.83         48.58         3.89 o                         
   3   0  17        325.97        333.67         9.99 o                         
   5   0  17          0.23          0.47         1.90 o                         
   7   0  17         17.92         24.35         2.48 o                         
   9   0  17          3.44          3.79         2.36 o                         
 -10   1  17          2.21          7.00         3.87 o                         
  -9   1  17         19.13         33.99         6.39 o                         
  -8   1  17         11.33         19.97         3.34 o                         
  -7   1  17         11.59         11.28         3.54 o                         
  -6   1  17         77.37         84.24        12.48 o                         
  -5   1  17        137.01        140.35         8.17 o                         
  -4   1  17         24.09         21.72         3.07 o                         
  -3   1  17          0.87         -0.41         1.33 o                         
  -2   1  17         23.74         18.95         2.86 o                         
  -1   1  17          0.91         11.44         2.52 o                         
   0   1  17         88.67         90.19         5.65 o                         
   1   1  17          7.90         11.66         1.63 o                         
   2   1  17        198.24        210.56         5.26 o                         
   3   1  17         88.72         90.47         3.21 o                         
   4   1  17          2.01          1.15         1.36 o                         
   5   1  17          0.19         -1.02         1.15 o                         
   6   1  17          4.00          5.01         1.05 o                         
   7   1  17         81.28         73.95         2.78 o                         
   8   1  17          3.87          3.81         1.21 o                         
   9   1  17          1.86          0.92         1.49 o                         
 -10   2  17          1.94          0.12         3.57 o                         
  -9   2  17         18.86         16.57         4.89 o                         
  -8   2  17         31.29         28.34         5.93 o                         
  -7   2  17         58.36         47.84         4.58 o                         
  -6   2  17         29.24         36.09         7.26 o                         
  -5   2  17          0.72         -0.95         2.26 o                         
  -4   2  17         29.80         31.04         3.68 o                         
  -3   2  17         56.84         48.39         4.33 o                         
  -2   2  17         32.14         26.59         3.35 o                         
  -1   2  17        142.30        129.76         6.24 o                         
   0   2  17         69.20         72.70         7.79 o                         
   1   2  17          4.63          2.64         1.30 o                         
   2   2  17          3.47          2.26         1.18 o                         
   3   2  17          3.00          4.35         1.58 o                         
   4   2  17          9.93         10.13         1.84 o                         
   5   2  17          2.05          2.37         2.21 o                         
   6   2  17         12.03         12.31         1.53 o                         
   7   2  17          0.63          0.19         1.02 o                         
   8   2  17          1.06         -0.30         1.19 o                         
 -10   3  17         19.07         13.01         3.50 o                         
  -9   3  17         25.60         24.93         4.05 o                         
  -8   3  17         34.17         35.94         4.38 o                         
  -7   3  17         11.64         13.58         2.94 o                         
  -6   3  17         34.32         38.33         3.31 o                         
  -5   3  17          4.29          1.27         1.82 o                         
  -4   3  17         51.93         53.51         3.69 o                         
  -3   3  17        103.29        107.29         4.39 o                         
  -2   3  17          0.65          3.35         1.42 o                         
  -1   3  17         56.78         67.78         6.05 o                         
   0   3  17        121.62        122.82         6.19 o                         
   1   3  17         11.34         13.36         1.52 o                         
   2   3  17         87.42         97.79         3.60 o                         
   3   3  17          9.25         12.64         1.83 o                         
   4   3  17          5.50          3.37         1.44 o                         
   5   3  17          0.03          0.76         1.40 o                         
   6   3  17          2.21          3.30         1.43 o                         
   7   3  17          0.11         -1.00         1.00 o                         
   8   3  17          0.73          2.02         1.19 o                         
  -9   4  17          3.56          6.83         3.02 o                         
  -8   4  17         54.48         63.94         5.90 o                         
  -7   4  17         13.13         17.17         4.00 o                         
  -6   4  17         25.97         29.76         3.86 o                         
  -5   4  17          2.48          4.25         1.58 o                         
  -4   4  17         38.25         36.58         3.14 o                         
  -3   4  17         22.62         23.03         2.61 o                         
  -2   4  17          3.02          2.07         2.31 o                         
  -1   4  17         43.56         40.27         3.23 o                         
   0   4  17          8.88          9.01         1.56 o                         
   1   4  17        152.02        151.17         3.88 o                         
   2   4  17          9.60          6.72         1.38 o                         
   3   4  17         12.89         13.31         1.69 o                         
   4   4  17          0.97         -0.73         1.25 o                         
   5   4  17          8.61          7.39         1.78 o                         
   6   4  17         16.03         16.44         1.75 o                         
   7   4  17          4.90          4.67         1.45 o                         
   8   4  17          9.71         10.98         1.58 o                         
  -9   5  17         25.31         23.25         8.54 o                         
  -8   5  17          5.26         11.09         7.44 o                         
  -7   5  17         51.61         59.60         9.95 o                         
  -6   5  17          9.63          6.55         2.58 o                         
  -5   5  17         26.90         26.02         3.66 o                         
  -4   5  17          7.80          4.60         2.10 o                         
  -3   5  17        222.88        205.62         6.52 o                         
  -2   5  17          2.05          2.57         1.76 o                         
  -1   5  17         59.61         59.40         5.03 o                         
   0   5  17         30.48         32.57         2.49 o                         
   1   5  17         71.55         65.45         2.95 o                         
   2   5  17         24.06         22.15         1.92 o                         
   3   5  17         28.45         28.19         2.17 o                         
   4   5  17          3.61          3.11         1.41 o                         
   5   5  17          6.17          3.22         1.78 o                         
   6   5  17          6.25          5.70         1.36 o                         
   7   5  17          0.09         -1.19         1.19 o                         
  -8   6  17         63.54         85.31        15.15 o                         
  -7   6  17          3.38          5.97         7.75 o                         
  -6   6  17          1.35          0.61         2.03 o                         
  -5   6  17          2.14          3.31         2.40 o                         
  -4   6  17          5.68          4.91         2.12 o                         
  -3   6  17          0.63          1.87         2.01 o                         
  -2   6  17          0.30         -0.75         1.33 o                         
  -1   6  17         26.84         19.87         3.89 o                         
   0   6  17          2.41          3.49         1.38 o                         
   1   6  17          0.25         -0.76         1.10 o                         
   2   6  17         20.81         24.81         2.08 o                         
   3   6  17          2.00          2.77         1.34 o                         
   4   6  17          0.21         -1.25         1.25 o                         
   5   6  17          0.16          0.54         1.51 o                         
   6   6  17          0.00         -0.94         1.63 o                         
   7   6  17          6.01          9.34         1.52 o                         
  -7   7  17          1.09         -1.11         3.91 o                         
  -6   7  17         23.64         20.63         3.80 o                         
  -5   7  17          8.17          5.80         2.66 o                         
  -4   7  17          0.58         -0.78         4.31 o                         
  -3   7  17          6.42          3.14         3.55 o                         
  -2   7  17          0.43          3.30         3.19 o                         
  -1   7  17          0.28          1.12         1.34 o                         
   0   7  17         31.16         30.13         2.61 o                         
   1   7  17          7.61          8.12         1.51 o                         
   2   7  17          0.08          0.17         1.23 o                         
   3   7  17          2.15          2.59         1.39 o                         
   4   7  17          0.90         -1.45         1.51 o                         
   5   7  17          7.46          6.23         2.00 o                         
   6   7  17          0.44         -1.49         1.49 o                         
  -6   8  17         54.16         71.01        10.15 o                         
  -5   8  17          0.08          1.05         2.10 o                         
  -4   8  17          5.01          2.46         2.31 o                         
  -3   8  17         26.15         26.55         4.03 o                         
  -2   8  17          2.91          7.18         2.79 o                         
  -1   8  17          5.82          4.55         2.04 o                         
   0   8  17          0.90         -0.62         1.70 o                         
   1   8  17          1.58          2.23         1.37 o                         
   2   8  17          1.33          4.29         1.50 o                         
   3   8  17          1.12          2.30         1.64 o                         
   4   8  17          0.10          0.65         1.73 o                         
   5   8  17         17.25         18.36         2.51 o                         
  -5   9  17         12.79         19.11         3.89 o                         
  -4   9  17          8.21          3.58         3.60 o                         
  -3   9  17         15.65         18.99         3.75 o                         
  -2   9  17          7.33          4.66         4.16 o                         
  -1   9  17         12.90         13.65         2.51 o                         
   0   9  17          0.14          0.21         1.53 o                         
   1   9  17         12.42         12.66         2.46 o                         
   2   9  17          4.60          2.23         2.24 o                         
   3   9  17          0.32          1.30         1.71 o                         
   4   9  17         22.10         20.82         3.64 o                         
  -2  10  17         16.22         24.06         3.18 o                         
  -1  10  17          1.11          1.38         2.09 o                         
   0  10  17          6.11          6.04         2.78 o                         
   1  10  17          0.43          0.34         1.91 o                         
  -8   0  18         59.11         80.55         8.88 o                         
  -6   0  18          1.93         -2.03         2.03 o                         
  -4   0  18          3.72          4.00         2.74 o                         
  -2   0  18          7.53         12.10         3.72 o                         
   0   0  18          0.55          2.76         2.67 o                         
   2   0  18         88.69         95.81         5.26 o                         
   4   0  18         30.41         29.08         2.83 o                         
   6   0  18         13.59         11.09         2.64 o                         
   8   0  18          7.40          5.44         1.94 o                         
 -10   1  18         32.36         29.25         6.19 o                         
  -9   1  18          5.21          6.13         3.94 o                         
  -8   1  18         11.03         10.71         2.84 o                         
  -7   1  18          3.34          3.69         2.23 o                         
  -6   1  18         81.81         86.00         5.90 o                         
  -5   1  18         18.83         17.25         3.15 o                         
  -4   1  18         34.68         38.65         4.12 o                         
  -3   1  18          0.46          0.73         1.73 o                         
  -2   1  18         81.89         85.89         5.32 o                         
  -1   1  18          1.00          4.52         3.37 o                         
   0   1  18        200.03        197.13         8.20 o                         
   1   1  18          1.24          1.00         1.37 o                         
   2   1  18          0.21          1.80         1.38 o                         
   3   1  18         17.74         20.44         2.34 o                         
   4   1  18         14.20         13.60         1.97 o                         
   5   1  18          0.46         -1.15         1.15 o                         
   6   1  18          1.89          2.07         1.59 o                         
   7   1  18          8.76          9.59         1.48 o                         
   8   1  18          5.10          4.36         1.31 o                         
  -9   2  18          3.97         12.36         4.43 o                         
  -8   2  18         25.95         30.30         5.94 o                         
  -7   2  18         18.85         19.29         3.37 o                         
  -6   2  18         26.87         32.10         3.96 o                         
  -5   2  18         39.50         39.10         4.17 o                         
  -4   2  18         33.82         31.78         3.92 o                         
  -3   2  18          4.08          3.09         1.81 o                         
  -2   2  18         22.48         24.01         4.13 o                         
  -1   2  18         51.71         44.21         4.23 o                         
   0   2  18          2.39         -0.05         1.65 o                         
   1   2  18          0.49         -1.06         1.20 o                         
   2   2  18          3.58          2.56         1.28 o                         
   3   2  18         23.99         28.23         2.46 o                         
   4   2  18          1.90          3.80         1.60 o                         
   5   2  18          4.72          3.97         1.67 o                         
   6   2  18         18.17         20.42         2.34 o                         
   7   2  18          7.61          7.41         1.52 o                         
   8   2  18          1.27         -0.67         1.12 o                         
  -9   3  18         36.48         36.77         7.08 o                         
  -8   3  18          0.48         -1.37         3.18 o                         
  -7   3  18         28.40         26.90         5.89 o                         
  -6   3  18          0.05          0.27         1.86 o                         
  -5   3  18         10.90         13.79         3.45 o                         
  -4   3  18          5.51          7.53         2.31 o                         
  -3   3  18          0.28          2.04         1.90 o                         
  -2   3  18         46.15         47.48         4.51 o                         
  -1   3  18         56.29         56.17         4.95 o                         
   0   3  18         21.94         28.52         9.65 o                         
   1   3  18          8.69          8.30         1.44 o                         
   2   3  18          1.17         -1.17         1.17 o                         
   3   3  18         86.03         83.96         3.81 o                         
   4   3  18         14.27         16.05         2.29 o                         
   5   3  18          2.80          3.48         2.34 o                         
   6   3  18          0.93          1.68         1.45 o                         
   7   3  18         31.37         29.48         2.33 o                         
   8   3  18          5.80          5.21         1.51 o                         
  -9   4  18          5.56          4.76         2.83 o                         
  -8   4  18          3.19          3.60         2.37 o                         
  -7   4  18          3.53          3.96         3.88 o                         
  -6   4  18         19.08         17.29         4.11 o                         
  -5   4  18          2.92          0.95         1.79 o                         
  -4   4  18         25.03         24.48         3.08 o                         
  -3   4  18          0.01          2.42         1.39 o                         
  -2   4  18         67.62         59.19         4.02 o                         
  -1   4  18          0.00         -1.06         2.01 o                         
   0   4  18          0.47          2.45         1.60 o                         
   1   4  18          0.06         -0.40         1.20 o                         
   2   4  18         64.14         62.31         3.29 o                         
   3   4  18          0.22          1.12         1.47 o                         
   4   4  18         33.37         30.93         2.68 o                         
   5   4  18          5.55          0.87         1.60 o                         
   6   4  18          0.06          0.08         1.34 o                         
   7   4  18          7.14         10.49         2.01 o                         
  -8   5  18         63.71         66.55         6.30 o                         
  -7   5  18        126.92        161.44         9.68 o                         
  -6   5  18         45.18         44.43         4.74 o                         
  -5   5  18         18.28         28.99         4.34 o                         
  -4   5  18          0.14          0.51         3.49 o                         
  -3   5  18         28.17         28.50         4.16 o                         
  -2   5  18         10.34          5.91         2.28 o                         
  -1   5  18          0.06          0.12         1.95 o                         
   0   5  18          9.67          5.87         1.57 o                         
   1   5  18          0.96          1.05         1.16 o                         
   2   5  18          3.21          3.10         1.27 o                         
   3   5  18         41.46         37.32         2.51 o                         
   4   5  18          9.34          8.43         1.86 o                         
   5   5  18          0.26          2.53         1.98 o                         
   6   5  18          0.38         -0.30         1.68 o                         
   7   5  18          1.70          2.12         1.73 o                         
  -8   6  18         54.86         71.13         6.71 o                         
  -7   6  18          7.56          8.23         3.19 o                         
  -6   6  18         27.48         36.07         4.64 o                         
  -5   6  18         10.39          7.86         4.46 o                         
  -4   6  18          0.46          0.41         2.02 o                         
  -3   6  18          2.34          2.30         2.14 o                         
  -2   6  18          0.02          3.07         1.68 o                         
  -1   6  18          0.38          0.05         1.48 o                         
   0   6  18         19.53         18.31         2.12 o                         
   1   6  18         25.93         24.95         2.16 o                         
   2   6  18          2.28          2.04         1.37 o                         
   3   6  18          1.32          0.86         1.30 o                         
   4   6  18         17.24         20.21         2.14 o                         
   5   6  18          0.19          0.80         1.71 o                         
   6   6  18          1.57          1.72         1.89 o                         
  -7   7  18          0.44          0.16         2.53 o                         
  -6   7  18          2.45          1.83         2.50 o                         
  -5   7  18         34.92         35.53         6.18 o                         
  -4   7  18         10.84         13.64         3.21 o                         
  -3   7  18          0.17          0.41         1.84 o                         
  -2   7  18         52.96         59.08         5.48 o                         
  -1   7  18          2.41          2.10         1.69 o                         
   0   7  18         33.86         25.10         3.19 o                         
   1   7  18          7.31          3.93         1.39 o                         
   2   7  18          3.33          2.98         1.46 o                         
   3   7  18          5.14          8.92         1.72 o                         
   4   7  18         20.13         18.70         2.48 o                         
   5   7  18          2.16          1.98         1.88 o                         
  -5   8  18         31.47         28.49         4.49 o                         
  -4   8  18         30.13         41.32         5.05 o                         
  -3   8  18         25.64         26.46         4.02 o                         
  -2   8  18          5.42          6.32         2.72 o                         
  -1   8  18          1.30          0.59         1.69 o                         
   0   8  18         17.75         16.54         2.69 o                         
   1   8  18          4.21          6.16         1.79 o                         
   2   8  18          2.51          1.09         1.46 o                         
   3   8  18          0.34          0.60         2.15 o                         
   4   8  18          2.46          4.36         1.90 o                         
  -4   9  18         29.30         32.72         4.74 o                         
  -3   9  18          0.01          1.64         2.77 o                         
  -2   9  18          1.88          3.34         2.04 o                         
  -1   9  18         11.70         15.96         2.68 o                         
   0   9  18         62.32         64.16         3.81 o                         
   1   9  18          6.06          9.28         3.86 o                         
   2   9  18          7.63          4.40         2.33 o                         
  -9   0  19          3.07         -0.50         3.37 o                         
  -7   0  19        162.12        170.99        11.68 o                         
  -5   0  19         79.86         97.38         8.68 o                         
  -3   0  19          0.66          2.09         2.72 o                         
  -1   0  19        136.40        122.77         9.21 o                         
   1   0  19        428.79        446.60        12.16 o                         
   3   0  19         16.55         19.25         3.23 o                         
   5   0  19          4.75          5.53         2.93 o                         
   7   0  19          0.72         -1.22         2.04 o                         
  -9   1  19         20.31         26.01         6.07 o                         
  -8   1  19          0.01          3.81         2.40 o                         
  -7   1  19         10.08         20.59         3.57 o                         
  -6   1  19         13.16         11.79         2.88 o                         
  -5   1  19         34.15         44.67         4.75 o                         
  -4   1  19         23.75         28.71         6.82 o                         
  -3   1  19          3.45          0.03         1.96 o                         
  -2   1  19          8.41         12.29         2.78 o                         
  -1   1  19         46.31         39.21         4.40 o                         
   0   1  19         92.40         99.44         6.03 o                         
   1   1  19        210.43        210.67         6.57 o                         
   2   1  19          1.05         -0.90         1.34 o                         
   3   1  19         63.44         64.17         3.66 o                         
   4   1  19          0.00         -0.72         1.46 o                         
   5   1  19          1.54         -0.68         1.29 o                         
   6   1  19          0.16          0.41         1.58 o                         
   7   1  19          0.07         -1.53         1.53 o                         
  -9   2  19          3.77          4.52         4.30 o                         
  -8   2  19         47.09         41.49         7.16 o                         
  -7   2  19         69.82         72.89         6.57 o                         
  -6   2  19          7.82          4.84         2.44 o                         
  -5   2  19          0.40          0.82         1.86 o                         
  -4   2  19          1.75         -0.51         1.89 o                         
  -3   2  19         83.84         81.49         6.12 o                         
  -2   2  19          2.90          5.87         2.27 o                         
  -1   2  19        149.10        159.51        12.98 o                         
   0   2  19          0.19         -0.45         1.76 o                         
   1   2  19         11.11          9.11         2.05 o                         
   2   2  19         78.68         83.37         5.19 o                         
   3   2  19         28.45         29.92         2.61 o                         
   4   2  19         18.11         27.02         2.63 o                         
   5   2  19          8.84         11.17         1.83 o                         
   6   2  19          0.02         -1.51         1.51 o                         
   7   2  19          0.05          0.17         1.62 o                         
  -8   3  19          9.33         10.55         4.45 o                         
  -7   3  19          7.60          5.13         3.98 o                         
  -6   3  19         13.87         16.66         3.17 o                         
  -5   3  19         41.99         42.82         4.58 o                         
  -4   3  19          8.30          7.46         2.50 o                         
  -3   3  19         24.75         26.04         4.54 o                         
  -2   3  19        102.62        104.61         6.02 o                         
  -1   3  19         15.98         16.44         3.09 o                         
   0   3  19          0.00         -0.94         1.63 o                         
   1   3  19         31.58         35.58         2.92 o                         
   2   3  19          7.10          6.62         1.68 o                         
   3   3  19         15.66         16.11         2.11 o                         
   4   3  19          5.31          1.51         1.59 o                         
   5   3  19          2.95          2.35         1.70 o                         
   6   3  19          2.64          3.64         1.64 o                         
   7   3  19          9.43         13.84         2.27 o                         
  -8   4  19         21.94         26.74         6.48 o                         
  -7   4  19          0.01         -1.09         3.07 o                         
  -6   4  19         10.41         11.24         4.47 o                         
  -5   4  19         45.06         46.35         7.37 o                         
  -4   4  19         13.53         18.04         3.23 o                         
  -3   4  19         12.13         10.59         2.68 o                         
  -2   4  19          0.03         -2.24         2.55 o                         
  -1   4  19          0.04         -0.05         1.68 o                         
   0   4  19         16.89         14.17         3.02 o                         
   1   4  19         79.98         83.14         3.80 o                         
   2   4  19         31.37         44.41         4.14 o                         
   3   4  19          6.41          2.70         1.71 o                         
   4   4  19          5.25          4.15         1.79 o                         
   5   4  19          0.04          0.97         2.24 o                         
   6   4  19          0.08          1.17         1.49 o                         
   7   4  19          0.00         -1.37         2.54 o                         
  -8   5  19          1.50          1.39         3.67 o                         
  -7   5  19         26.87         23.91         4.16 o                         
  -6   5  19         93.49        103.68         6.74 o                         
  -5   5  19         14.23         14.77         3.26 o                         
  -4   5  19          2.36          2.44         2.13 o                         
  -3   5  19         27.25         23.19         2.88 o                         
  -2   5  19         20.37          9.94         2.71 o                         
  -1   5  19         43.73         52.14         5.11 o                         
   0   5  19          7.41          3.70         1.92 o                         
   1   5  19          3.10          1.27         1.38 o                         
   2   5  19         23.00         35.12         2.78 o                         
   3   5  19          4.75          1.35         1.62 o                         
   4   5  19          2.86          2.58         1.74 o                         
   5   5  19          4.18          2.86         1.76 o                         
   6   5  19          0.30          1.20         2.11 o                         
  -7   6  19         14.65         19.47         4.11 o                         
  -6   6  19         18.15         29.36         4.92 o                         
  -5   6  19          4.89          1.17         2.32 o                         
  -4   6  19          1.51         -0.02         2.12 o                         
  -3   6  19         28.00         35.35         4.29 o                         
  -2   6  19         18.62         17.66         2.85 o                         
  -1   6  19          4.23          1.70         2.50 o                         
   0   6  19          9.83          9.00         1.85 o                         
   1   6  19         43.36         36.40         2.53 o                         
   2   6  19         17.43         19.28         2.10 o                         
   3   6  19          7.13          7.16         1.89 o                         
   4   6  19         14.49         16.45         3.53 o                         
   5   6  19          1.05         -1.90         1.90 o                         
  -6   7  19          1.82          3.01         3.66 o                         
  -5   7  19          0.00          1.50         2.18 o                         
  -4   7  19          7.38          6.51         6.52 o                         
  -3   7  19          8.54         14.64         3.43 o                         
  -2   7  19          2.49          2.55         2.37 o                         
  -1   7  19          1.88         -1.27         1.81 o                         
   0   7  19          5.00          8.23         2.03 o                         
   1   7  19          6.36          6.58         1.65 o                         
   2   7  19          2.00         -0.15         1.34 o                         
   3   7  19          3.58          4.83         1.68 o                         
   4   7  19          0.05         -0.40         2.02 o                         
  -4   8  19          0.14          4.37         3.26 o                         
  -3   8  19         38.09         55.55         5.64 o                         
  -2   8  19          4.86          7.81         2.99 o                         
  -1   8  19         22.87         28.31         3.28 o                         
   0   8  19          2.10          0.73         1.99 o                         
   1   8  19         11.64          9.45         1.80 o                         
   2   8  19          0.20         -0.50         1.64 o                         
   3   8  19          0.07         -1.58         1.58 o                         
  -1   9  19          4.34          7.18         4.27 o                         
  -8   0  20          0.68         -0.35         3.07 o                         
  -6   0  20         17.86         13.32         4.50 o                         
  -4   0  20         92.78         95.13         9.72 o                         
  -2   0  20         31.59         28.18         5.53 o                         
   0   0  20          1.60          1.71         3.10 o                         
   2   0  20         55.76         54.17         4.77 o                         
   4   0  20         46.73         40.45         3.48 o                         
   6   0  20          1.27          1.35         4.15 o                         
  -8   1  20          0.04          2.72         2.54 o                         
  -7   1  20         51.24         65.90         5.98 o                         
  -6   1  20         47.50         59.21         5.49 o                         
  -5   1  20          1.03         -1.83         1.83 o                         
  -4   1  20         69.55         71.06         5.95 o                         
  -3   1  20          0.24          1.44         1.83 o                         
  -2   1  20          0.75          3.93         2.38 o                         
  -1   1  20         10.13          9.39         3.96 o                         
   0   1  20          6.62          8.11         2.60 o                         
   1   1  20          0.13          3.44         1.82 o                         
   2   1  20         21.88         26.41         2.53 o                         
   3   1  20         59.33         61.64         3.19 o                         
   4   1  20         10.50          7.82         1.94 o                         
   5   1  20          6.13          9.00         1.84 o                         
   6   1  20          2.54          3.35         1.79 o                         
   7   1  20          3.45          4.98         2.30 o                         
  -8   2  20         68.92         69.19         9.04 o                         
  -7   2  20         39.51         45.70         5.09 o                         
  -6   2  20          3.28          0.61         5.39 o                         
  -5   2  20          0.31         -1.39         1.79 o                         
  -4   2  20         22.89         24.55         3.82 o                         
  -3   2  20          0.03          3.52         2.12 o                         
  -2   2  20         17.58         18.81         3.39 o                         
  -1   2  20          3.75          1.61         2.22 o                         
   0   2  20          5.45          9.01         2.73 o                         
   1   2  20        167.55        193.38        11.20 o                         
   2   2  20        125.04        134.88         4.10 o                         
   3   2  20          0.71         -0.68         1.74 o                         
   4   2  20         17.21         14.86         5.08 o                         
   5   2  20          5.92          3.75         1.67 o                         
   6   2  20          0.24         -1.46         1.46 o                         
  -8   3  20          5.43          4.67         4.32 o                         
  -7   3  20          4.64          6.61         4.14 o                         
  -6   3  20        125.37        154.94        11.91 o                         
  -5   3  20          0.11         -0.95         1.92 o                         
  -4   3  20        111.17        130.59         7.03 o                         
  -3   3  20          0.23          2.31         1.88 o                         
  -2   3  20          5.09          5.63         2.78 o                         
  -1   3  20         32.37         39.45         4.58 o                         
   0   3  20          8.74         12.79         7.14 o                         
   1   3  20         31.56         34.95         2.82 o                         
   2   3  20          1.19          1.30         1.71 o                         
   3   3  20         13.06         17.26         2.25 o                         
   4   3  20          0.60          0.00         1.64 o                         
   5   3  20          0.89         -0.88         1.67 o                         
   6   3  20         16.47         16.78         2.14 o                         
  -7   4  20          5.71          1.39         3.73 o                         
  -6   4  20          6.13          3.57         3.34 o                         
  -5   4  20         81.00         94.41        10.67 o                         
  -4   4  20          2.85          3.74         2.34 o                         
  -3   4  20         25.49         27.91         4.10 o                         
  -2   4  20          0.23          2.76         2.14 o                         
  -1   4  20         11.83         15.16         5.20 o                         
   0   4  20         20.24         12.15         2.91 o                         
   1   4  20         36.37         40.37         3.50 o                         
   2   4  20          8.32          8.44         1.95 o                         
   3   4  20          3.05          2.66         1.71 o                         
   4   4  20          0.01         -1.25         1.58 o                         
   5   4  20          2.64          3.42         1.89 o                         
   6   4  20          1.81          5.26         1.86 o                         
  -7   5  20         21.68         20.35         5.97 o                         
  -6   5  20          4.84          6.31         3.97 o                         
  -5   5  20          0.04          0.65         3.01 o                         
  -4   5  20         24.12         22.15         5.76 o                         
  -3   5  20          5.14          7.58         3.10 o                         
  -2   5  20         48.87         37.06         4.35 o                         
  -1   5  20          0.36         -1.66         2.19 o                         
   0   5  20         23.99         16.96         3.36 o                         
   1   5  20          0.10          1.92         1.87 o                         
   2   5  20         12.43         11.88         2.00 o                         
   3   5  20          0.54          2.34         1.73 o                         
   4   5  20          0.74         -0.02         1.74 o                         
   5   5  20          7.71          7.67         2.47 o                         
  -6   6  20         10.57         14.11         5.27 o                         
  -5   6  20          2.05         -0.82         3.32 o                         
  -4   6  20          1.09          3.23         3.83 o                         
  -3   6  20          3.20          5.42         4.04 o                         
  -2   6  20          1.76          8.70         4.05 o                         
  -1   6  20         10.52         11.91         3.16 o                         
   0   6  20         50.37         50.44         3.96 o                         
   1   6  20          1.68         -1.13         1.67 o                         
   2   6  20         37.03         33.39         2.86 o                         
   3   6  20          9.83          7.21         2.01 o                         
   4   6  20          3.07          1.22         1.84 o                         
  -5   7  20          0.01         -0.33         2.45 o                         
  -4   7  20          4.71          7.17         2.91 o                         
  -3   7  20         16.34         12.81         3.16 o                         
  -2   7  20         10.88         13.38         3.47 o                         
  -1   7  20          0.38          0.07         2.33 o                         
   0   7  20          2.98          4.59         1.87 o                         
   1   7  20          4.15          2.82         1.79 o                         
   2   7  20          0.01          1.15         1.66 o                         
   3   7  20          6.74          6.99         2.11 o                         
  -2   8  20         33.46         34.16         4.71 o                         
  -1   8  20          5.81          6.31         2.34 o                         
   0   8  20          1.67         -1.83         1.83 o                         
   1   8  20          2.18          3.38         2.25 o                         
  -7   0  21          0.02         -3.07         3.07 o                         
  -5   0  21          1.63          0.27         3.13 o                         
  -3   0  21         42.89         39.15         6.46 o                         
  -1   0  21         16.89         17.30         4.63 o                         
   1   0  21         34.98         46.57         7.26 o                         
   3   0  21         29.84         11.85         5.61 o                         
   5   0  21         50.21         54.67        12.61 o                         
  -7   1  21          4.04          3.35         2.60 o                         
  -6   1  21          0.93          6.02         2.73 o                         
  -5   1  21         29.31         33.66         6.30 o                         
  -4   1  21          2.36          1.01         1.96 o                         
  -3   1  21         15.74         17.43         3.40 o                         
  -2   1  21          0.86         -0.04         3.30 o                         
  -1   1  21          0.22          0.23         1.99 o                         
   0   1  21         10.30         12.28         3.16 o                         
   1   1  21         23.97         25.23         4.07 o                         
   2   1  21          0.14         -1.28         1.54 o                         
   3   1  21          1.73          0.72         1.48 o                         
   4   1  21         16.63         17.85         2.15 o                         
   5   1  21          9.93          6.93         2.12 o                         
   6   1  21         12.27         15.83         2.50 o                         
  -7   2  21          0.18          2.26         3.36 o                         
  -6   2  21          9.50          6.40         2.87 o                         
  -5   2  21         46.31         51.20         6.45 o                         
  -4   2  21          0.73          2.38         2.26 o                         
  -3   2  21        104.92        111.98         6.64 o                         
  -2   2  21         22.26         27.93         4.04 o                         
  -1   2  21          0.56          2.09         2.21 o                         
   0   2  21         17.21         23.08         3.96 o                         
   1   2  21          2.54          5.68         1.80 o                         
   2   2  21         50.42         53.15         4.53 o                         
   3   2  21          5.31          4.16         1.85 o                         
   4   2  21         19.50         22.51         2.89 o                         
   5   2  21          9.79          9.95         1.94 o                         
  -7   3  21         16.73         10.02         4.45 o                         
  -6   3  21         12.90         10.19         4.36 o                         
  -5   3  21          7.41          6.34         2.75 o                         
  -4   3  21          3.18          1.01         2.20 o                         
  -3   3  21         66.49         77.28         6.42 o                         
  -2   3  21         53.47         52.50         5.47 o                         
  -1   3  21          3.40          2.71         2.40 o                         
   0   3  21          2.86          1.05         2.25 o                         
   1   3  21          4.93          2.47         1.96 o                         
   2   3  21          1.13          1.11         1.56 o                         
   3   3  21          6.40          7.90         1.99 o                         
   4   3  21         19.02         18.44         2.54 o                         
   5   3  21          0.54          0.83         1.85 o                         
  -6   4  21          0.22         -2.83         3.17 o                         
  -5   4  21          0.93          4.80         3.65 o                         
  -4   4  21         28.59         31.42         5.76 o                         
  -3   4  21          0.44          0.41         2.28 o                         
  -2   4  21         32.19         25.48         3.87 o                         
  -1   4  21          1.77          2.37         4.72 o                         
   0   4  21          3.30         -2.14         2.24 o                         
   1   4  21          3.56          4.52         2.18 o                         
   2   4  21         42.37         39.18         3.12 o                         
   3   4  21          0.04         -1.47         1.62 o                         
   4   4  21          0.02         -1.80         1.80 o                         
   5   4  21          4.73          8.53         2.16 o                         
  -6   5  21         20.70         35.24         7.08 o                         
  -5   5  21          0.33         -3.25         3.25 o                         
  -4   5  21         40.82         31.91         6.86 o                         
  -3   5  21         77.22         80.82         6.55 o                         
  -2   5  21          0.01          2.09         2.40 o                         
  -1   5  21         36.21         37.12         5.70 o                         
   0   5  21          8.84          2.60         2.45 o                         
   1   5  21          2.51          4.98         2.05 o                         
   2   5  21          1.15          1.81         1.76 o                         
   3   5  21         49.04         50.57         3.59 o                         
   4   5  21          3.49          1.01         1.88 o                         
  -5   6  21        159.97        186.65        13.81 o                         
  -4   6  21          0.68          1.62         3.47 o                         
  -3   6  21         16.57         25.63         6.31 o                         
  -2   6  21          1.32          0.98         3.60 o                         
  -1   6  21          6.07          4.87         3.48 o                         
   0   6  21          5.52          6.85         2.52 o                         
   1   6  21          6.14          4.79         2.30 o                         
   2   6  21          0.34          0.44         1.70 o                         
   3   6  21          0.02         -1.75         1.75 o                         
  -3   7  21         13.16          9.72         4.53 o                         
  -2   7  21          2.55          1.30         4.12 o                         
  -1   7  21          1.70          3.56         4.00 o                         
   0   7  21         31.58         27.81         5.76 o                         
   1   7  21          0.00         -0.08         1.72 o                         
  -6   0  22         21.37         20.44         5.40 o                         
  -4   0  22         24.59         38.48         6.86 o                         
  -2   0  22          7.24          3.34         3.45 o                         
   0   0  22         35.97         56.27         8.40 o                         
   2   0  22          3.97          2.51         2.63 o                         
   4   0  22          5.47          5.32         2.62 o                         
  -6   1  22          1.43          3.29         3.29 o                         
  -5   1  22          0.67          1.96         2.53 o                         
  -4   1  22          7.25          9.06         3.02 o                         
  -3   1  22          5.92         10.85         3.20 o                         
  -2   1  22         17.77         12.47         3.35 o                         
  -1   1  22          8.57          5.61         2.61 o                         
   0   1  22          0.02         -1.12         1.82 o                         
   1   1  22          4.15          2.10         2.27 o                         
   2   1  22          0.06         -0.28         1.44 o                         
   3   1  22          6.26          6.46         1.88 o                         
   4   1  22          3.46          1.62         1.98 o                         
   5   1  22          2.41          0.54         1.78 o                         
  -6   2  22          0.06          2.61         2.44 o                         
  -5   2  22         10.50         17.60         4.38 o                         
  -4   2  22         19.72         24.21         4.04 o                         
  -3   2  22         16.60         18.64         3.70 o                         
  -2   2  22         21.13         20.38         3.78 o                         
  -1   2  22          5.56          6.93         3.22 o                         
   0   2  22          1.69         -0.44         2.04 o                         
   1   2  22          6.88          7.25         3.63 o                         
   2   2  22          0.77         -0.62         1.44 o                         
   3   2  22         13.10          9.41         2.23 o                         
   4   2  22          0.98          1.54         1.90 o                         
  -6   3  22          5.62          1.25         3.68 o                         
  -5   3  22         11.32         11.43         3.28 o                         
  -4   3  22         22.96         30.22         6.93 o
[truncated: 6,562 more chars]
